# Supplementary material for: A Herbal Pair of Taraxacum officinale F.H.Wigg. and Lonicera japonica Thunb. Ameliorates Obesity and Modulates AMPK Signaling
Source: Food Sci Nutr. 2026 Apr 15;14(4):e71774. doi: 10.1002/fsn3.71774 (PMC13082916; doi:10.1002/fsn3.71774)
Supplement: Supplementary file 4 — Data S1: Compounds of LIPO‐700 in TM‐MC database. Data S2. Compounds and their related genes of LIPO‐700. Data S3. Related genes of LIPO‐700. Data S4. Sorted genes of LIPO‐700 via cytoscape string app with confidence score 0.7. Data S5. Functional enrichment analysis of LIPO‐700. [file FSN3-14-e71774-s005.xlsx]

## Sheet: 1
supplementary 1. Compounds of LIPO-700 in TM-MC database
LATIN	COMMON	KOREAN	CHINESE	COMPOUND	PMID
Taraxaci Herba	Dandelion	포공영	蒲公英	carnitine	21874166
Taraxaci Herba	Dandelion	포공영	蒲公英	trans-caftaric acid	15593267
Taraxaci Herba	Dandelion	포공영	蒲公英	rufescidride	18720865
Taraxaci Herba	Dandelion	포공영	蒲公英	D-fructose	21874166
Taraxaci Herba	Dandelion	포공영	蒲公英	fructose	16977588
Taraxaci Herba	Dandelion	포공영	蒲公英	phi-taraxasteryl acetate	18720865
Taraxaci Herba	Dandelion	포공영	蒲公英	cis-caftaric acid	15593267
Taraxaci Herba	Dandelion	포공영	蒲公英	trans-coutaric acid	15593267
Taraxaci Herba	Dandelion	포공영	蒲公英	mannose	21874166
Taraxaci Herba	Dandelion	포공영	蒲公英	monocaffeoyl tartaric acid	30384538
Taraxaci Herba	Dandelion	포공영	蒲公英	5-O-caffeoylquinic acid	15593267
Taraxaci Herba	Dandelion	포공영	蒲公英	luteolin 4'-O-glucoside	15593267
Taraxaci Herba	Dandelion	포공영	蒲公英	kestose	16977588
Taraxaci Herba	Dandelion	포공영	蒲公英	taraxinic acid β-D-glucopyranosyl ester	28026992
Taraxaci Herba	Dandelion	포공영	蒲公英	linoleic acid ethyl ester	29507587
Taraxaci Herba	Dandelion	포공영	蒲公英	esculetin	17655148
Taraxaci Herba	Dandelion	포공영	蒲公英	esculetin	18720865
Taraxaci Herba	Dandelion	포공영	蒲公英	esculetin	18801488
Taraxaci Herba	Dandelion	포공영	蒲公英	ethyl 9,12,15-octadecatrienoate	29507587
Taraxaci Herba	Dandelion	포공영	蒲公英	2-cyclohexen-1-one	29507587
Taraxaci Herba	Dandelion	포공영	蒲公英	1,2-epoxycyclohexane	29507587
Taraxaci Herba	Dandelion	포공영	蒲公英	chicoric acid	11357428
Taraxaci Herba	Dandelion	포공영	蒲公英	chicoric acid	15593267
Taraxaci Herba	Dandelion	포공영	蒲公英	chicoric acid	26930562
Taraxaci Herba	Dandelion	포공영	蒲公英	cichoric acid	27566210
Taraxaci Herba	Dandelion	포공영	蒲公英	cichoric acid	30384538
Taraxaci Herba	Dandelion	포공영	蒲公英	isoetin	18720865
Taraxaci Herba	Dandelion	포공영	蒲公英	isoetin	18801488
Taraxaci Herba	Dandelion	포공영	蒲公英	flavoxanthin	16563446
Taraxaci Herba	Dandelion	포공영	蒲公英	linolenic acid	21874166
Taraxaci Herba	Dandelion	포공영	蒲公英	lupeol	21234313
Taraxaci Herba	Dandelion	포공영	蒲公英	lupeol	28902635
Taraxaci Herba	Dandelion	포공영	蒲公英	lupeol	29507587
Taraxaci Herba	Dandelion	포공영	蒲公英	lanosterol	21874166
Taraxaci Herba	Dandelion	포공영	蒲公英	taraxacin	18720865
Taraxaci Herba	Dandelion	포공영	蒲公英	β-amyrin	21874166
Taraxaci Herba	Dandelion	포공영	蒲公英	β-amyrin	28902635
Taraxaci Herba	Dandelion	포공영	蒲公英	nystose	16977588
Taraxaci Herba	Dandelion	포공영	蒲公英	chrysanthemaxanthin	16563446
Taraxaci Herba	Dandelion	포공영	蒲公英	hexahydrofarnesol	29507587
Taraxaci Herba	Dandelion	포공영	蒲公英	triterpene	11961900
Taraxaci Herba	Dandelion	포공영	蒲公英	taraxasterol	19432748
Taraxaci Herba	Dandelion	포공영	蒲公英	taraxasterol	25873241
Taraxaci Herba	Dandelion	포공영	蒲公英	taraxasterol	26950922
Taraxaci Herba	Dandelion	포공영	蒲公英	cycloartenol acetate	28902635
Taraxaci Herba	Dandelion	포공영	蒲公英	α-ionene	29507587
Taraxaci Herba	Dandelion	포공영	蒲公英	genkwanin-4'-O-β-D-lutinoside	18720865
Taraxaci Herba	Dandelion	포공영	蒲公英	genkwanin-4'-O-β-D-lutinoside	18801488
Taraxaci Herba	Dandelion	포공영	蒲公英	caffeoyl-dihydroxyphenyllactoyltartaric acid	15593267
Taraxaci Herba	Dandelion	포공영	蒲公英	isodonsesquitin A	18720865
Taraxaci Herba	Dandelion	포공영	蒲公英	1-naphthalenol, decahydro-1,4a-dimeth-yl-7-(1-methylethylidene)-, [1R-(1α,4aβ,8aα)]-	29507587
Taraxaci Herba	Dandelion	포공영	蒲公英	9-hydroxyoctadecadienoic acid	25644491
Taraxaci Herba	Dandelion	포공영	蒲公英	9-hydroxyoctadecatrienoic acid	25644491
Taraxaci Herba	Dandelion	포공영	蒲公英	kaempferal-3-O-α-L-rhamnopyranosyl-(1->6)-β-D-glucopyranoside	25470964
Taraxaci Herba	Dandelion	포공영	蒲公英	hesperidin	18720865
Taraxaci Herba	Dandelion	포공영	蒲公英	hesperidin	18801488
Taraxaci Herba	Dandelion	포공영	蒲公英	hesperidin	23956107
Taraxaci Herba	Dandelion	포공영	蒲公英	hesperidin	30636257
Taraxaci Herba	Dandelion	포공영	蒲公英	luteolin 7-O-glucoside	15593267
Taraxaci Herba	Dandelion	포공영	蒲公英	luteolin 7-O-glucoside	22078030
Taraxaci Herba	Dandelion	포공영	蒲公英	luteolin 7-O-glucoside	23956107
Taraxaci Herba	Dandelion	포공영	蒲公英	luteolin 7-glucoside	12502425
Taraxaci Herba	Dandelion	포공영	蒲公英	luteolin-7-O-β-D-glucopyranoside	17655148
Taraxaci Herba	Dandelion	포공영	蒲公英	luteolin-7-O-β-D-glucopyranoside	18720865
Taraxaci Herba	Dandelion	포공영	蒲公英	luteolin-7-O-β-D-glucopyranoside	18801488
Taraxaci Herba	Dandelion	포공영	蒲公英	4-octadecenal	29507587
Taraxaci Herba	Dandelion	포공영	蒲公英	lupeol acetate	29507587
Taraxaci Herba	Dandelion	포공영	蒲公英	coniferaldehyde	25644491
Taraxaci Herba	Dandelion	포공영	蒲公英	taraxerol	26950922
Taraxaci Herba	Dandelion	포공영	蒲公英	3,7,11,15-tetramethyl hexadeca-1,6,10,14-tetraen-3-ol	29507587
Taraxaci Herba	Dandelion	포공영	蒲公英	3,7,11,15-tetramethyl-2-hexadecen-1-ol	29507587
Taraxaci Herba	Dandelion	포공영	蒲公英	phytol	21874166
Taraxaci Herba	Dandelion	포공영	蒲公英	phytol	28902635
Taraxaci Herba	Dandelion	포공영	蒲公英	phytol	29507587
Taraxaci Herba	Dandelion	포공영	蒲公英	2-cyclohexen-1-ol	29507587
Taraxaci Herba	Dandelion	포공영	蒲公英	2-[(Z)-9-octadecenyloxyethanol]	29507587
Taraxaci Herba	Dandelion	포공영	蒲公英	protocatechualdehyde	17062364
Taraxaci Herba	Dandelion	포공영	蒲公英	protocatechuic aldehyde	25470964
Taraxaci Herba	Dandelion	포공영	蒲公英	p-methoxyphenylglyoxylic acid	25644491
Taraxaci Herba	Dandelion	포공영	蒲公英	6,9,10-trihydroxy-benzoxanthene-1,2-dicarboxylic acid	18720865
Taraxaci Herba	Dandelion	포공영	蒲公英	11-hydroxy-2-oxo-guaia-1(10),3,5-trien-8,12-lactone	18720865
Taraxaci Herba	Dandelion	포공영	蒲公英	mongolicumin B	18720865
Taraxaci Herba	Dandelion	포공영	蒲公英	caffeic acid ethyl ester	18720865
Taraxaci Herba	Dandelion	포공영	蒲公英	caffeic acid ethyl ester	18801488
Taraxaci Herba	Dandelion	포공영	蒲公英	trans-p-coumaryl aldehyde	25470964
Taraxaci Herba	Dandelion	포공영	蒲公英	mongolicumin A	18720865
Taraxaci Herba	Dandelion	포공영	蒲公英	mongolicumin A	18801488
Taraxaci Herba	Dandelion	포공영	蒲公英	fructofuranosylnystose	16977588
Taraxaci Herba	Dandelion	포공영	蒲公英	gallicin	18720865
Taraxaci Herba	Dandelion	포공영	蒲公英	gallicin	18801488
Taraxaci Herba	Dandelion	포공영	蒲公英	diethyl phthalate	29507587
Taraxaci Herba	Dandelion	포공영	蒲公英	stigmasterol	17655148
Taraxaci Herba	Dandelion	포공영	蒲公英	stigmasterol	18720865
Taraxaci Herba	Dandelion	포공영	蒲公英	stigmasterol	21874166
Taraxaci Herba	Dandelion	포공영	蒲公英	4',5,7-trihydroxy-3'-methoxyflavanone	18801488
Taraxaci Herba	Dandelion	포공영	蒲公英	α-amyrin	28902635
Taraxaci Herba	Dandelion	포공영	蒲公英	α-amyrin	29507587
Taraxaci Herba	Dandelion	포공영	蒲公英	3,4-di-O-caffeoylquinic acid	15593267
Taraxaci Herba	Dandelion	포공영	蒲公英	3,4-di-O-caffeoylquinic acid	18720865
Taraxaci Herba	Dandelion	포공영	蒲公英	3,4-di-O-caffeoylquinic acid	18801488
Taraxaci Herba	Dandelion	포공영	蒲公英	4,5-di-O-caffeoylquinic acid	15593267
Taraxaci Herba	Dandelion	포공영	蒲公英	4,5-di-O-caffeoylquinic acid	18720865
Taraxaci Herba	Dandelion	포공영	蒲公英	4,5-di-O-caffeoylquinic acid	18801488
Taraxaci Herba	Dandelion	포공영	蒲公英	4,5-di-O-caffeoylquinic acid	31746416
Taraxaci Herba	Dandelion	포공영	蒲公英	4,5-dicaffeoylquinic acid	30384538
Taraxaci Herba	Dandelion	포공영	蒲公英	glucose-1-phosphate	21874166
Taraxaci Herba	Dandelion	포공영	蒲公英	isovitexin	23956107
Taraxaci Herba	Dandelion	포공영	蒲公英	(22Z)-stigmasta-5,22-diene-3β-ol acetate	29507587
Taraxaci Herba	Dandelion	포공영	蒲公英	quercetin-7-O-[β-D-glucopyranosyl (1->6)-β-D-glucopyranoside	18720865
Taraxaci Herba	Dandelion	포공영	蒲公英	quercetin-7-O-[β-D-glucopyranosyl(1->6)-β-D-glucopyranoside]	18801488
Taraxaci Herba	Dandelion	포공영	蒲公英	vitexin 2''-O-rhamnoside	23956107
Taraxaci Herba	Dandelion	포공영	蒲公英	quercetin diglycoside	15593267
Taraxaci Herba	Dandelion	포공영	蒲公英	phytosterol	11961900
Taraxaci Herba	Dandelion	포공영	蒲公英	lupenol acetate	18720865
Taraxaci Herba	Dandelion	포공영	蒲公英	3,5-di-O-caffeoylquinic acid	15593267
Taraxaci Herba	Dandelion	포공영	蒲公英	3,5-di-O-caffeoylquinic acid	18720865
Taraxaci Herba	Dandelion	포공영	蒲公英	3,5-di-O-caffeoylquinic acid	18801488
Taraxaci Herba	Dandelion	포공영	蒲公英	3,5-di-O-caffeoylquinic acid	31746416
Taraxaci Herba	Dandelion	포공영	蒲公英	trans-p-coumaryl alcohol	25470964
Taraxaci Herba	Dandelion	포공영	蒲公英	luteolin 7-O-rutinoside	15593267
Taraxaci Herba	Dandelion	포공영	蒲公英	genkwanin	18720865
Taraxaci Herba	Dandelion	포공영	蒲公英	genkwanin	18801488
Taraxaci Herba	Dandelion	포공영	蒲公英	tricosanoic acid	21874166
Taraxaci Herba	Dandelion	포공영	蒲公英	taraxasteryl acetate	17655148
Taraxaci Herba	Dandelion	포공영	蒲公英	taraxasteryl acetate	18720865
Taraxaci Herba	Dandelion	포공영	蒲公英	taraxasteryl acetate	28902635
Taraxaci Herba	Dandelion	포공영	蒲公英	3',4',7-trimethoxyquercetin	19476701
Taraxaci Herba	Dandelion	포공영	蒲公英	quercetin-3',4',7-trimethyl ether	18720865
Taraxaci Herba	Dandelion	포공영	蒲公英	quercetin-3',4',7-trimethyl ether	18801488
Taraxaci Herba	Dandelion	포공영	蒲公英	α-tocopherol	21874166
Taraxaci Herba	Dandelion	포공영	蒲公英	quercetin-3,7-di-O-β-D-glucopyranoside	18720865
Taraxaci Herba	Dandelion	포공영	蒲公英	quercetin-3,7-di-O-β-D-glucopyranoside	18801488
Taraxaci Herba	Dandelion	포공영	蒲公英	tetracosanoic acid	21874166
Taraxaci Herba	Dandelion	포공영	蒲公英	heneicosane	29507587
Taraxaci Herba	Dandelion	포공영	蒲公英	hexadecanoic acid, ethyl ester	29507587
Taraxaci Herba	Dandelion	포공영	蒲公英	isoetin-7-O-β-D-glucopyranosyl-2'-O-β-D-xyloypyranoside	18720865
Taraxaci Herba	Dandelion	포공영	蒲公英	isoetin-7-O-β-D-glucopyranosyl-2'-O-β-D-xyloypyranoside	18801488
Taraxaci Herba	Dandelion	포공영	蒲公英	isoetin-7-O-β-D-glucopyranosyl-2'-O-α-L-arabinopyranoside	18240133
Taraxaci Herba	Dandelion	포공영	蒲公英	isoetin-7-O-β-D-glucopyranosyl-2'-O-α-L-arabinopyranoside	18720865
Taraxaci Herba	Dandelion	포공영	蒲公英	isoetin-7-O-β-D-glucopyranosyl-2'-O-α-L-arabinopyranoside	18801488
Taraxaci Herba	Dandelion	포공영	蒲公英	isoetin-7-O-β-D-glucopyranosyl-2'-O-α-D-xyloypyranoside	18240133
Taraxaci Herba	Dandelion	포공영	蒲公英	isoetin-7-O-β-D-glucopyranosyl-2'-O-α-D-glucopyranoside	18240133
Taraxaci Herba	Dandelion	포공영	蒲公英	isoetin-7-O-β-D-glucopyranosyl-2'-O-α-D-glucopyranoside	18720865
Taraxaci Herba	Dandelion	포공영	蒲公英	isoetin-7-O-β-D-glucopyranosyl-2'-O-α-D-glucopyranoside	18801488
Taraxaci Herba	Dandelion	포공영	蒲公英	heptacosane	21874166
Taraxaci Herba	Dandelion	포공영	蒲公英	hexacosanoic acid	21874166
Taraxaci Herba	Dandelion	포공영	蒲公英	heptadecanoic acid	21874166
Taraxaci Herba	Dandelion	포공영	蒲公英	2-pentadecanone, 6,10,14-trimethyl	29507587
Taraxaci Herba	Dandelion	포공영	蒲公英	p-hydroxyphenyl-propionic acid	25470964
Taraxaci Herba	Dandelion	포공영	蒲公英	eicosane	21874166
Taraxaci Herba	Dandelion	포공영	蒲公英	docosanoic acid	21874166
Taraxaci Herba	Dandelion	포공영	蒲公英	artemetin	17655148
Taraxaci Herba	Dandelion	포공영	蒲公英	artemetin	18720865
Taraxaci Herba	Dandelion	포공영	蒲公英	artemetin	19476701
Taraxaci Herba	Dandelion	포공영	蒲公英	artemitin	18801488
Taraxaci Herba	Dandelion	포공영	蒲公英	3,5-dihydroxybenzoic acid	18801488
Taraxaci Herba	Dandelion	포공영	蒲公英	3,5-dihydroxylbenzoic acid	18720865
Taraxaci Herba	Dandelion	포공영	蒲公英	sucrose	16977588
Taraxaci Herba	Dandelion	포공영	蒲公英	glucose	16977588
Taraxaci Herba	Dandelion	포공영	蒲公英	4-O-caffeoylquinic acid	15593267
Taraxaci Herba	Dandelion	포공영	蒲公英	4-hydroxy-2,6-dimethoxyphenol-1-O-β-D-glucopyranoside	25470964
Taraxaci Herba	Dandelion	포공영	蒲公英	hyperin	12205947
Taraxaci Herba	Dandelion	포공영	蒲公英	isoquercitrin	12205947
Taraxaci Herba	Dandelion	포공영	蒲公英	kynurenic acid	21157681
Taraxaci Herba	Dandelion	포공영	蒲公英	1-hydroxymethyl-5-hydroxy-phenyl-2-O-β-D-glucopyranoside	18720865
Taraxaci Herba	Dandelion	포공영	蒲公英	1-hydroxymethyl-5-hydroxy-phenyl-2-O-β-D-glucopyranoside	18801488
Taraxaci Herba	Dandelion	포공영	蒲公英	(3S,5R,8S,3'R,6'R)-5,8-epoxy-5,8-dihydro-β,ε-carotene-3,3'-diol	16563446
Taraxaci Herba	Dandelion	포공영	蒲公英	(3S,5R,8R,3'R,6'R)-5,8-epoxy-5,8-dihydro-β,ε-carotene-3,3'-diol	16563446
Taraxaci Herba	Dandelion	포공영	蒲公英	(3S,5R,6S,3'R,6'R)-5,6-epoxy-5,6-dihydro-β,ε-carotene-3,3'-diol	16563446
Taraxaci Herba	Dandelion	포공영	蒲公英	lutein epoxide	16563446
Taraxaci Herba	Dandelion	포공영	蒲公英	taraxanthin	16563446
Taraxaci Herba	Dandelion	포공영	蒲公英	vanillin	25644491
Taraxaci Herba	Dandelion	포공영	蒲公英	inositol	21874166
Taraxaci Herba	Dandelion	포공영	蒲公英	malate	21874166
Taraxaci Herba	Dandelion	포공영	蒲公英	β-sitosterol	18720865
Taraxaci Herba	Dandelion	포공영	蒲公英	β-sitosterol	21874166
Taraxaci Herba	Dandelion	포공영	蒲公英	β-sitosterol	28902635
Taraxaci Herba	Dandelion	포공영	蒲公英	octadecanoic acid	21874166
Taraxaci Herba	Dandelion	포공영	蒲公英	9,12-octadecadienoic acid	21874166
Taraxaci Herba	Dandelion	포공영	蒲公英	hexadecanoic acid	21874166
Taraxaci Herba	Dandelion	포공영	蒲公英	n-hexadecanoic acid	29507587
Taraxaci Herba	Dandelion	포공영	蒲公英	palmitic acid	18720865
Taraxaci Herba	Dandelion	포공영	蒲公英	3-ethyl-3-hydroxy-5α-androstan-17-one	29507587
Taraxaci Herba	Dandelion	포공영	蒲公英	sinapinic acid	30636257
Taraxaci Herba	Dandelion	포공영	蒲公英	proline	21874166
Taraxaci Herba	Dandelion	포공영	蒲公英	L-phenylalanine	21874166
Taraxaci Herba	Dandelion	포공영	蒲公英	valine	21874166
Taraxaci Herba	Dandelion	포공영	蒲公英	alanine	21874166
Taraxaci Herba	Dandelion	포공영	蒲公英	3-O-caffeoylquinic acid	18720865
Taraxaci Herba	Dandelion	포공영	蒲公英	3-O-caffeoylquinic acid	18801488
Taraxaci Herba	Dandelion	포공영	蒲公英	chlorogenic acid	11357428
Taraxaci Herba	Dandelion	포공영	蒲公英	chlorogenic acid	22078030
Taraxaci Herba	Dandelion	포공영	蒲公英	chlorogenic acid	23533497
Taraxaci Herba	Dandelion	포공영	蒲公英	chlorogenic acid	23956107
Taraxaci Herba	Dandelion	포공영	蒲公英	chlorogenic acid	26930562
Taraxaci Herba	Dandelion	포공영	蒲公英	chlorogenic acid	27566210
Taraxaci Herba	Dandelion	포공영	蒲公英	chlorogenic acid	28260050
Taraxaci Herba	Dandelion	포공영	蒲公英	chlorogenic acid	29187173
Taraxaci Herba	Dandelion	포공영	蒲公英	chlorogenic acid	30384538
Taraxaci Herba	Dandelion	포공영	蒲公英	syringic acid	18720865
Taraxaci Herba	Dandelion	포공영	蒲公英	syringic acid	18801488
Taraxaci Herba	Dandelion	포공영	蒲公英	syringic acid	23261487
Taraxaci Herba	Dandelion	포공영	蒲公英	p-hydroxybenzoate	25470964
Taraxaci Herba	Dandelion	포공영	蒲公英	p-hydroxybenzoic acid	18720865
Taraxaci Herba	Dandelion	포공영	蒲公英	p-hydroxybenzoic acid	18801488
Taraxaci Herba	Dandelion	포공영	蒲公英	3,4-dihydroxybenzoic acid	18720865
Taraxaci Herba	Dandelion	포공영	蒲公英	protocatechuic acid	29187173
Taraxaci Herba	Dandelion	포공영	蒲公英	hesperetin	18720865
Taraxaci Herba	Dandelion	포공영	蒲公英	naringenin	30636257
Taraxaci Herba	Dandelion	포공영	蒲公英	myricetin	23956107
Taraxaci Herba	Dandelion	포공영	蒲公英	isotein	30636257
Taraxaci Herba	Dandelion	포공영	蒲公英	kaempferol	30636257
Taraxaci Herba	Dandelion	포공영	蒲公英	rutin	25470964
Taraxaci Herba	Dandelion	포공영	蒲公英	quercetin	17655148
Taraxaci Herba	Dandelion	포공영	蒲公英	quercetin	18720865
Taraxaci Herba	Dandelion	포공영	蒲公英	quercetin	18801488
Taraxaci Herba	Dandelion	포공영	蒲公英	quercetin	25470964
Taraxaci Herba	Dandelion	포공영	蒲公英	luteolin	12502425
Taraxaci Herba	Dandelion	포공영	蒲公英	luteolin	17655148
Taraxaci Herba	Dandelion	포공영	蒲公英	luteolin	18720865
Taraxaci Herba	Dandelion	포공영	蒲公英	luteolin	18801488
Taraxaci Herba	Dandelion	포공영	蒲公英	luteolin	22078030
Taraxaci Herba	Dandelion	포공영	蒲公英	luteolin	30384538
Taraxaci Herba	Dandelion	포공영	蒲公英	luteolin	31746416
Taraxaci Herba	Dandelion	포공영	蒲公英	luteolin	31780080
Taraxaci Herba	Dandelion	포공영	蒲公英	gallic acid	18720865
Taraxaci Herba	Dandelion	포공영	蒲公英	gallic acid	18801488
Taraxaci Herba	Dandelion	포공영	蒲公英	gallic acid	23261487
Taraxaci Herba	Dandelion	포공영	蒲公英	gallic acid	30636257
Taraxaci Herba	Dandelion	포공영	蒲公英	caffeic acid	15593267
Taraxaci Herba	Dandelion	포공영	蒲公英	caffeic acid	17062364
Taraxaci Herba	Dandelion	포공영	蒲公英	caffeic acid	17655148
Taraxaci Herba	Dandelion	포공영	蒲公英	caffeic acid	18720865
Taraxaci Herba	Dandelion	포공영	蒲公英	caffeic acid	18801488
Taraxaci Herba	Dandelion	포공영	蒲公英	caffeic acid	22078030
Taraxaci Herba	Dandelion	포공영	蒲公英	caffeic acid	23956107
Taraxaci Herba	Dandelion	포공영	蒲公英	caffeic acid	26930562
Taraxaci Herba	Dandelion	포공영	蒲公英	caffeic acid	27566210
Taraxaci Herba	Dandelion	포공영	蒲公英	caffeic acid	28260050
Taraxaci Herba	Dandelion	포공영	蒲公英	caffeic acid	29187173
Taraxaci Herba	Dandelion	포공영	蒲公英	caffeic acid	30384538
Taraxaci Herba	Dandelion	포공영	蒲公英	4-coumaric acid	31746416
Taraxaci Herba	Dandelion	포공영	蒲公英	p-coumaric acid	18720865
Taraxaci Herba	Dandelion	포공영	蒲公英	p-coumaric acid	18801488
Taraxaci Herba	Dandelion	포공영	蒲公英	p-coumaric acid	29187173
Taraxaci Herba	Dandelion	포공영	蒲公英	ferulic acid	17062364
Taraxaci Herba	Dandelion	포공영	蒲公英	ferulic acid	18720865
Taraxaci Herba	Dandelion	포공영	蒲公英	ferulic acid	18801488
Taraxaci Herba	Dandelion	포공영	蒲公英	ferulic acid	28260050
Taraxaci Herba	Dandelion	포공영	蒲公英	ferulic acid	29187173
Taraxaci Herba	Dandelion	포공영	蒲公英	ferulic acid	31746416
Taraxaci Herba	Dandelion	포공영	蒲公英	caffeic acid derivative	15593267
Taraxaci Herba	Dandelion	포공영	蒲公英	caffeoyl dihexoside	15593267
Taraxaci Herba	Dandelion	포공영	蒲公英	caffeoyl hexoside	15593267
Taraxaci Herba	Dandelion	포공영	蒲公英	caftaric acid derivative	15593267
Taraxaci Herba	Dandelion	포공영	蒲公英	chrysoeriol diglycoside	15593267
Taraxaci Herba	Dandelion	포공영	蒲公英	coutaric acid derivative	15593267
Taraxaci Herba	Dandelion	포공영	蒲公英	hydrolase A	5075268
Taraxaci Herba	Dandelion	포공영	蒲公英	hydrolase B	5075268
Taraxaci Herba	Dandelion	포공영	蒲公英	invertase	5075268
Taraxaci Herba	Dandelion	포공영	蒲公英	luteolin diglycoside	15593267
Taraxaci Herba	Dandelion	포공영	蒲公英	luteolin triglycoside	15593267
Taraxaci Herba	Dandelion	포공영	蒲公英	quercetin pentoside	15593267
Taraxaci Herba	Dandelion	포공영	蒲公英	quercetin pentoside	31746416
Taraxaci Herba	Dandelion	포공영	蒲公英	quercetin triglycoside	15593267
Taraxaci Herba	Dandelion	포공영	蒲公英	quinic acid derivative	15593267
Taraxaci Herba	Dandelion	포공영	蒲公英	sesquiterpene ketolactone	18720865
Taraxaci Herba	Dandelion	포공영	蒲公英	β-fructofuranosidase	5075268
Lonicerae Folium et Caulis	Lonicera Leaf and Stem	인동	忍冬	palmatic acid	12599756
Lonicerae Folium et Caulis	Lonicera Leaf and Stem	인동	忍冬	(E)-aldosecologanin	31597198
Lonicerae Folium et Caulis	Lonicera Leaf and Stem	인동	忍冬	aldosecologanin	27161401
Lonicerae Folium et Caulis	Lonicera Leaf and Stem	인동	忍冬	isochlorogenic acid C	31137485
Lonicerae Folium et Caulis	Lonicera Leaf and Stem	인동	忍冬	isochlorogenic acid C	32342594
Lonicerae Folium et Caulis	Lonicera Leaf and Stem	인동	忍冬	isochlorogenic acid C	33189843
Lonicerae Folium et Caulis	Lonicera Leaf and Stem	인동	忍冬	7-epi-loganin	32342594
Lonicerae Folium et Caulis	Lonicera Leaf and Stem	인동	忍冬	8-epi-loganin	32342594
Lonicerae Folium et Caulis	Lonicera Leaf and Stem	인동	忍冬	rhoifolin	20222422
Lonicerae Folium et Caulis	Lonicera Leaf and Stem	인동	忍冬	rhoifolin	28157166
Lonicerae Folium et Caulis	Lonicera Leaf and Stem	인동	忍冬	rhoifolin	31137485
Lonicerae Folium et Caulis	Lonicera Leaf and Stem	인동	忍冬	rhoifolin	32342594
Lonicerae Folium et Caulis	Lonicera Leaf and Stem	인동	忍冬	1,3-O-dicaffeoylquinic acid	27161401
Lonicerae Folium et Caulis	Lonicera Leaf and Stem	인동	忍冬	1,3-O-dicaffeoylquinic acid	31137485
Lonicerae Folium et Caulis	Lonicera Leaf and Stem	인동	忍冬	1,3-O-dicaffeoylquinic acid	32342594
Lonicerae Folium et Caulis	Lonicera Leaf and Stem	인동	忍冬	1,3-di-O-caffeoylquinic acid	20030085
Lonicerae Folium et Caulis	Lonicera Leaf and Stem	인동	忍冬	isorhamnetin-7-O-β-D-glucopyranoside	20222422
Lonicerae Folium et Caulis	Lonicera Leaf and Stem	인동	忍冬	5-O-caffeoylquinic acid	18507347
Lonicerae Folium et Caulis	Lonicera Leaf and Stem	인동	忍冬	5-O-caffeoylquinic acid	27161401
Lonicerae Folium et Caulis	Lonicera Leaf and Stem	인동	忍冬	5-O-caffeoylquinic acid	27477009
Lonicerae Folium et Caulis	Lonicera Leaf and Stem	인동	忍冬	5-O-caffeoylquinic acid	31597198
Lonicerae Folium et Caulis	Lonicera Leaf and Stem	인동	忍冬	neochlorogenic acid	29052389
Lonicerae Folium et Caulis	Lonicera Leaf and Stem	인동	忍冬	neochlorogenic acid	31137485
Lonicerae Folium et Caulis	Lonicera Leaf and Stem	인동	忍冬	neochlorogenic acid	32342594
Lonicerae Folium et Caulis	Lonicera Leaf and Stem	인동	忍冬	neochlorogenic acid	33189843
Lonicerae Folium et Caulis	Lonicera Leaf and Stem	인동	忍冬	macranthoin G	20222422
Lonicerae Folium et Caulis	Lonicera Leaf and Stem	인동	忍冬	caffeic acid methyl ester	32342594
Lonicerae Folium et Caulis	Lonicera Leaf and Stem	인동	忍冬	methyl caffeate	27161401
Lonicerae Folium et Caulis	Lonicera Leaf and Stem	인동	忍冬	esculetin	20222422
Lonicerae Folium et Caulis	Lonicera Leaf and Stem	인동	忍冬	esculetin	22383249
Lonicerae Folium et Caulis	Lonicera Leaf and Stem	인동	忍冬	diosmetin	31137485
Lonicerae Folium et Caulis	Lonicera Leaf and Stem	인동	忍冬	diosmetin	32342594
Lonicerae Folium et Caulis	Lonicera Leaf and Stem	인동	忍冬	diosmetin-7-O-β-D-glucopyranoside	20222422
Lonicerae Folium et Caulis	Lonicera Leaf and Stem	인동	忍冬	dihydrocaffeic acid sulfate	27161401
Lonicerae Folium et Caulis	Lonicera Leaf and Stem	인동	忍冬	hydnocarpin D	20222422
Lonicerae Folium et Caulis	Lonicera Leaf and Stem	인동	忍冬	flavoyadorinin B	32342594
Lonicerae Folium et Caulis	Lonicera Leaf and Stem	인동	忍冬	cupressuflavone	32342594
Lonicerae Folium et Caulis	Lonicera Leaf and Stem	인동	忍冬	caffeic acid hexoside	27161401
Lonicerae Folium et Caulis	Lonicera Leaf and Stem	인동	忍冬	akebia saponin D	32342594
Lonicerae Folium et Caulis	Lonicera Leaf and Stem	인동	忍冬	epi-vogeloside	27161401
Lonicerae Folium et Caulis	Lonicera Leaf and Stem	인동	忍冬	vogeloside	27161401
Lonicerae Folium et Caulis	Lonicera Leaf and Stem	인동	忍冬	vogeloside	32342594
Lonicerae Folium et Caulis	Lonicera Leaf and Stem	인동	忍冬	centauroside	31597198
Lonicerae Folium et Caulis	Lonicera Leaf and Stem	인동	忍冬	centauroside	32342594
Lonicerae Folium et Caulis	Lonicera Leaf and Stem	인동	忍冬	secologanin	27161401
Lonicerae Folium et Caulis	Lonicera Leaf and Stem	인동	忍冬	secologanin	32342594
Lonicerae Folium et Caulis	Lonicera Leaf and Stem	인동	忍冬	1-O-caffeoylquinic acid	32342594
Lonicerae Folium et Caulis	Lonicera Leaf and Stem	인동	忍冬	macranthoidin B	32342594
Lonicerae Folium et Caulis	Lonicera Leaf and Stem	인동	忍冬	secologanoside	23720435
Lonicerae Folium et Caulis	Lonicera Leaf and Stem	인동	忍冬	chrysoeriol-7-O-neohesperidoside	31597198
Lonicerae Folium et Caulis	Lonicera Leaf and Stem	인동	忍冬	7-O-(4β-D-glucopyranosyloxy-3-methoxylbenzoyl) secologanolic acid ologanolic acid	27161401
Lonicerae Folium et Caulis	Lonicera Leaf and Stem	인동	忍冬	ochanaflavone	32342594
Lonicerae Folium et Caulis	Lonicera Leaf and Stem	인동	忍冬	ochnaflavone	33189843
Lonicerae Folium et Caulis	Lonicera Leaf and Stem	인동	忍冬	luteolin-5-O-β-D-glucopyranoside	32342594
Lonicerae Folium et Caulis	Lonicera Leaf and Stem	인동	忍冬	3-O-ferulicoylquinic acid	32342594
Lonicerae Folium et Caulis	Lonicera Leaf and Stem	인동	忍冬	8-epi-loganin acid	32342594
Lonicerae Folium et Caulis	Lonicera Leaf and Stem	인동	忍冬	8-epiloganic acid	27161401
Lonicerae Folium et Caulis	Lonicera Leaf and Stem	인동	忍冬	7-O-ethyl sweroside	32342594
Lonicerae Folium et Caulis	Lonicera Leaf and Stem	인동	忍冬	ketologanin	27477009
Lonicerae Folium et Caulis	Lonicera Leaf and Stem	인동	忍冬	phloridzin	27161401
Lonicerae Folium et Caulis	Lonicera Leaf and Stem	인동	忍冬	kaempferol 3-O-rutinoside	31597198
Lonicerae Folium et Caulis	Lonicera Leaf and Stem	인동	忍冬	kaempferol-3-O-rutinoside	31137485
Lonicerae Folium et Caulis	Lonicera Leaf and Stem	인동	忍冬	kaempferol-3-O-rutinoside	32342594
Lonicerae Folium et Caulis	Lonicera Leaf and Stem	인동	忍冬	cynaroside	33189843
Lonicerae Folium et Caulis	Lonicera Leaf and Stem	인동	忍冬	galuteolin	29052389
Lonicerae Folium et Caulis	Lonicera Leaf and Stem	인동	忍冬	luteolin 7-O-glucoside	17370300
Lonicerae Folium et Caulis	Lonicera Leaf and Stem	인동	忍冬	luteolin-7-O-β-D-glucopyranoside	20222422
Lonicerae Folium et Caulis	Lonicera Leaf and Stem	인동	忍冬	luteoloside	27477009
Lonicerae Folium et Caulis	Lonicera Leaf and Stem	인동	忍冬	luteoloside	28157166
Lonicerae Folium et Caulis	Lonicera Leaf and Stem	인동	忍冬	luteoloside	31137485
Lonicerae Folium et Caulis	Lonicera Leaf and Stem	인동	忍冬	luteoloside	31597198
Lonicerae Folium et Caulis	Lonicera Leaf and Stem	인동	忍冬	tricin	32342594
Lonicerae Folium et Caulis	Lonicera Leaf and Stem	인동	忍冬	methyl caffeate glucuronide	27161401
Lonicerae Folium et Caulis	Lonicera Leaf and Stem	인동	忍冬	1,5-O-dicaffeoylquinic acid	32342594
Lonicerae Folium et Caulis	Lonicera Leaf and Stem	인동	忍冬	dicaffeoylquinic acid isomer	31597198
Lonicerae Folium et Caulis	Lonicera Leaf and Stem	인동	忍冬	vanillic acid 4-sulfate	27161401
Lonicerae Folium et Caulis	Lonicera Leaf and Stem	인동	忍冬	3,4,5-O-tricaffeoylquinic acid	27161401
Lonicerae Folium et Caulis	Lonicera Leaf and Stem	인동	忍冬	3,4,5-tricaffeoylquinic acid	32342594
Lonicerae Folium et Caulis	Lonicera Leaf and Stem	인동	忍冬	caffeic acid sulfate	27161401
Lonicerae Folium et Caulis	Lonicera Leaf and Stem	인동	忍冬	ethyl caffeate	32342594
Lonicerae Folium et Caulis	Lonicera Leaf and Stem	인동	忍冬	caffeic acid glucuronide	27161401
Lonicerae Folium et Caulis	Lonicera Leaf and Stem	인동	忍冬	3-O-caffeoylquinic acid methyl ester	32342594
Lonicerae Folium et Caulis	Lonicera Leaf and Stem	인동	忍冬	5-O-caffeoylquinic acid methyl ester	20030085
Lonicerae Folium et Caulis	Lonicera Leaf and Stem	인동	忍冬	macranthoidin A	32342594
Lonicerae Folium et Caulis	Lonicera Leaf and Stem	인동	忍冬	dipsacoside B	32342594
Lonicerae Folium et Caulis	Lonicera Leaf and Stem	인동	忍冬	hederagenin	32342594
Lonicerae Folium et Caulis	Lonicera Leaf and Stem	인동	忍冬	3,4-O-dicaffeoylquinic acid	23720435
Lonicerae Folium et Caulis	Lonicera Leaf and Stem	인동	忍冬	3,4-O-dicaffeoylquinic acid	28157166
Lonicerae Folium et Caulis	Lonicera Leaf and Stem	인동	忍冬	3,4-di-O-caffeoylquinic acid	20030085
Lonicerae Folium et Caulis	Lonicera Leaf and Stem	인동	忍冬	3,4-di-O-caffeoylquinic acid	27477009
Lonicerae Folium et Caulis	Lonicera Leaf and Stem	인동	忍冬	3,4-dicaffeoylquinic acid	31597198
Lonicerae Folium et Caulis	Lonicera Leaf and Stem	인동	忍冬	4,5-O-dicaffeoylquinic acid	28157166
Lonicerae Folium et Caulis	Lonicera Leaf and Stem	인동	忍冬	4,5-di-O-caffeoylquinic acid	27477009
Lonicerae Folium et Caulis	Lonicera Leaf and Stem	인동	忍冬	4,5-dicaffeoylquinic acid	31597198
Lonicerae Folium et Caulis	Lonicera Leaf and Stem	인동	忍冬	isochlorogenic acid B	31137485
Lonicerae Folium et Caulis	Lonicera Leaf and Stem	인동	忍冬	isochlorogenic acid B	32342594
Lonicerae Folium et Caulis	Lonicera Leaf and Stem	인동	忍冬	ferulic acid 4-O-glucuronide	27161401
Lonicerae Folium et Caulis	Lonicera Leaf and Stem	인동	忍冬	5-coumaroyl quinic acid	31597198
Lonicerae Folium et Caulis	Lonicera Leaf and Stem	인동	忍冬	3,4-di-O-caffeoylquinic acid methyl ester	20030085
Lonicerae Folium et Caulis	Lonicera Leaf and Stem	인동	忍冬	4,5-O-dicaffeoylquinic acid methyl ester	31137485
Lonicerae Folium et Caulis	Lonicera Leaf and Stem	인동	忍冬	4,5-O-dicaffeoylquinic acid methyl ester	32342594
Lonicerae Folium et Caulis	Lonicera Leaf and Stem	인동	忍冬	grandifloroside	27161401
Lonicerae Folium et Caulis	Lonicera Leaf and Stem	인동	忍冬	grandifloroside	33189843
Lonicerae Folium et Caulis	Lonicera Leaf and Stem	인동	忍冬	apigenin 7-O-rutinoside	31597198
Lonicerae Folium et Caulis	Lonicera Leaf and Stem	인동	忍冬	apigenin-7-O-rutinoside	32342594
Lonicerae Folium et Caulis	Lonicera Leaf and Stem	인동	忍冬	lonicerin	20222422
Lonicerae Folium et Caulis	Lonicera Leaf and Stem	인동	忍冬	lonicerin	28157166
Lonicerae Folium et Caulis	Lonicera Leaf and Stem	인동	忍冬	lonicerin	31137485
Lonicerae Folium et Caulis	Lonicera Leaf and Stem	인동	忍冬	lonicerin	31597198
Lonicerae Folium et Caulis	Lonicera Leaf and Stem	인동	忍冬	lonicerin	32342594
Lonicerae Folium et Caulis	Lonicera Leaf and Stem	인동	忍冬	lonicerin	33189843
Lonicerae Folium et Caulis	Lonicera Leaf and Stem	인동	忍冬	7-ketologanin	27161401
Lonicerae Folium et Caulis	Lonicera Leaf and Stem	인동	忍冬	7-ketologanin	27477009
Lonicerae Folium et Caulis	Lonicera Leaf and Stem	인동	忍冬	sweroside	17370300
Lonicerae Folium et Caulis	Lonicera Leaf and Stem	인동	忍冬	sweroside	23720435
Lonicerae Folium et Caulis	Lonicera Leaf and Stem	인동	忍冬	sweroside	27161401
Lonicerae Folium et Caulis	Lonicera Leaf and Stem	인동	忍冬	sweroside	27477009
Lonicerae Folium et Caulis	Lonicera Leaf and Stem	인동	忍冬	sweroside	31137485
Lonicerae Folium et Caulis	Lonicera Leaf and Stem	인동	忍冬	sweroside	31597198
Lonicerae Folium et Caulis	Lonicera Leaf and Stem	인동	忍冬	sweroside	32342594
Lonicerae Folium et Caulis	Lonicera Leaf and Stem	인동	忍冬	sweroside	33189843
Lonicerae Folium et Caulis	Lonicera Leaf and Stem	인동	忍冬	sweroside	33484196
Lonicerae Folium et Caulis	Lonicera Leaf and Stem	인동	忍冬	secoxyloganin	17370300
Lonicerae Folium et Caulis	Lonicera Leaf and Stem	인동	忍冬	secoxyloganin	23720435
Lonicerae Folium et Caulis	Lonicera Leaf and Stem	인동	忍冬	secoxyloganin	27161401
Lonicerae Folium et Caulis	Lonicera Leaf and Stem	인동	忍冬	secoxyloganin	27477009
Lonicerae Folium et Caulis	Lonicera Leaf and Stem	인동	忍冬	secoxyloganin	31137485
Lonicerae Folium et Caulis	Lonicera Leaf and Stem	인동	忍冬	secoxyloganin	31597198
Lonicerae Folium et Caulis	Lonicera Leaf and Stem	인동	忍冬	secoxyloganin	32342594
Lonicerae Folium et Caulis	Lonicera Leaf and Stem	인동	忍冬	secoxyloganin	33189843
Lonicerae Folium et Caulis	Lonicera Leaf and Stem	인동	忍冬	secologanic acid	27161401
Lonicerae Folium et Caulis	Lonicera Leaf and Stem	인동	忍冬	secologanic acid	27477009
Lonicerae Folium et Caulis	Lonicera Leaf and Stem	인동	忍冬	secologanic acid	31597198
Lonicerae Folium et Caulis	Lonicera Leaf and Stem	인동	忍冬	secologanic acid	32342594
Lonicerae Folium et Caulis	Lonicera Leaf and Stem	인동	忍冬	scandoside	27161401
Lonicerae Folium et Caulis	Lonicera Leaf and Stem	인동	忍冬	3,5-dicaffeoylquinic acid methyl ester	31597198
Lonicerae Folium et Caulis	Lonicera Leaf and Stem	인동	忍冬	L-phenylalaninosecologanin	27161401
Lonicerae Folium et Caulis	Lonicera Leaf and Stem	인동	忍冬	loganic acid	23720435
Lonicerae Folium et Caulis	Lonicera Leaf and Stem	인동	忍冬	loganic acid	27161401
Lonicerae Folium et Caulis	Lonicera Leaf and Stem	인동	忍冬	loganic acid	27477009
Lonicerae Folium et Caulis	Lonicera Leaf and Stem	인동	忍冬	loganic acid	31597198
Lonicerae Folium et Caulis	Lonicera Leaf and Stem	인동	忍冬	loganic acid	32342594
Lonicerae Folium et Caulis	Lonicera Leaf and Stem	인동	忍冬	ferulic acid sulfate	27161401
Lonicerae Folium et Caulis	Lonicera Leaf and Stem	인동	忍冬	secologanate	33189843
Lonicerae Folium et Caulis	Lonicera Leaf and Stem	인동	忍冬	3,5-O-dicaffeoylquinic acid	27161401
Lonicerae Folium et Caulis	Lonicera Leaf and Stem	인동	忍冬	3,5-O-dicaffeoylquinic acid	28157166
Lonicerae Folium et Caulis	Lonicera Leaf and Stem	인동	忍冬	3,5-di-O-caffeoylquinic acid	27477009
Lonicerae Folium et Caulis	Lonicera Leaf and Stem	인동	忍冬	3,5-dicaffeoylquinic acid	31597198
Lonicerae Folium et Caulis	Lonicera Leaf and Stem	인동	忍冬	isochlorogenic acid A	31137485
Lonicerae Folium et Caulis	Lonicera Leaf and Stem	인동	忍冬	isochlorogenic acid A	32342594
Lonicerae Folium et Caulis	Lonicera Leaf and Stem	인동	忍冬	isochlorogenic acid A	33189843
Lonicerae Folium et Caulis	Lonicera Leaf and Stem	인동	忍冬	swertiamarin	32342594
Lonicerae Folium et Caulis	Lonicera Leaf and Stem	인동	忍冬	swertiamaroside	31597198
Lonicerae Folium et Caulis	Lonicera Leaf and Stem	인동	忍冬	quercetin-7-O-glucoside	32342594
Lonicerae Folium et Caulis	Lonicera Leaf and Stem	인동	忍冬	prunetin	32342594
Lonicerae Folium et Caulis	Lonicera Leaf and Stem	인동	忍冬	loganin	17370300
Lonicerae Folium et Caulis	Lonicera Leaf and Stem	인동	忍冬	loganin	23720435
Lonicerae Folium et Caulis	Lonicera Leaf and Stem	인동	忍冬	loganin	27161401
Lonicerae Folium et Caulis	Lonicera Leaf and Stem	인동	忍冬	loganin	27477009
Lonicerae Folium et Caulis	Lonicera Leaf and Stem	인동	忍冬	loganin	31137485
Lonicerae Folium et Caulis	Lonicera Leaf and Stem	인동	忍冬	loganin	31597198
Lonicerae Folium et Caulis	Lonicera Leaf and Stem	인동	忍冬	loganin	32342594
Lonicerae Folium et Caulis	Lonicera Leaf and Stem	인동	忍冬	loganin	33189843
Lonicerae Folium et Caulis	Lonicera Leaf and Stem	인동	忍冬	loganin	33484196
Lonicerae Folium et Caulis	Lonicera Leaf and Stem	인동	忍冬	loganin acid	31137485
Lonicerae Folium et Caulis	Lonicera Leaf and Stem	인동	忍冬	loganin acid	33484196
Lonicerae Folium et Caulis	Lonicera Leaf and Stem	인동	忍冬	astragalin	31137485
Lonicerae Folium et Caulis	Lonicera Leaf and Stem	인동	忍冬	astragalin	32342594
Lonicerae Folium et Caulis	Lonicera Leaf and Stem	인동	忍冬	3-O-feruloyl quinic acid	31597198
Lonicerae Folium et Caulis	Lonicera Leaf and Stem	인동	忍冬	morroniside	31137485
Lonicerae Folium et Caulis	Lonicera Leaf and Stem	인동	忍冬	morroniside	32342594
Lonicerae Folium et Caulis	Lonicera Leaf and Stem	인동	忍冬	quinic acid	27161401
Lonicerae Folium et Caulis	Lonicera Leaf and Stem	인동	忍冬	quinic acid	31137485
Lonicerae Folium et Caulis	Lonicera Leaf and Stem	인동	忍冬	quinic acid	32342594
Lonicerae Folium et Caulis	Lonicera Leaf and Stem	인동	忍冬	5-(p-coumaroyl) quinic acid	32342594
Lonicerae Folium et Caulis	Lonicera Leaf and Stem	인동	忍冬	chrysoeriol	32342594
Lonicerae Folium et Caulis	Lonicera Leaf and Stem	인동	忍冬	4-O-caffeoylquinic acid	27161401
Lonicerae Folium et Caulis	Lonicera Leaf and Stem	인동	忍冬	4-O-caffeoylquinic acid	27477009
Lonicerae Folium et Caulis	Lonicera Leaf and Stem	인동	忍冬	4-O-caffeoylquinic acid	31597198
Lonicerae Folium et Caulis	Lonicera Leaf and Stem	인동	忍冬	cryptochlorogenic acid	31137485
Lonicerae Folium et Caulis	Lonicera Leaf and Stem	인동	忍冬	cryptochlorogenic acid	32342594
Lonicerae Folium et Caulis	Lonicera Leaf and Stem	인동	忍冬	cryptochlorogenic acid	33189843
Lonicerae Folium et Caulis	Lonicera Leaf and Stem	인동	忍冬	hyperoside	27477009
Lonicerae Folium et Caulis	Lonicera Leaf and Stem	인동	忍冬	hyperoside	28157166
Lonicerae Folium et Caulis	Lonicera Leaf and Stem	인동	忍冬	hyperoside	32342594
Lonicerae Folium et Caulis	Lonicera Leaf and Stem	인동	忍冬	isoquercitrin	27477009
Lonicerae Folium et Caulis	Lonicera Leaf and Stem	인동	忍冬	isoquercitrin	31137485
Lonicerae Folium et Caulis	Lonicera Leaf and Stem	인동	忍冬	isoquercitrin	32342594
Lonicerae Folium et Caulis	Lonicera Leaf and Stem	인동	忍冬	linalool	22799097
Lonicerae Folium et Caulis	Lonicera Leaf and Stem	인동	忍冬	1,4-O-dicaffeoylquinic acid	32342594
Lonicerae Folium et Caulis	Lonicera Leaf and Stem	인동	忍冬	malic acid	27161401
Lonicerae Folium et Caulis	Lonicera Leaf and Stem	인동	忍冬	linoleic acid	12599756
Lonicerae Folium et Caulis	Lonicera Leaf and Stem	인동	忍冬	hexadecanoic acid	22799097
Lonicerae Folium et Caulis	Lonicera Leaf and Stem	인동	忍冬	inosine	31137485
Lonicerae Folium et Caulis	Lonicera Leaf and Stem	인동	忍冬	cytidine	31137485
Lonicerae Folium et Caulis	Lonicera Leaf and Stem	인동	忍冬	uridine	31137485
Lonicerae Folium et Caulis	Lonicera Leaf and Stem	인동	忍冬	adenosine	31137485
Lonicerae Folium et Caulis	Lonicera Leaf and Stem	인동	忍冬	proline	32342594
Lonicerae Folium et Caulis	Lonicera Leaf and Stem	인동	忍冬	L-lysine	31137485
Lonicerae Folium et Caulis	Lonicera Leaf and Stem	인동	忍冬	L-leucine	31137485
Lonicerae Folium et Caulis	Lonicera Leaf and Stem	인동	忍冬	L-isoleucine	31137485
Lonicerae Folium et Caulis	Lonicera Leaf and Stem	인동	忍冬	L-phenylalanine	31137485
Lonicerae Folium et Caulis	Lonicera Leaf and Stem	인동	忍冬	L-valine	31137485
Lonicerae Folium et Caulis	Lonicera Leaf and Stem	인동	忍冬	valine	32342594
Lonicerae Folium et Caulis	Lonicera Leaf and Stem	인동	忍冬	L-alanine	31137485
Lonicerae Folium et Caulis	Lonicera Leaf and Stem	인동	忍冬	L-arginine	31137485
Lonicerae Folium et Caulis	Lonicera Leaf and Stem	인동	忍冬	L-threonine	31137485
Lonicerae Folium et Caulis	Lonicera Leaf and Stem	인동	忍冬	L-histidine	31137485
Lonicerae Folium et Caulis	Lonicera Leaf and Stem	인동	忍冬	L-serine	31137485
Lonicerae Folium et Caulis	Lonicera Leaf and Stem	인동	忍冬	L-glutamate	31137485
Lonicerae Folium et Caulis	Lonicera Leaf and Stem	인동	忍冬	L-aspartic acid	31137485
Lonicerae Folium et Caulis	Lonicera Leaf and Stem	인동	忍冬	3-O-caffeoylquinic acid	33484196
Lonicerae Folium et Caulis	Lonicera Leaf and Stem	인동	忍冬	chlorogenic acid	17370300
Lonicerae Folium et Caulis	Lonicera Leaf and Stem	인동	忍冬	chlorogenic acid	20030085
Lonicerae Folium et Caulis	Lonicera Leaf and Stem	인동	忍冬	chlorogenic acid	23720435
Lonicerae Folium et Caulis	Lonicera Leaf and Stem	인동	忍冬	chlorogenic acid	27161401
Lonicerae Folium et Caulis	Lonicera Leaf and Stem	인동	忍冬	chlorogenic acid	27477009
Lonicerae Folium et Caulis	Lonicera Leaf and Stem	인동	忍冬	chlorogenic acid	28157166
Lonicerae Folium et Caulis	Lonicera Leaf and Stem	인동	忍冬	chlorogenic acid	29052389
Lonicerae Folium et Caulis	Lonicera Leaf and Stem	인동	忍冬	chlorogenic acid	31137485
Lonicerae Folium et Caulis	Lonicera Leaf and Stem	인동	忍冬	chlorogenic acid	31597198
Lonicerae Folium et Caulis	Lonicera Leaf and Stem	인동	忍冬	chlorogenic acid	32342594
Lonicerae Folium et Caulis	Lonicera Leaf and Stem	인동	忍冬	chlorogenic acid	33189843
Lonicerae Folium et Caulis	Lonicera Leaf and Stem	인동	忍冬	protocatechuic acid	20222422
Lonicerae Folium et Caulis	Lonicera Leaf and Stem	인동	忍冬	protocatechuic acid	31137485
Lonicerae Folium et Caulis	Lonicera Leaf and Stem	인동	忍冬	genistein	32342594
Lonicerae Folium et Caulis	Lonicera Leaf and Stem	인동	忍冬	kaempferol	31137485
Lonicerae Folium et Caulis	Lonicera Leaf and Stem	인동	忍冬	rutin	17370300
Lonicerae Folium et Caulis	Lonicera Leaf and Stem	인동	忍冬	rutin	27161401
Lonicerae Folium et Caulis	Lonicera Leaf and Stem	인동	忍冬	rutin	27477009
Lonicerae Folium et Caulis	Lonicera Leaf and Stem	인동	忍冬	rutin	28157166
Lonicerae Folium et Caulis	Lonicera Leaf and Stem	인동	忍冬	rutin	31597198
Lonicerae Folium et Caulis	Lonicera Leaf and Stem	인동	忍冬	rutin	32342594
Lonicerae Folium et Caulis	Lonicera Leaf and Stem	인동	忍冬	quercetin	20222422
Lonicerae Folium et Caulis	Lonicera Leaf and Stem	인동	忍冬	quercetin	27161401
Lonicerae Folium et Caulis	Lonicera Leaf and Stem	인동	忍冬	luteolin	20222422
Lonicerae Folium et Caulis	Lonicera Leaf and Stem	인동	忍冬	luteolin	27161401
Lonicerae Folium et Caulis	Lonicera Leaf and Stem	인동	忍冬	luteolin	27477009
Lonicerae Folium et Caulis	Lonicera Leaf and Stem	인동	忍冬	luteolin	31137485
Lonicerae Folium et Caulis	Lonicera Leaf and Stem	인동	忍冬	luteolin	31597198
Lonicerae Folium et Caulis	Lonicera Leaf and Stem	인동	忍冬	luteolin	32342594
Lonicerae Folium et Caulis	Lonicera Leaf and Stem	인동	忍冬	apigenin	20222422
Lonicerae Folium et Caulis	Lonicera Leaf and Stem	인동	忍冬	apigenin	31137485
Lonicerae Folium et Caulis	Lonicera Leaf and Stem	인동	忍冬	apigenin	32342594
Lonicerae Folium et Caulis	Lonicera Leaf and Stem	인동	忍冬	caffeic acid	17370300
Lonicerae Folium et Caulis	Lonicera Leaf and Stem	인동	忍冬	caffeic acid	20222422
Lonicerae Folium et Caulis	Lonicera Leaf and Stem	인동	忍冬	caffeic acid	27161401
Lonicerae Folium et Caulis	Lonicera Leaf and Stem	인동	忍冬	caffeic acid	27477009
Lonicerae Folium et Caulis	Lonicera Leaf and Stem	인동	忍冬	caffeic acid	29052389
Lonicerae Folium et Caulis	Lonicera Leaf and Stem	인동	忍冬	caffeic acid	31137485
Lonicerae Folium et Caulis	Lonicera Leaf and Stem	인동	忍冬	caffeic acid	32342594
Lonicerae Folium et Caulis	Lonicera Leaf and Stem	인동	忍冬	ferulic acid	27161401
Lonicerae Folium et Caulis	Lonicera Leaf and Stem	인동	忍冬	ferulic acid	31137485
Lonicerae Folium et Caulis	Lonicera Leaf and Stem	인동	忍冬	ferulic acid	32342594
Lonicerae Folium et Caulis	Lonicera Leaf and Stem	인동	忍冬	caffeoyl hexoside	31597198
Lonicerae Folium et Caulis	Lonicera Leaf and Stem	인동	忍冬	coumaroyl caffeoylquinic acid	32342594
Lonicerae Folium et Caulis	Lonicera Leaf and Stem	인동	忍冬	coumaroyl caffeoylquinic acid isomer	32342594
Lonicerae Folium et Caulis	Lonicera Leaf and Stem	인동	忍冬	feruloylcaffeoyl quinic acid	31597198
Lonicerae Folium et Caulis	Lonicera Leaf and Stem	인동	忍冬	feruloylcaffeoylquinic acid	31597198
Lonicerae Folium et Caulis	Lonicera Leaf and Stem	인동	忍冬	syringetin hexoside	27161401

## Sheet: 2
supplementary 2. compounds and their related genes of LIPO-700
LATIN	Compound	PubChem ID	Chemical-Gene Co-Occurrences in Literature
Taraxaci Herba	carnitine	21874166	SLC22A3	SLC25A20	PEX7	CHI3L1	CAMKK2	KRT74	SLC22A1	UCP1	KCNAB3	ACAT1	SLC25A15	CRBN	POU2F3	PRKAG2	PRKAA2	SLC25A36	SCD	PEX19	SCD5	SLC22A8	GABRA5	TCAP	ACLY	SLC5A6	AGO1	CRP	PKM	SREBF1	SLC22A16	IGFBP3	CROT	GMPS	SLC2A1	MLYCD	SLC25A47	AGO3	MSANTD1	ETFB	ALG11	CHAT	GABRG1	DMD	VEZF1	KCNAB2	GPX3	GCG	GOT2
Taraxaci Herba	trans-caftaric acid	15593267	GSK3A	DPYSL4	CRMP1	DPYSL2	DPYSL5	DPYS	ALDH5A1	DPYSL3	GSK3B	GLO1	ENSG00000268643	SRD5A1	IYD
Taraxaci Herba	rufescidride	18720865
Taraxaci Herba	D-fructose	21874166	VTN	CAD	CHI3L1	OIP5	OLA1	CDA	CTNNB1	MMP17	EPSTI1	CRLS1	CDC6	MSH4	PUSL1	GMPS	ISCA1	MMP10	SORD	HPX	MND1	NUBP1	MORF4L1	MT-ND5	TARS2	PIK3R4	HIP1R	FAM64A	PAX1	POR	ADSS	MMP25	AKR1B10	SLC29A3	SEC61A2	MSH5	TATDN1	TATDN3	VAC14	NOS2	GGA1	EYA1	PSMA1	ATAD2	PRPSAP2	AKR1C2	PSMA4	LONP2	ATAD2B
Taraxaci Herba	fructose	16977588	VTN	CAD	CHI3L1	OIP5	OLA1	CDA	CTNNB1	MMP17	EPSTI1	CRLS1	CDC6	MSH4	PUSL1	GMPS	ISCA1	MMP10	SORD	HPX	MND1	NUBP1	MORF4L1	MT-ND5	TARS2	PIK3R4	HIP1R	FAM64A	PAX1	POR	ADSS	MMP25	AKR1B10	SLC29A3	SEC61A2	MSH5	TATDN1	TATDN3	VAC14	NOS2	GGA1	EYA1	PSMA1	ATAD2	PRPSAP2	AKR1C2	PSMA4	LONP2	ATAD2B
Taraxaci Herba	phi-taraxasteryl acetate	18720865
Taraxaci Herba	cis-caftaric acid	15593267	GSK3A	DPYSL4	CRMP1	DPYSL2	DPYSL5	DPYS	ALDH5A1	DPYSL3	GSK3B	GLO1	ENSG00000268643	SRD5A1	IYD
Taraxaci Herba	trans-coutaric acid	15593267	RCCD1	ALS2	GATA2	HECTD4	AGRN	HERC1	GATA4	HERC2	GATA5	TRPS1	RPGR	IYD	NEK9	GATA6	GRASP	ZGLP1	GATA1	GATA3	RCC1	SERGEF
Taraxaci Herba	mannose	21874166	BRS3	ACTR3B	TMBIM6	IGJ	MYH1	KCNF1	PCDHGA7	CNDP2	GHSR	METTL7B	RSPO1	C3	PPP1R3A	POLR1C	LGR5	GIG25	TXK	APCS	CLEC7A	FIGF	IL2RA	ENSG00000251246	OPN5	RPAP3	HPGD	CHD3	PSAP	FA2H	DUSP18	MAP3K7	CSF1	ST14	GYS1	LIG3	MYO3B	PTCH1	FTO	DUSP2	ARTN	MAGT1	SRCAP	HTR3B	PLAA	TRAPPC8	CTSW	PDE12	SMARCA2
Taraxaci Herba	monocaffeoyl tartaric acid	30384538	GSK3A	DPYSL4	CRMP1	DPYSL2	DPYSL5	DPYS	ALDH5A1	DPYSL3	GSK3B	GLO1	ENSG00000268643	SRD5A1	IYD
Taraxaci Herba	5-O-caffeoylquinic acid	15593267	MTOR	MIPEP	SLC37A3	RPA3	G6PC	GYPE	HSPB1	ACLY	SULT1C2	SI	PLOD1	RARA	SULT1C3	GPX3	RAD23A	GPX4	GPX6	SLCO3A1	AKR1B10	ALB	SLCO1B1	AKR1C2	SLCO2A1	PLOD3	UGT1A7	SOD3	EGF	GPX2	AKR1E2	NDOR1	AR	GPX7	AKR1C3	HSP90B1	SLCO4A1	SLC37A1	PCSK2	PLOD2	CAT	NINJ1	HSP90AA1	TXN	IL1A	MB21D1	SLCO2B1	SLC37A2	SLCO1B7
Taraxaci Herba	luteolin 4'-O-glucoside	15593267	FOXB2	FOXB1
Taraxaci Herba	kestose	16977588	FNTB	HDHD1	UBE2D1	SLC47A2	PIN1	PYGB	AKTIP	HRK	SI	PIN4	FOS	AMACR	GHDC	MFSD2B	USE1	NF1	ATHL1	SLC47A1	PYGM	MFSD2A	ANKRD34B	PYGL	TFDP3	DPP8
Taraxaci Herba	taraxinic acid β-D-glucopyranosyl ester	28026992	CEACAM8
Taraxaci Herba	linoleic acid ethyl ester	29507587	NACA2	FOXD4L1	NACA	NACAD	IGLL5	FOXD4	COQ7	FOXD4L5	FOXD4L4	FOXD4L3
Taraxaci Herba	esculetin	17655148	PEX7	UGT2B11	COX10	NFE2L2	CA2	PEX19	MAPK3	CA5B	SULT1C2	NQO1	SULT1C3	MX2	WIBG	ALOX5	UGT1A6	CA14	CA5A	UGT2A3	HSPA9	EIF5A2	UGT2B4	UGT1A5	ACBD5	ASMTL	UGT1A7	UGT1A9	UGT2B7	PTPRG	CA9	CA8	CA13	TNFRSF10A	UGT2B17	SLC47A1	UGT3A1	TMLHE	UGT2B10	SULT1B1	CASP3	TMPRSS11D	BBOX1	SLC47A2	CA11	UGT8	CA7	ASMT	COMT
Taraxaci Herba	esculetin	18720865	PEX7	UGT2B11	COX10	NFE2L2	CA2	PEX19	MAPK3	CA5B	SULT1C2	NQO1	SULT1C3	MX2	WIBG	ALOX5	UGT1A6	CA14	CA5A	UGT2A3	HSPA9	EIF5A2	UGT2B4	UGT1A5	ACBD5	ASMTL	UGT1A7	UGT1A9	UGT2B7	PTPRG	CA9	CA8	CA13	TNFRSF10A	UGT2B17	SLC47A1	UGT3A1	TMLHE	UGT2B10	SULT1B1	CASP3	TMPRSS11D	BBOX1	SLC47A2	CA11	UGT8	CA7	ASMT	COMT
Taraxaci Herba	esculetin	18801488	PEX7	UGT2B11	COX10	NFE2L2	CA2	PEX19	MAPK3	CA5B	SULT1C2	NQO1	SULT1C3	MX2	WIBG	ALOX5	UGT1A6	CA14	CA5A	UGT2A3	HSPA9	EIF5A2	UGT2B4	UGT1A5	ACBD5	ASMTL	UGT1A7	UGT1A9	UGT2B7	PTPRG	CA9	CA8	CA13	TNFRSF10A	UGT2B17	SLC47A1	UGT3A1	TMLHE	UGT2B10	SULT1B1	CASP3	TMPRSS11D	BBOX1	SLC47A2	CA11	UGT8	CA7	ASMT	COMT
Taraxaci Herba	ethyl 9,12,15-octadecatrienoate	29507587	AKTIP	ADH1B	ADH1A	CYB5A	PADI3
Taraxaci Herba	2-cyclohexen-1-one	29507587	CETN1	EFCAB7	KCNIP3	DP2	MYL10	CABP1	TNNC2	PPAP2A	GRM5	CALML3	HOXA4	CABP7	MAP2K5	MAP2K2	HNRNPD	GRIK2	CHP1	NVL	SPATA21	OCM2	NCS1	CHP2	OCM	EFCAB11	CABP2	PPP3R1	MYL5	CIB2	GRIK1	RTN4IP1	TRAM2	GUCA1B	KCNIP4	EFCAB6	ETFA	CCBL2	DOLPP1	MECR	MYL7	CIB3	MYL4	RPE65	TFDP1	SLC47A1	EFCAB13	RPS28	CALN1
Taraxaci Herba	1,2-epoxycyclohexane	29507587	C1QBP	NUBPL	ST6GALNAC4	ST8SIA6	NR5A1	CTNND1	ST8SIA1	ST6GALNAC3	SLC20A2	PKP4	ST6GAL1	ST6GALNAC2	ST3GAL3	ST8SIA4	PCDH8	NUBP1	BCL2L14	ST8SIA2	SLC20A1	ST8SIA3	ST6GALNAC5	NUBP2	ANTXR1	CPQ	ARVCF	NR5A2	UNG	ST8SIA5	CRX	ST6GALNAC1	RPL7	CTNND2	ST3GAL5
Taraxaci Herba	chicoric acid	11357428	PSIP1	MAVS	CSK	ESF1	UCK2	ST8SIA6	NTHL1	PDP1	MT-CYB	CDH6	CDH10	DNPH1	ACSS2	ACPP	UCKL1	RBM14	PEMT	HMOX1	RPS9	MATK	UNG	BID	ACSS1	NMRK1
Taraxaci Herba	chicoric acid	15593267	PSIP1	MAVS	CSK	ESF1	UCK2	ST8SIA6	NTHL1	PDP1	MT-CYB	CDH6	CDH10	DNPH1	ACSS2	ACPP	UCKL1	RBM14	PEMT	HMOX1	RPS9	MATK	UNG	BID	ACSS1	NMRK1
Taraxaci Herba	chicoric acid	26930562	PSIP1	MAVS	CSK	ESF1	UCK2	ST8SIA6	NTHL1	PDP1	MT-CYB	CDH6	CDH10	DNPH1	ACSS2	ACPP	UCKL1	RBM14	PEMT	HMOX1	RPS9	MATK	UNG	BID	ACSS1	NMRK1
Taraxaci Herba	cichoric acid	27566210	PSIP1	MAVS	CSK	ESF1	UCK2	ST8SIA6	NTHL1	PDP1	MT-CYB	CDH6	CDH10	DNPH1	ACSS2	ACPP	UCKL1	RBM14	PEMT	HMOX1	RPS9	MATK	UNG	BID	ACSS1	NMRK1
Taraxaci Herba	cichoric acid	30384538	PSIP1	MAVS	CSK	ESF1	UCK2	ST8SIA6	NTHL1	PDP1	MT-CYB	CDH6	CDH10	DNPH1	ACSS2	ACPP	UCKL1	RBM14	PEMT	HMOX1	RPS9	MATK	UNG	BID	ACSS1	NMRK1
Taraxaci Herba	isoetin	18720865	EXT1	TYR	EXT2	EXTL1	MALSU1
Taraxaci Herba	isoetin	18801488	EXT1	TYR	EXT2	EXTL1	MALSU1
Taraxaci Herba	flavoxanthin	16563446	TXNDC16	P4HB	TXNDC9	TXN2	BCO2	GYG2	RNASEH2A	TXNDC11	ERP27	GFPT2	PDIA3	PDILT	PDIA5	NME8	ERP44	TXNDC2	TXNDC5	PDIA2	GYG1	TXN	DNAJC10	TMX3	TXNDC8	PDIA4
Taraxaci Herba	linolenic acid	21874166	DCTN2	MED13L	HMGCS1	UNC119B	CDK8	MED18	CYP7A1	CDH23	CBR1	SRSF7	KCNK3	NPAS2	PLA2G4B	GCLC	POLR1C	MT-ND5	PLD2	GOT2	CHP2	ALOX5	DGAT2	FA2H	MED1	PLA2G6	MRPS14	IRX5	MBOAT1	MED7	NTNG2	PPARD	TBL1X	MEIS1	CAT	MAT2B	RHBDL2	LCAT	POLR3C	PLA2G3	TNF	CYP2C9	ALOX12	IL4	MED24	MED23	ME1	GLIPR1	RHBDF2
Taraxaci Herba	lupeol	21234313	STXBP1	RTN4IP1	ANGPT4	PPP3CB	HMGCS1	IDI2	CTNNB1	NUDT21	TP53I3	TMPRSS11D	PMVK	STXBP3	PTEN	PPP3CA	PPP2CA	CTSA	PPEF2	AR	AMER1	PPP5C	PPP4C	HMGCR	MECR	MT-CYB	PPEF1	POLK	VAT1	POLH	AMACR	CRYZL1	GCLC	MITF	FDPS	VAT1L	CAT	PPP2CB	ANGPT2	HMGCS2	POLI	TP53	EIF3A	GPATCH1	IDI1	REV1	GPAM	MVD	ANGPT1
Taraxaci Herba	lupeol	28902635	STXBP1	RTN4IP1	ANGPT4	PPP3CB	HMGCS1	IDI2	CTNNB1	NUDT21	TP53I3	TMPRSS11D	PMVK	STXBP3	PTEN	PPP3CA	PPP2CA	CTSA	PPEF2	AR	AMER1	PPP5C	PPP4C	HMGCR	MECR	MT-CYB	PPEF1	POLK	VAT1	POLH	AMACR	CRYZL1	GCLC	MITF	FDPS	VAT1L	CAT	PPP2CB	ANGPT2	HMGCS2	POLI	TP53	EIF3A	GPATCH1	IDI1	REV1	GPAM	MVD	ANGPT1
Taraxaci Herba	lupeol	29507587	STXBP1	RTN4IP1	ANGPT4	PPP3CB	HMGCS1	IDI2	CTNNB1	NUDT21	TP53I3	TMPRSS11D	PMVK	STXBP3	PTEN	PPP3CA	PPP2CA	CTSA	PPEF2	AR	AMER1	PPP5C	PPP4C	HMGCR	MECR	MT-CYB	PPEF1	POLK	VAT1	POLH	AMACR	CRYZL1	GCLC	MITF	FDPS	VAT1L	CAT	PPP2CB	ANGPT2	HMGCS2	POLI	TP53	EIF3A	GPATCH1	IDI1	REV1	GPAM	MVD	ANGPT1
Taraxaci Herba	lanosterol	21874166	MDN1	CYP2R1	OXNAD1	CYP4A11	HMGCS1	TBXAS1	ACAT1	ATP6V1B1	CYP7A1	PLA2G4A	ETV3	CYP2D6	SCD	CYP4X1	CEL	CYP51A1	CYP24A1	HMGCR	AMER1	LHX4-AS1	ICAM1	C14orf1	HAO1	PLA2G4B	SC5D	CYP20A1	NSDHL	RALGAPA2	SREBF2	CYP8B1	ACBD7	CLGN	LIPA	ATF1	NPLOC4	NSUN3	COQ6	FA2H	ACCS	XPO6	GPT	ALAS2	CDR2	CREM	ALAD	HSD3B1	CCBL2
Taraxaci Herba	taraxacin	18720865
Taraxaci Herba	β-amyrin	21874166	GBE1	EIF1B	CAD	S100G	IDI2	GGPS1	SLC25A11	ABHD16A	TMPRSS11D	PMVK	PNPLA6	ENSG00000262660	STAB1	CTSA	TGFBI	LAS1L	PPWD1	SQLE	AMER1	HMGCR	PDSS2	PDSS1	POLK	IPP	POLH	EIF1	ACACB	CNBD2	FDPS	PNPLA7	GIG25	PRKAR2B	POLI	POLR1A	IDI1	REV1	POLR3A	SCPEP1	POSTN	PRKAR2A	MVD	PROSC	RUSC1	ALOX12
Taraxaci Herba	β-amyrin	28902635	GBE1	EIF1B	CAD	S100G	IDI2	GGPS1	SLC25A11	ABHD16A	TMPRSS11D	PMVK	PNPLA6	ENSG00000262660	STAB1	CTSA	TGFBI	LAS1L	PPWD1	SQLE	AMER1	HMGCR	PDSS2	PDSS1	POLK	IPP	POLH	EIF1	ACACB	CNBD2	FDPS	PNPLA7	GIG25	PRKAR2B	POLI	POLR1A	IDI1	REV1	POLR3A	SCPEP1	POSTN	PRKAR2A	MVD	PROSC	RUSC1	ALOX12
Taraxaci Herba	nystose	16977588	NAA30	FNTB	HDHD1	BCDIN3D	SLC47A2	ALDH18A1	PIN1	PYGB	AQP1	AMT	GYG2	NAT8	NGLY1	SNRPB2	ACLY	ARIH2	RPN2	FANCA	MAGT1	ZFP62	SI	NAA20	PIN4	FOS	AMACR	GHDC	NAA11	SNRPA	PEPD	ATHL1	SLC47A1	STT3A	XPNPEP3	PYGM	GYG1	NAA10	XPNPEP1	AARS	WRB	XPNPEP2	ARIH1	DAD1	ALG8	NAA50	KDM1B	PYGL	TFDP3
Taraxaci Herba	chrysanthemaxanthin	16563446	TXNDC16	P4HB	TXNDC9	TXN2	BCO2	GYG2	RNASEH2A	TXNDC11	ERP27	GFPT2	PDIA3	PDILT	PDIA5	NME8	ERP44	TXNDC2	TXNDC5	PDIA2	GYG1	TXN	DNAJC10	TMX3	TXNDC8	PDIA4
Taraxaci Herba	hexahydrofarnesol	29507587
Taraxaci Herba	triterpene	11961900	HILPDA	RNASE3	HSPA1L	EIF1B	RIPK4	KDR	BTG1	NREP	HMGCS1	HSPA5	ACAT1	MUSK	MOS	PPIF	TYRO3	HSF2	NFE2L2	CYP7A1	PPP3CA	STYK1	BIRC5	NKTR	PIM1	CTSA	IRAK4	HSF1	IFNAR2	MDH2	TOMM22	ACTC1	HSPB1	FAS	CYP51A1	AMER1	HMGCR	FYN	ATF3	ICAM1	OTUB2	STK11	SORD	SDR42E1	TRIB2	NSDHL	DSTN	PPP1R3A	PDGFRB
Taraxaci Herba	taraxasterol	19432748	NOS3	GPT	PUF60	COASY	RDH11	MYB	MYBL2	GPT2	ALOX15B	MYBL1	MTRR	SNAPC4	ALOXE3	PPP2R1B	ALOX5	PTGS2	FUT1	POR	ALOX12B	TECR	NOS2	FPGS	GPD2	ALOX12
Taraxaci Herba	taraxasterol	25873241	NOS3	GPT	PUF60	COASY	RDH11	MYB	MYBL2	GPT2	ALOX15B	MYBL1	MTRR	SNAPC4	ALOXE3	PPP2R1B	ALOX5	PTGS2	FUT1	POR	ALOX12B	TECR	NOS2	FPGS	GPD2	ALOX12
Taraxaci Herba	taraxasterol	26950922	NOS3	GPT	PUF60	COASY	RDH11	MYB	MYBL2	GPT2	ALOX15B	MYBL1	MTRR	SNAPC4	ALOXE3	PPP2R1B	ALOX5	PTGS2	FUT1	POR	ALOX12B	TECR	NOS2	FPGS	GPD2	ALOX12
Taraxaci Herba	cycloartenol acetate	28902635
Taraxaci Herba	α-ionene	29507587	ALLC	SPAG17	UBE2N	INMT	HSPE1	COX10	ARHGAP17	SLC25A42
Taraxaci Herba	genkwanin-4'-O-β-D-lutinoside	18720865
Taraxaci Herba	genkwanin-4'-O-β-D-lutinoside	18801488
Taraxaci Herba	caffeoyl-dihydroxyphenyllactoyltartaric acid	15593267
Taraxaci Herba	isodonsesquitin A	18720865	TYR	CNBD2	PRKAR2A	PNPLA6	PRKAR2B	PNPLA7
Taraxaci Herba	1-naphthalenol, decahydro-1,4a-dimeth-yl-7-(1-methylethylidene)-, [1R-(1α,4aβ,8aα)]-	29507587	PCSK5	EN1	LIPN
Taraxaci Herba	9-hydroxyoctadecadienoic acid	25644491	VTN	MED13L	ABCG1	CDK8	MED18	MMP17	MED26	RSL24D1	KRT6A	MMP10	HPX	MED25	HELZ2	ZBED9	MRPS9	GOT2	EBF1	PTGS2	KRT75	CEBPB	MED14	PLA2G15	LOX	BHLHE40	KRT84	KRBA2	MMP25	GATA3	GIN1	FA2H	MED1	PTGDR2	CSF1	GPT	SOD3	OLR1	PPARGC1A	CDK19	WNT1	MED30	NCOA2	EP300	MED7	GGH	SOD1	MCM7	SLC2A4
Taraxaci Herba	9-hydroxyoctadecatrienoic acid	25644491	VTN	MED13L	ABCG1	CDK8	MED18	MMP17	MED26	RSL24D1	KRT6A	MMP10	HPX	MED25	HELZ2	ZBED9	MRPS9	GOT2	EBF1	PTGS2	KRT75	CEBPB	MED14	PLA2G15	LOX	BHLHE40	KRT84	KRBA2	MMP25	GATA3	GIN1	FA2H	MED1	PTGDR2	CSF1	GPT	SOD3	OLR1	PPARGC1A	CDK19	WNT1	MED30	NCOA2	EP300	MED7	GGH	SOD1	MCM7	SLC2A4
Taraxaci Herba	kaempferal-3-O-α-L-rhamnopyranosyl-(1->6)-β-D-glucopyranoside	25470964	RPL8	PPP1R14B	COMTD1	PTGIS	UBE2Z	CYB5R4	CYP8B1	CYB5B	ACHE	COMT	LRTOMT	CYB5A	MRPL2
Taraxaci Herba	hesperidin	18720865	CETN1	CRMP1	SLC7A4	SLC7A2	AP5M1	PPP3CA	IRAK4	EPRS	RNF20	SLC30A5	SLC7A1	SLC30A6	PPP2CB	LTA4H	BHMT2	LCT	C9orf3	SLC3A2	SLC30A8	SLC23A1	TNFRSF25	MAPK10	NOS2	PKDCC	MIOX	SLCO2A1	FERMT1	CD80	BLM	RNPEPL1	SLC30A10	SLC30A2	PPP2CA	SLC23A3	GRID2	PPEF2	AP1M2	SLC5A2	SLC3A1	AP4M1	DPYSL5	DPYS	CAT	LNPEP	FERMT3	TRADD	LRRC1
Taraxaci Herba	hesperidin	18801488	CETN1	CRMP1	SLC7A4	SLC7A2	AP5M1	PPP3CA	IRAK4	EPRS	RNF20	SLC30A5	SLC7A1	SLC30A6	PPP2CB	LTA4H	BHMT2	LCT	C9orf3	SLC3A2	SLC30A8	SLC23A1	TNFRSF25	MAPK10	NOS2	PKDCC	MIOX	SLCO2A1	FERMT1	CD80	BLM	RNPEPL1	SLC30A10	SLC30A2	PPP2CA	SLC23A3	GRID2	PPEF2	AP1M2	SLC5A2	SLC3A1	AP4M1	DPYSL5	DPYS	CAT	LNPEP	FERMT3	TRADD	LRRC1
Taraxaci Herba	hesperidin	23956107	CETN1	CRMP1	SLC7A4	SLC7A2	AP5M1	PPP3CA	IRAK4	EPRS	RNF20	SLC30A5	SLC7A1	SLC30A6	PPP2CB	LTA4H	BHMT2	LCT	C9orf3	SLC3A2	SLC30A8	SLC23A1	TNFRSF25	MAPK10	NOS2	PKDCC	MIOX	SLCO2A1	FERMT1	CD80	BLM	RNPEPL1	SLC30A10	SLC30A2	PPP2CA	SLC23A3	GRID2	PPEF2	AP1M2	SLC5A2	SLC3A1	AP4M1	DPYSL5	DPYS	CAT	LNPEP	FERMT3	TRADD	LRRC1
Taraxaci Herba	hesperidin	30636257	CETN1	CRMP1	SLC7A4	SLC7A2	AP5M1	PPP3CA	IRAK4	EPRS	RNF20	SLC30A5	SLC7A1	SLC30A6	PPP2CB	LTA4H	BHMT2	LCT	C9orf3	SLC3A2	SLC30A8	SLC23A1	TNFRSF25	MAPK10	NOS2	PKDCC	MIOX	SLCO2A1	FERMT1	CD80	BLM	RNPEPL1	SLC30A10	SLC30A2	PPP2CA	SLC23A3	GRID2	PPEF2	AP1M2	SLC5A2	SLC3A1	AP4M1	DPYSL5	DPYS	CAT	LNPEP	FERMT3	TRADD	LRRC1
Taraxaci Herba	luteolin 7-O-glucoside	15593267	SAMD12	MRPS23	ACAT1	FDX1L	RASA4	PGC	HMGCR	ACSM1	PGA3	ENSG00000250644	ACAT2	POR	NOS2	NUP85	SH2B3	PRPSAP2	NUDT14	AACS	TMEM160	BACE2	DUOXA2	NDOR1	HSPB11	PRPS2	SLC5A2	TFE3	CTSE	PRPS1	TYW1	TFEC	MTRR	CCNO	FDPS	ACSS2	CCNB2	SLC35B2	CCNG2	SNIP1	ACSS1	RABEP2	NOS3	EXOSC4	CCNG1	RASAL1	HHEX	COG1	PGA5
Taraxaci Herba	luteolin 7-O-glucoside	22078030	SAMD12	MRPS23	ACAT1	FDX1L	RASA4	PGC	HMGCR	ACSM1	PGA3	ENSG00000250644	ACAT2	POR	NOS2	NUP85	SH2B3	PRPSAP2	NUDT14	AACS	TMEM160	BACE2	DUOXA2	NDOR1	HSPB11	PRPS2	SLC5A2	TFE3	CTSE	PRPS1	TYW1	TFEC	MTRR	CCNO	FDPS	ACSS2	CCNB2	SLC35B2	CCNG2	SNIP1	ACSS1	RABEP2	NOS3	EXOSC4	CCNG1	RASAL1	HHEX	COG1	PGA5
Taraxaci Herba	luteolin 7-O-glucoside	23956107	SAMD12	MRPS23	ACAT1	FDX1L	RASA4	PGC	HMGCR	ACSM1	PGA3	ENSG00000250644	ACAT2	POR	NOS2	NUP85	SH2B3	PRPSAP2	NUDT14	AACS	TMEM160	BACE2	DUOXA2	NDOR1	HSPB11	PRPS2	SLC5A2	TFE3	CTSE	PRPS1	TYW1	TFEC	MTRR	CCNO	FDPS	ACSS2	CCNB2	SLC35B2	CCNG2	SNIP1	ACSS1	RABEP2	NOS3	EXOSC4	CCNG1	RASAL1	HHEX	COG1	PGA5
Taraxaci Herba	luteolin 7-glucoside	12502425	SAMD12	MRPS23	ACAT1	FDX1L	RASA4	PGC	HMGCR	ACSM1	PGA3	ENSG00000250644	ACAT2	POR	NOS2	NUP85	SH2B3	PRPSAP2	NUDT14	AACS	TMEM160	BACE2	DUOXA2	NDOR1	HSPB11	PRPS2	SLC5A2	TFE3	CTSE	PRPS1	TYW1	TFEC	MTRR	CCNO	FDPS	ACSS2	CCNB2	SLC35B2	CCNG2	SNIP1	ACSS1	RABEP2	NOS3	EXOSC4	CCNG1	RASAL1	HHEX	COG1	PGA5
Taraxaci Herba	luteolin-7-O-β-D-glucopyranoside	17655148	SAMD12	MRPS23	ACAT1	FDX1L	RASA4	PGC	HMGCR	ACSM1	PGA3	ENSG00000250644	ACAT2	POR	NOS2	NUP85	SH2B3	PRPSAP2	NUDT14	AACS	TMEM160	BACE2	DUOXA2	NDOR1	HSPB11	PRPS2	SLC5A2	TFE3	CTSE	PRPS1	TYW1	TFEC	MTRR	CCNO	FDPS	ACSS2	CCNB2	SLC35B2	CCNG2	SNIP1	ACSS1	RABEP2	NOS3	EXOSC4	CCNG1	RASAL1	HHEX	COG1	PGA5
Taraxaci Herba	luteolin-7-O-β-D-glucopyranoside	18720865	SAMD12	MRPS23	ACAT1	FDX1L	RASA4	PGC	HMGCR	ACSM1	PGA3	ENSG00000250644	ACAT2	POR	NOS2	NUP85	SH2B3	PRPSAP2	NUDT14	AACS	TMEM160	BACE2	DUOXA2	NDOR1	HSPB11	PRPS2	SLC5A2	TFE3	CTSE	PRPS1	TYW1	TFEC	MTRR	CCNO	FDPS	ACSS2	CCNB2	SLC35B2	CCNG2	SNIP1	ACSS1	RABEP2	NOS3	EXOSC4	CCNG1	RASAL1	HHEX	COG1	PGA5
Taraxaci Herba	luteolin-7-O-β-D-glucopyranoside	18801488	SAMD12	MRPS23	ACAT1	FDX1L	RASA4	PGC	HMGCR	ACSM1	PGA3	ENSG00000250644	ACAT2	POR	NOS2	NUP85	SH2B3	PRPSAP2	NUDT14	AACS	TMEM160	BACE2	DUOXA2	NDOR1	HSPB11	PRPS2	SLC5A2	TFE3	CTSE	PRPS1	TYW1	TFEC	MTRR	CCNO	FDPS	ACSS2	CCNB2	SLC35B2	CCNG2	SNIP1	ACSS1	RABEP2	NOS3	EXOSC4	CCNG1	RASAL1	HHEX	COG1	PGA5
Taraxaci Herba	4-octadecenal	29507587
Taraxaci Herba	lupeol acetate	29507587	TOX2	BANF1	KCTD14	HPGDS	KCTD19	ENO4	TADA3	NUPL2	KCNRG	KCTD18	KCTD4	KCTD21	KCTD11	KCTD8	KCTD6	ST8SIA4	ALOX15B	ALOXE3	ST8SIA2	KCTD15	ENO3	ALOX5	SLC9A2	ALOX12B	ENO1	ALOX12
Taraxaci Herba	coniferaldehyde	25644491	CAD	CYP4A11	HPD	ABCG1	SLC25A11	ERC2	DECR1	G6PD	ENSG00000262660	PRKAG2	ABCG2	CYP4X1	ADCK5	CYP4F2	CNOT2	COMT	CYP4F3	PGD	SORD	ABCG5	CYP46A1	PRKAG1	CYP20A1	ADCK1	ABCG8	CYP26C1	CYP4B1	PCMTD2	CYP4F22	PCOLCE	IMPDH2	IMPDH1	PCMTD1	CYP4Z1	CYP26B1	CYP4A22	CYP26A1	GLUD2	TRPA1	CYP4V2	GLUD1
Taraxaci Herba	taraxerol	26950922	S100G	PTPN7	ENSG00000268643	TTF1	ATP6V0A2	AR	COASY	GNRH1	CDC5L	GABBR1	MYB	MYBL2	GPT2	MYBL1	SNAPC4	GCLC	TCIRG1	ATP6V0A1	C10orf90	GABBR2	GSK3A	SULT1E1	MOCOS	GPAM	GSK3B	FPGS	GPT
Taraxaci Herba	3,7,11,15-tetramethyl hexadeca-1,6,10,14-tetraen-3-ol	29507587	DHRS4	PLD6	UBA7	SAT1	HMGCS1	DECR2	FMO6P	DECR1	DHRS4L2	UBA1	SDR16C5	ERI2	PGS1	PECR	CTSA	HSD17B13	DHRS1	FMO2	HSD17B14	HSDL2	UBA6	PLD1	RDH10	CALM3	FDPS	FMO3	PLD2	FMO4	HMGCS2	IDH2	FMO5	SATL1	BDH2	HSD17B11	SCPEP1	PFAS	ERI3	MVD	DHRS2
Taraxaci Herba	3,7,11,15-tetramethyl-2-hexadecen-1-ol	29507587	TOX2	PEX7	KRT74	CTNNB1	ACAT1	CA2	LACTB2	ZNF202	PSKH2	CA5B	NUDT12	MYLK4	CAPS2	ETHE1	GBA2	CA14	GOSR2	CA5A	RAD51D	STK17A	CAMK1G	SLMAP	STK17B	CYLC1	PNKD	ACOT2	RAD51C	CAMK1	TPR	OAT	HACL1	ADHFE1	ACYP1	PTPRG	RP2	CA9	CA8	QTRT1	ACOX3	PIK3R5	CYP3A4	RAD51	CYP46A1	CA13	RPE65	CREB1	KRT71
Taraxaci Herba	phytol	21874166	TOX2	PEX7	KRT74	CTNNB1	ACAT1	CA2	LACTB2	ZNF202	PSKH2	CA5B	NUDT12	MYLK4	CAPS2	ETHE1	GBA2	CA14	GOSR2	CA5A	RAD51D	STK17A	CAMK1G	SLMAP	STK17B	CYLC1	PNKD	ACOT2	RAD51C	CAMK1	TPR	OAT	HACL1	ADHFE1	ACYP1	PTPRG	RP2	CA9	CA8	QTRT1	ACOX3	PIK3R5	CYP3A4	RAD51	CYP46A1	CA13	RPE65	CREB1	KRT71
Taraxaci Herba	phytol	28902635	TOX2	PEX7	KRT74	CTNNB1	ACAT1	CA2	LACTB2	ZNF202	PSKH2	CA5B	NUDT12	MYLK4	CAPS2	ETHE1	GBA2	CA14	GOSR2	CA5A	RAD51D	STK17A	CAMK1G	SLMAP	STK17B	CYLC1	PNKD	ACOT2	RAD51C	CAMK1	TPR	OAT	HACL1	ADHFE1	ACYP1	PTPRG	RP2	CA9	CA8	QTRT1	ACOX3	PIK3R5	CYP3A4	RAD51	CYP46A1	CA13	RPE65	CREB1	KRT71
Taraxaci Herba	phytol	29507587	TOX2	PEX7	KRT74	CTNNB1	ACAT1	CA2	LACTB2	ZNF202	PSKH2	CA5B	NUDT12	MYLK4	CAPS2	ETHE1	GBA2	CA14	GOSR2	CA5A	RAD51D	STK17A	CAMK1G	SLMAP	STK17B	CYLC1	PNKD	ACOT2	RAD51C	CAMK1	TPR	OAT	HACL1	ADHFE1	ACYP1	PTPRG	RP2	CA9	CA8	QTRT1	ACOX3	PIK3R5	CYP3A4	RAD51	CYP46A1	CA13	RPE65	CREB1	KRT71
Taraxaci Herba	2-cyclohexen-1-ol	29507587	HMGCS1	PROS1	ZNF224	HMGCR	PTBP1	CLPTM1
Taraxaci Herba	2-[(Z)-9-octadecenyloxyethanol]	29507587	ZDHHC17	TSPAN1	ZDHHC11	ZDHHC3	ZDHHC19	SLC29A2	ZDHHC12	IL6R	PSMD1	CD81	ZDHHC18	SMPD2	MLEC	CLPP	STX1B	STX4	SORL1	TSPAN3	STX2	ZDHHC11B	AQP9	CD82	STX1A	AQP10	XYLT1	ZDHHC1	TSPAN6	TSPAN32	SOS2	LCK	FYN	STX11	APBA1	PTGFRN	ZDHHC8	SPHK2	SORD	SPHK1	STX3	CD53	GCNT3	APBA3	LAT	ZDHHC22	ZDHHC14	XYLT2	STX19
Taraxaci Herba	protocatechualdehyde	17062364	TPI1	AANAT	CNOT4	CTSF	SAT1	FECH	PSMA7	IRS2	TYR	IRS1	SUMO2	GLUL	PPWD1	CTSO	HMGCR	F2	SUMO4	NFATC2IP	H3F3B	LGSN	IGFBP2	IRS4	GNPNAT1	PGK1	PSMA8	CTSW	SATL1	FOXRED1	TRPA1	PGK2	APMAP	HIST2H3D
Taraxaci Herba	protocatechuic aldehyde	25470964	TPI1	AANAT	CNOT4	CTSF	SAT1	FECH	PSMA7	IRS2	TYR	IRS1	SUMO2	GLUL	PPWD1	CTSO	HMGCR	F2	SUMO4	NFATC2IP	H3F3B	LGSN	IGFBP2	IRS4	GNPNAT1	PGK1	PSMA8	CTSW	SATL1	FOXRED1	TRPA1	PGK2	APMAP	HIST2H3D
Taraxaci Herba	p-methoxyphenylglyoxylic acid	25644491
Taraxaci Herba	6,9,10-trihydroxy-benzoxanthene-1,2-dicarboxylic acid	18720865
Taraxaci Herba	11-hydroxy-2-oxo-guaia-1(10),3,5-trien-8,12-lactone	18720865
Taraxaci Herba	mongolicumin B	18720865
Taraxaci Herba	caffeic acid ethyl ester	18720865	CA7	TOP1MT	MCEE	CA9	CA2	TOP1
Taraxaci Herba	caffeic acid ethyl ester	18801488	CA7	TOP1MT	MCEE	CA9	CA2	TOP1
Taraxaci Herba	trans-p-coumaryl aldehyde	25470964	PLD6	CAD	INF2	FMO6P	LRTOMT	PGS1	GPI	APAF1	HSD3B1	CNOT2	FMO2	COMT	COMTD1	PLD1	GSS	CES4A	SDR42E1	NSDHL	FMO3	PLD2	ABTB2	FMO4	FMO5	GRID2IP	HSD3B7	TSTA3	ENSG00000266953
Taraxaci Herba	mongolicumin A	18720865
Taraxaci Herba	mongolicumin A	18801488
Taraxaci Herba	fructofuranosylnystose	16977588	TFDP3	FNTB	XPNPEP2	UBE2D1	PGGT1B	PEPD	SLC47A2	HRK	XPNPEP1	SLC47A1	XPNPEP3	RABGGTB
Taraxaci Herba	gallicin	18720865
Taraxaci Herba	gallicin	18801488
Taraxaci Herba	diethyl phthalate	29507587	SLCO1B1	HDHD1	CASP3	ATP5J	SLCO1A2	CYP17A1	TMPRSS11D	TTF1	PRCP	NAF1	TOP2A	IMPAD1	ZNF750	SMAP2	NR1I2	OR4E2	CDC5L	PES1	POLK	MYB	SMAP1	MYBL2	CAP2	SLCO1B3-SLCO1B7	MYBL1	SNAPC4	BMP15	TOP2B	DPP7	LRG1	ATF6B	TRIM11	SLCO1B3	FSHR	ATP7A	SIRT1	SLCO1B7	ATP7B	CXCL8
Taraxaci Herba	stigmasterol	17655148	HMGCS1	ALDH5A1	ABCG1	CLTB	CYP7A1	SCD	CSN1S1	SCD5	CD5L	CETP	STX2	RPTN	LAS1L	STX1A	CYP51A1	SREBF1	HMGCR	SDR42E1	SC5D	NSDHL	SREBF2	PAQR7	CCT5	UGCG	ALOX5	GBA2	WSCD2	SULT2B1	IL10	SLCO1B1	SKAP1	FA2H	KREMEN2	CH25H	CTSE	CD68	KMO	ABCG5	DES	ALOX15B	SLC35E1	ALOXE3	FAXDC2	CDC37L1	HMGCS2	NR1H2	TNF
Taraxaci Herba	stigmasterol	18720865	HMGCS1	ALDH5A1	ABCG1	CLTB	CYP7A1	SCD	CSN1S1	SCD5	CD5L	CETP	STX2	RPTN	LAS1L	STX1A	CYP51A1	SREBF1	HMGCR	SDR42E1	SC5D	NSDHL	SREBF2	PAQR7	CCT5	UGCG	ALOX5	GBA2	WSCD2	SULT2B1	IL10	SLCO1B1	SKAP1	FA2H	KREMEN2	CH25H	CTSE	CD68	KMO	ABCG5	DES	ALOX15B	SLC35E1	ALOXE3	FAXDC2	CDC37L1	HMGCS2	NR1H2	TNF
Taraxaci Herba	stigmasterol	21874166	HMGCS1	ALDH5A1	ABCG1	CLTB	CYP7A1	SCD	CSN1S1	SCD5	CD5L	CETP	STX2	RPTN	LAS1L	STX1A	CYP51A1	SREBF1	HMGCR	SDR42E1	SC5D	NSDHL	SREBF2	PAQR7	CCT5	UGCG	ALOX5	GBA2	WSCD2	SULT2B1	IL10	SLCO1B1	SKAP1	FA2H	KREMEN2	CH25H	CTSE	CD68	KMO	ABCG5	DES	ALOX15B	SLC35E1	ALOXE3	FAXDC2	CDC37L1	HMGCS2	NR1H2	TNF
Taraxaci Herba	4',5,7-trihydroxy-3'-methoxyflavanone	18801488	IRAK3	TAS2R43	ASMTL	IRAK1	TAS2R39	IRAK4	CTRB1	ASMT	TAS2R38	TAS2R16	TAS2R31	TAS2R10	FH	IRAK2	CTRB2	TAS2R14	METTL11B	TAS2R46	U2AFBP	PKDCC
Taraxaci Herba	α-amyrin	28902635	CFDP1	DNAJC2	MOGS
Taraxaci Herba	α-amyrin	29507587	CFDP1	DNAJC2	MOGS
Taraxaci Herba	3,4-di-O-caffeoylquinic acid	15593267	TESC	MAVS	CASP3	AKR1B1	YBX3	NUP214	LIN28B	YBX1	MCEE	CCND1	PRDX5	POLK	CHRM1	YBX2	POLH	KPNB1	CSDC2	POLI	TP53	CDKN1B	GAS8	REV1	TOP1MT	AKR1B10	TOP1
Taraxaci Herba	3,4-di-O-caffeoylquinic acid	18720865	TESC	MAVS	CASP3	AKR1B1	YBX3	NUP214	LIN28B	YBX1	MCEE	CCND1	PRDX5	POLK	CHRM1	YBX2	POLH	KPNB1	CSDC2	POLI	TP53	CDKN1B	GAS8	REV1	TOP1MT	AKR1B10	TOP1
Taraxaci Herba	3,4-di-O-caffeoylquinic acid	18801488	TESC	MAVS	CASP3	AKR1B1	YBX3	NUP214	LIN28B	YBX1	MCEE	CCND1	PRDX5	POLK	CHRM1	YBX2	POLH	KPNB1	CSDC2	POLI	TP53	CDKN1B	GAS8	REV1	TOP1MT	AKR1B10	TOP1
Taraxaci Herba	4,5-di-O-caffeoylquinic acid	15593267	TESC	MAVS	CASP3	AKR1B1	YBX3	NUP214	LIN28B	YBX1	MCEE	CCND1	PRDX5	POLK	CHRM1	YBX2	POLH	KPNB1	CSDC2	POLI	TP53	CDKN1B	GAS8	REV1	TOP1MT	AKR1B10	TOP1
Taraxaci Herba	4,5-di-O-caffeoylquinic acid	18720865	TESC	MAVS	CASP3	AKR1B1	YBX3	NUP214	LIN28B	YBX1	MCEE	CCND1	PRDX5	POLK	CHRM1	YBX2	POLH	KPNB1	CSDC2	POLI	TP53	CDKN1B	GAS8	REV1	TOP1MT	AKR1B10	TOP1
Taraxaci Herba	4,5-di-O-caffeoylquinic acid	18801488	TESC	MAVS	CASP3	AKR1B1	YBX3	NUP214	LIN28B	YBX1	MCEE	CCND1	PRDX5	POLK	CHRM1	YBX2	POLH	KPNB1	CSDC2	POLI	TP53	CDKN1B	GAS8	REV1	TOP1MT	AKR1B10	TOP1
Taraxaci Herba	4,5-di-O-caffeoylquinic acid	31746416	TESC	MAVS	CASP3	AKR1B1	YBX3	NUP214	LIN28B	YBX1	MCEE	CCND1	PRDX5	POLK	CHRM1	YBX2	POLH	KPNB1	CSDC2	POLI	TP53	CDKN1B	GAS8	REV1	TOP1MT	AKR1B10	TOP1
Taraxaci Herba	4,5-dicaffeoylquinic acid	30384538	TESC	MAVS	CASP3	AKR1B1	YBX3	NUP214	LIN28B	YBX1	MCEE	CCND1	PRDX5	POLK	CHRM1	YBX2	POLH	KPNB1	CSDC2	POLI	TP53	CDKN1B	GAS8	REV1	TOP1MT	AKR1B10	TOP1
Taraxaci Herba	glucose-1-phosphate	21874166	LARGE	PHKB	HDHD1	ALDH5A1	PDXP	MPDU1	ALDH1A3	GYG2	DPM3	EXOG	ALG10	GALT	XPC	IMPA1	HEPHL1	PIGB	SLC44A4	CAPN2	ATG12	PGD	ALG11	RAC3	PHKA2	NANP	PLD2	AIFM1	ATHL1	LCT	PGM3	PIGQ	UGDH	TXNL1	AKR1B10	SQRDL	PHKG2	DNAJC27	CAPN11	IMPA2	RAB2B	B3GNT1	ALDH1A1	MIOX	AKR1C2	GPAA1	NUDT14	ENPP1	RAC1
Taraxaci Herba	isovitexin	23956107	AMY1A	AMY1C	TMPRSS11D	GOT1L1	GOT1	FLCN	SDS	PSPC1	SLC5A2	ASNSD1	ALOX15B	SRR	ALOXE3	GOT2	NONO	AMY1B	ALOX5	AMY2B	ASNS	ALOX12B	RPS27A	SFPQ	ALOX12
Taraxaci Herba	(22Z)-stigmasta-5,22-diene-3β-ol acetate	29507587	SLC51A	FGF19	ABCB11
Taraxaci Herba	quercetin-7-O-[β-D-glucopyranosyl (1->6)-β-D-glucopyranoside	18720865
Taraxaci Herba	quercetin-7-O-[β-D-glucopyranosyl(1->6)-β-D-glucopyranoside]	18801488
Taraxaci Herba	vitexin 2''-O-rhamnoside	23956107	DERL1	VIT
Taraxaci Herba	quercetin diglycoside	15593267	TMEM45A	GPR126	ATP6V0C	WRNIP1	EDDM3A	ATP5G3	WFDC2	FAM188A	PDCL	TMEM45B	SCP2	STMN4	GPR64	GHITM	ATP5G2	EDDM3B
Taraxaci Herba	phytosterol	11961900	MSN	HMGCS1	ALDH5A1	RAB43	ABCG1	CLTB	ACAT1	CYP7A1	CSN1S1	CD5L	PARN	CETP	PYROXD2	SP3	LAS1L	CRP	SREBF1	PNLIP	HMGCR	ICAM1	C14orf1	SDR42E1	NR1H4	SC5D	NSDHL	ALG11	SREBF2	DUS4L	CCT5	UGCG	MEMO1	NF2	GBA2	ABCD2	ECEL1	STARD3	ALB	SULT2B1	RAB1A	RAB33B	RETSAT	PHEX	COQ6	FA2H	FRMD4B	CH25H	GYS1
Taraxaci Herba	lupenol acetate	18720865	TOX2	BANF1	KCTD14	HPGDS	KCTD19	ENO4	TADA3	NUPL2	KCNRG	KCTD18	KCTD4	KCTD21	KCTD11	KCTD8	KCTD6	ST8SIA4	ALOX15B	ALOXE3	ST8SIA2	KCTD15	ENO3	ALOX5	SLC9A2	ALOX12B	ENO1	ALOX12
Taraxaci Herba	3,5-di-O-caffeoylquinic acid	15593267	TESC	HCFC2	AKR1D1	AKR1C2	MAVS	MARS	AKR1B1	YBX3	SLC9A6	AKR1E2	LIN28B	YBX1	AKR1C1	AKR1B15	MCEE	MARS2	AKR1C3	PRDX5	SLC9C1	SLC5A2	CHRM1	AIMP1	YBX2	GCLM	SLC9A4	PCSK2	HCFC1	SLC9A1	SLC9A5	YARS	SLC9B1	KPNB1	CSDC2	TUBB1	SLC9A9	SLC9A2	SLC9C2	GAS8	OR2B2	TOP1MT	AKR1B10	SLC9A3	SCNN1G	TOP1
Taraxaci Herba	3,5-di-O-caffeoylquinic acid	18720865	TESC	HCFC2	AKR1D1	AKR1C2	MAVS	MARS	AKR1B1	YBX3	SLC9A6	AKR1E2	LIN28B	YBX1	AKR1C1	AKR1B15	MCEE	MARS2	AKR1C3	PRDX5	SLC9C1	SLC5A2	CHRM1	AIMP1	YBX2	GCLM	SLC9A4	PCSK2	HCFC1	SLC9A1	SLC9A5	YARS	SLC9B1	KPNB1	CSDC2	TUBB1	SLC9A9	SLC9A2	SLC9C2	GAS8	OR2B2	TOP1MT	AKR1B10	SLC9A3	SCNN1G	TOP1
Taraxaci Herba	3,5-di-O-caffeoylquinic acid	18801488	TESC	HCFC2	AKR1D1	AKR1C2	MAVS	MARS	AKR1B1	YBX3	SLC9A6	AKR1E2	LIN28B	YBX1	AKR1C1	AKR1B15	MCEE	MARS2	AKR1C3	PRDX5	SLC9C1	SLC5A2	CHRM1	AIMP1	YBX2	GCLM	SLC9A4	PCSK2	HCFC1	SLC9A1	SLC9A5	YARS	SLC9B1	KPNB1	CSDC2	TUBB1	SLC9A9	SLC9A2	SLC9C2	GAS8	OR2B2	TOP1MT	AKR1B10	SLC9A3	SCNN1G	TOP1
Taraxaci Herba	3,5-di-O-caffeoylquinic acid	31746416	TESC	HCFC2	AKR1D1	AKR1C2	MAVS	MARS	AKR1B1	YBX3	SLC9A6	AKR1E2	LIN28B	YBX1	AKR1C1	AKR1B15	MCEE	MARS2	AKR1C3	PRDX5	SLC9C1	SLC5A2	CHRM1	AIMP1	YBX2	GCLM	SLC9A4	PCSK2	HCFC1	SLC9A1	SLC9A5	YARS	SLC9B1	KPNB1	CSDC2	TUBB1	SLC9A9	SLC9A2	SLC9C2	GAS8	OR2B2	TOP1MT	AKR1B10	SLC9A3	SCNN1G	TOP1
Taraxaci Herba	trans-p-coumaryl alcohol	25470964	TNN	KDR	FLT3	TSTA3	TNC	SLC25A11	EPX	LIG1	KIT	CSF1R	LIG3	ENSG00000262660	LRTOMT	STYK1	MDH1B	ABCG2	LPO	TEK	MDH2	FGFR3	HSD3B1	TIE1	AGL	FGFR2	COMT	COMTD1	UEVLD	SDR42E1	FGFR4	LDHA	REL	NSDHL	FDPS	RPL10A	PDGFRB	MDH1	UBXN7	FLT4	RELA	HAL	PRDX6	RET	LDHAL6B	FLT1	LDHAL6A	POLR3A	PDGFRA
Taraxaci Herba	luteolin 7-O-rutinoside	15593267
Taraxaci Herba	genkwanin	18720865	SLC4A4	PSMA4	CSK	MTMR7	MSN	FRMD4B	CYP1A2	SLC25A11	CYP1A1	EPS8	ENSG00000262660	FRMD4A	SLC4A8	SLC4A1	PPWD1	MTMR8	SLC4A11	PARK2	DUSP1	SLC2A13	NKRF	EDF1	SLC4A10	NF2	IGDCC3	RHAG	PEMT	MTMR6	SLC4A7	MATK	ISYNA1	SLC4A3
Taraxaci Herba	genkwanin	18801488	SLC4A4	PSMA4	CSK	MTMR7	MSN	FRMD4B	CYP1A2	SLC25A11	CYP1A1	EPS8	ENSG00000262660	FRMD4A	SLC4A8	SLC4A1	PPWD1	MTMR8	SLC4A11	PARK2	DUSP1	SLC2A13	NKRF	EDF1	SLC4A10	NF2	IGDCC3	RHAG	PEMT	MTMR6	SLC4A7	MATK	ISYNA1	SLC4A3
Taraxaci Herba	tricosanoic acid	21874166	MRPS18A	ATP5L	ALDH5A1	ATP5G2	SPTLC3	BUB1	OSM	ENSG00000257411	GFPT2	CYB5R4	AASDHPPT	FAR1	ACOX3	OTOF	SOAT2	PRL	SPTLC2	METAP1D	ARMC1	GLS2	PTP4A1	PA2G4	CSF3	TAF3	MYOF	DYSF	CTF1	ACOX2	GLS	METAP2	PTP4A2	ATP5C1	METAP1	ACOT9	ATP5G3	TRAPPC11	PTPLA	PTPLB	ACOX1	NPY1R
Taraxaci Herba	taraxasteryl acetate	17655148	KIN
Taraxaci Herba	taraxasteryl acetate	18720865	KIN
Taraxaci Herba	taraxasteryl acetate	28902635	KIN
Taraxaci Herba	3',4',7-trimethoxyquercetin	19476701	AP2M1
Taraxaci Herba	quercetin-3',4',7-trimethyl ether	18720865	AP2M1
Taraxaci Herba	quercetin-3',4',7-trimethyl ether	18801488	AP2M1
Taraxaci Herba	α-tocopherol	21874166	GCFC2	CTRC	SDCCAG8	QSOX1	SRSF7	SNX17	SYNE1	GIG25	EFCAB14	STK38L	NUTF2	XRCC2	PSAP	ST14	PNP	EWSR1	CDC25B	SERPINI1	TRAPPC8	CELA1	METAP2	TRPM6	PSKH1	EEF1A2	RAB3GAP2	COL1A2	ATP6V0D1	SPTAN1	DRG2	HIF1AN	BAX	TMC5	ZNF148	ABCG2	GOT1	TRIM24	SOX9	RPS29	NOP56	SMAP1	LRRFIP1	AHNAK	SRRM2	GSTA3	APOE	EDEM3	USP3
Taraxaci Herba	quercetin-3,7-di-O-β-D-glucopyranoside	18720865	MYBL1	MYBL2	SNAPC4	MYB
Taraxaci Herba	quercetin-3,7-di-O-β-D-glucopyranoside	18801488	MYBL1	MYBL2	SNAPC4	MYB
Taraxaci Herba	tetracosanoic acid	21874166	TPP1	ACAT1	CYP7A1	GK2	PEX19	PEX11G	CERS4	GH2	PPAP2A	GMPS	CYP51A1	HSD17B12	PEX11B	FAR1	VAPB	OTOF	PRL	PEX14	TUBB3	CDKL5	PTP4A1	PDGFRB	IDNK	PLD2	CYP8B1	DYSF	UGCG	GH1	TECRL	ABCD2	ENTPD6	CTH	ALB	TECR	TUBB8B	MMAA	DEGS1	PEX16	CRYL1	GBE1	IDI2	ST14	ENTPD5	ALDH18A1	SPTLC3	WARS	OSM
Taraxaci Herba	heneicosane	29507587	CYB5R3	DPYSL4	CRMP1	OXNAD1	CYP4A11	GGPS1	FMO6P	CYP4X1	KCNH1	AGL	CYP4F2	CYB5R4	HMGCR	FMO2	CYP4F3	CYP46A1	CYP20A1	PTPLAD1	DPYSL2	DPYSL5	MX2	DPYS	FMO3	SLC30A9	CYB5R1	CYP26C1	FMO4	HAL	DPYSL3	CYP4B1	CYP4F22	FMO5	UBE2W	SLC29A3	CYP4A22	CYP4Z1	CYP26B1	CYP26A1	CYP4V2
Taraxaci Herba	hexadecanoic acid, ethyl ester	29507587	PLA2G15	EDA	ACACB	PPAT	TFF1	DHH	CYGB	LCAT	IHH
Taraxaci Herba	isoetin-7-O-β-D-glucopyranosyl-2'-O-β-D-xyloypyranoside	18720865
Taraxaci Herba	isoetin-7-O-β-D-glucopyranosyl-2'-O-β-D-xyloypyranoside	18801488
Taraxaci Herba	isoetin-7-O-β-D-glucopyranosyl-2'-O-α-L-arabinopyranoside	18240133
Taraxaci Herba	isoetin-7-O-β-D-glucopyranosyl-2'-O-α-L-arabinopyranoside	18720865
Taraxaci Herba	isoetin-7-O-β-D-glucopyranosyl-2'-O-α-L-arabinopyranoside	18801488
Taraxaci Herba	isoetin-7-O-β-D-glucopyranosyl-2'-O-α-D-xyloypyranoside	18240133
Taraxaci Herba	isoetin-7-O-β-D-glucopyranosyl-2'-O-α-D-glucopyranoside	18240133
Taraxaci Herba	isoetin-7-O-β-D-glucopyranosyl-2'-O-α-D-glucopyranoside	18720865
Taraxaci Herba	isoetin-7-O-β-D-glucopyranosyl-2'-O-α-D-glucopyranoside	18801488
Taraxaci Herba	heptacosane	21874166	CYB5R3	RXFP2	OXNAD1	GFER	CYP4A11	GGPS1	IFI44	CYP4X1	CYP4F2	CYB5R4	HMGCR	CYP4F3	CYP46A1	IFI44L	CYP20A1	NEDD9	WDR78	CYB5R1	CYP26C1	VBP1	STT3A	CYP4B1	CYP4F22	SLC29A3	CYP4A22	CYP4Z1	CYP26B1	CYP26A1	HECTD1	FPGS	CYP4V2
Taraxaci Herba	hexacosanoic acid	21874166	CYP2R1	PLXNB3	ACAT1	CYP7A1	CYP2D6	RABEPK	PEX11G	PARN	ELOVL2	CYP51A1	LHX4-AS1	FAR1	PEX11B	VAPB	KARS	PEX14	ALG11	PRDM15	CDKL5	PPP2CB	CYP8B1	ASAH2B	TECRL	ACBD7	ABCD2	AFP	ENTPD6	PFKM	ALB	TECR	GNAS	PFKP	PEX16	GBE1	RTN4IP1	CDKL3	MARCH4	ACBD5	ST14	GYS1	ENTPD5	ALDH18A1	PPP2CA	CHL1	NRCAM	VAPA	HACL1
Taraxaci Herba	heptadecanoic acid	21874166	OXNAD1	OLA1	GPR139	PIN1	LRP12	SCD	GH2	CNNM4	CNNM1	ELOVL2	NEU1	SREBF1	GLYR1	PIN4	PGD	PRL	GUCY2F	GUCY2D	PHGDH	VEZF1	SCCPDH	SLC20A1	MEMO1	GH1	TECRL	PLA2G15	UGDH	ECHDC1	TECR	SLC2A10	ADCY9	CNNM2	ECHDC2	FA2H	HIBADH	ASMTL	PMP2	IRG1	ADCY2	OAT	OSM	SLC20A2	ECHS1	GUCY2C	DLD	NPR1	CYB5R4
Taraxaci Herba	2-pentadecanone, 6,10,14-trimethyl	29507587	KRTAP5-7	DP2	MRRF	PIPOX	PLA2G4A	LAS1L	MANBA	COPA	DHRSX	CBR1	ALX4	SDR42E1	PLA2G4B	NSDHL	LAMTOR3	PPAT	LGALS9C	NANP	DDIT4L	DACT2	CSAD	TSTA3	GBE1	GPR64	HSD3B1	TNFAIP6	MRPL2	GSPT2	MAT2B	TFDP1	GSPT1	BMP1	CUBN	RPL8	PLA2G4D	HBS1L	MEP1B	KMT2A	GNE	GMDS	EEF1A2	GAD1	TFDP3	IL1B	ZNF12	TLL2	ENSG00000250232
Taraxaci Herba	p-hydroxyphenyl-propionic acid	25470964	PLD6	EEPD1	CTU1	PPIF	PIN1	NKTR	LPXN	PDLIM3	PIN4	HBD	MRPL48	PPIB	PA2G4	PPAT	PLD2	LDB3	LRAT	SLC25A29	ALB	HBA1	MRPL40	TTC28	NDUFB4	PPIAL4D	MRPL16	RAD51C	HACL1	PAICS	ALDOB	ENSG00000257411	TSR2	CNN1	RAB27B	PDLIM2	PPIL6	RANBP2	MRPL4	TGFB1I1	MRPL52	METAP2	ZP1	PPIAL4G	PPIA	PPIG	PPIH	TPI1	HBM
Taraxaci Herba	eicosane	21874166	TRIM7	MEFV	CRMP1	SP100	PIN1	CHRNA3	CRLS1	STX2	ACLY	TRIM49	RPA1	STX1A	MT-ND4	PCCB	FAR1	CHRFAM7A	RNF39	PIN4	FANCL	VRK1	FTH1	SNRNP70	CHRNA7	NEK4	MT-ND5	SNX2	LTA4H	AIFM1	MT-ND3	CHRNB4	PFKM	RNF112	SQRDL	SP110	SLC2A10	PCMTD1	PFKP	TRIM48	FANCD2	RNF139	GBE1	TEKT2	BLM	AIFM3	SNRPF	PML	RNF186
Taraxaci Herba	docosanoic acid	21874166	NAAA	PIGT	GK2	GH2	ELOVL2	PRKACB	PRKACG	LHX4-AS1	FAR1	OTOF	PRL	TP73	HSD17B3	PRDM15	GH1	TECRL	ACBD7	ABCD2	PLA2G15	ALB	TECR	PRKG1	MT-ATP6	GLRB	CASZ1	DGAT2	COQ6	GBE1	CCS	IDI2	ACBD5	ST14	ALDH18A1	SPTLC3	SOD3	KIAA0196	AR	GGH	SHPK	SOD1	HSP90B1	KMO	SPHK1	INSIG1	APOB	CSF3	ABCD1
Taraxaci Herba	artemetin	17655148	HAND1	HAND2	NR1H4	AKTIP
Taraxaci Herba	artemetin	18720865	HAND1	HAND2	NR1H4	AKTIP
Taraxaci Herba	artemetin	19476701	HAND1	HAND2	NR1H4	AKTIP
Taraxaci Herba	artemitin	18801488	HAND1	HAND2	NR1H4	AKTIP
Taraxaci Herba	3,5-dihydroxybenzoic acid	18801488	UGT2B4	UGT1A5	UGT1A10	DPYD	UGT2B15	UGT2B11	ACTR1A	ACTL10	ACTA1	OXCT2	CA2	UGT1A7	UGT1A9	UGT8	UGT2B7	OXCT1	ACTRT2	CA7	ACTR1B	STX10	ACTC1	ACLY	ACTRT3	POTEI	UGT1A8	RAB3IL1	ACTRT1	ACTL7A	UGT2A1	UGT2B28	ACTL9	UGT3A2	POTEE	EIF2S3	BMP5	UGT1A1	UGT2B17	UGT1A3	POTEF	CS	DHODH	UGT3A1	ACTL7B	ACTR10	EIF2S3L	UGT1A6	UGT2B10
Taraxaci Herba	3,5-dihydroxylbenzoic acid	18720865	UGT2B4	UGT1A5	UGT1A10	DPYD	UGT2B15	UGT2B11	ACTR1A	ACTL10	ACTA1	OXCT2	CA2	UGT1A7	UGT1A9	UGT8	UGT2B7	OXCT1	ACTRT2	CA7	ACTR1B	STX10	ACTC1	ACLY	ACTRT3	POTEI	UGT1A8	RAB3IL1	ACTRT1	ACTL7A	UGT2A1	UGT2B28	ACTL9	UGT3A2	POTEE	EIF2S3	BMP5	UGT1A1	UGT2B17	UGT1A3	POTEF	CS	DHODH	UGT3A1	ACTL7B	ACTR10	EIF2S3L	UGT1A6	UGT2B10
Taraxaci Herba	sucrose	16977588	ACTR3B	SLC1A2	HIST1H2AD	EIF2AK4	CNTLN	CAPN11	IFT27	RPL5	ST14	GYS1	LIG3	CLPX	PTCH1	CYC1	MAPT	ARL11	PDE6C	PDE12	SMARCA2	ASIC4	PSKH1	ENPEP	RTN4RL2	BAX	PGM1	EIF4E	ABCG2	TLL2	GOT1	SOX9	ATP8B3	GUSB	TUBA1A	YEATS4	DCTN1	CCKBR	GSTA3	APOE	CAMK2A	CDYL	CCKAR	ATP4A	NTRK1	KCNG1	BECN1	TBK1	ACTA1
Taraxaci Herba	glucose	16977588	BRS3	ACTR3B	TMBIM6	IGJ	MYH1	KCNF1	PCDHGA7	CNDP2	GHSR	METTL7B	RSPO1	C3	PPP1R3A	POLR1C	LGR5	GIG25	TXK	APCS	CLEC7A	FIGF	IL2RA	ENSG00000251246	OPN5	RPAP3	HPGD	CHD3	PSAP	FA2H	DUSP18	MAP3K7	CSF1	ST14	GYS1	LIG3	MYO3B	PTCH1	FTO	DUSP2	ARTN	MAGT1	SRCAP	HTR3B	PLAA	TRAPPC8	CTSW	PDE12	SMARCA2
Taraxaci Herba	4-O-caffeoylquinic acid	15593267	HCFC2	ADK	RHPN1	RPLP1	CHMP4C	CAPN15	CFI	CAPN10	CAPN9	PNKP	CAPN8	RP2	NFU1	CAPNS1	CHMP4B	SLC5A2	PDCD6IP	PDCD6	RSL1D1	RHPN2	PCSK2	HCFC1	CAPN6	CAPN5	HAL	RPL7A	CNNM3	RBKS	FPGS	GAS8	CTH	CAPN3	PTPN23	CAPN13	CAPN7
Taraxaci Herba	4-hydroxy-2,6-dimethoxyphenol-1-O-β-D-glucopyranoside	25470964
Taraxaci Herba	hyperin	12205947	ALPP	ZFAND6	MMP9	CASP3	AKR1B1	TMPRSS11D	ALPI	ALDH18A1	CYP1A1	KLB	ACHE	F3	SLC9A6	FEN1	NOX4	LCTL	HMGCR	POLK	SLC9C1	SHF	ZFAND3	ARHGAP9	KL	SLC5A1	POLH	SLC9A4	DLX2	MMP2	SLC9A1	CAT	SHE	ZFAND5	SLC9A5	LCT	SLC9B1	ZFAND4	POLI	SLC9A9	TIMP1	SLC9A2	ALPPL2	GSR	GEN1	SLC9C2	REV1	SHD	ADRA2C
Taraxaci Herba	isoquercitrin	12205947	ALPP	ZFAND6	MMP9	CASP3	AKR1B1	TMPRSS11D	ALPI	ALDH18A1	CYP1A1	KLB	ACHE	F3	SLC9A6	FEN1	NOX4	LCTL	HMGCR	POLK	SLC9C1	SHF	ZFAND3	ARHGAP9	KL	SLC5A1	POLH	SLC9A4	DLX2	MMP2	SLC9A1	CAT	SHE	ZFAND5	SLC9A5	LCT	SLC9B1	ZFAND4	POLI	SLC9A9	TIMP1	SLC9A2	ALPPL2	GSR	GEN1	SLC9C2	REV1	SHD	ADRA2C
Taraxaci Herba	kynurenic acid	21157681	RPUSD4	TRIM7	CRHR2	CDC27	MFSD6L	IDO2	NR4A2	CAPN10	COX10	HEXB	PIPOX	CLEC4M	KYNU	NFX1	RP1L1	NBEAL1	CDH23	TDO2	SMAD9	THUMPD2	GRIK2	ACMSD	SART1	CRHR1	CARKD	CRIPAK	CELSR1	NPLOC4	SLC35G1	MAP3K3	GRIK1	CELSR3	TRIM68	DAO	CCBL2	MT-CYB	QTRT1	RPUSD2	ACTR2	EFHC1	KMO	DDO	NBEAL2	CRH	LDLRAP1	FRMD3	C9orf172
Taraxaci Herba	1-hydroxymethyl-5-hydroxy-phenyl-2-O-β-D-glucopyranoside	18720865
Taraxaci Herba	1-hydroxymethyl-5-hydroxy-phenyl-2-O-β-D-glucopyranoside	18801488
Taraxaci Herba	(3S,5R,8S,3'R,6'R)-5,8-epoxy-5,8-dihydro-β,ε-carotene-3,3'-diol	16563446	TXNDC16	P4HB	TXNDC9	TXN2	BCO2	GYG2	RNASEH2A	TXNDC11	ERP27	GFPT2	PDIA3	PDILT	PDIA5	NME8	ERP44	TXNDC2	TXNDC5	PDIA2	GYG1	TXN	DNAJC10	TMX3	TXNDC8	PDIA4
Taraxaci Herba	(3S,5R,8R,3'R,6'R)-5,8-epoxy-5,8-dihydro-β,ε-carotene-3,3'-diol	16563446	TXNDC16	P4HB	TXNDC9	TXN2	BCO2	GYG2	RNASEH2A	TXNDC11	ERP27	GFPT2	PDIA3	PDILT	PDIA5	NME8	ERP44	TXNDC2	TXNDC5	PDIA2	GYG1	TXN	DNAJC10	TMX3	TXNDC8	PDIA4
Taraxaci Herba	(3S,5R,6S,3'R,6'R)-5,6-epoxy-5,6-dihydro-β,ε-carotene-3,3'-diol	16563446	ASNSD1	DGKA	NDUFAF6	SCARB1	DGKE	SLC25A1	ABCG1	ABCG8	ASNS	ST3GAL5	PRRX1	DGKG	ISX	BCO2	PRRX2	DGKQ	ABCG5
Taraxaci Herba	lutein epoxide	16563446	ASNSD1	DGKA	NDUFAF6	SCARB1	DGKE	SLC25A1	ABCG1	ABCG8	ASNS	ST3GAL5	PRRX1	DGKG	ISX	BCO2	PRRX2	DGKQ	ABCG5
Taraxaci Herba	taraxanthin	16563446	ASNSD1	DGKA	NDUFAF6	SCARB1	DGKE	SLC25A1	ABCG1	ABCG8	ASNS	ST3GAL5	PRRX1	DGKG	ISX	BCO2	PRRX2	DGKQ	ABCG5
Taraxaci Herba	vanillin	25644491	CA2	PRKAG2	PIPOX	MMP17	RAB11B	PPP1R10	IFNG	KCNK3	PABPC4	HPX	GLB1	MAP2K2	GABARAPL1	GCLC	RNF113A	SLC9A5	RAB11A	UGT1A6	MMP25	IL2RA	SLC9A3	MT-ATP6	CD244	GLB1L	JUND	GLB1L3	PPM1L	PABPC5	AKR1C2	UGT1A5	UGT1A7	GABARAP	HIATL1	CCBL2	TASP1	FGFR2	OR3A1	FZD2	PRKAG1	INSIG1	SLAMF8	SLC9A1	CAT	TGFB1I1	SLC9B1	PABPC1	IMPDH2
Taraxaci Herba	inositol	21874166	ABCC9	SLC12A5	MOS	SLC7A2	CTRC	SLC7A4	TMPRSS3	STYK1	PITPNM3	TRAF2	PRSS36	CELA2B	WIPI1	RANBP9	ATF3	SLC2A2	SORD	RIPK3	KLK11	TXK	KLK1	TMPRSS9	TMEM63C	PDP2	POLR3A	SLC23A1	IMPA2	ROR1	MAP3K7	CFI	ST14	GYS1	ABL1	ADH7	LIG3	ABCC4	CLPX	PIP4K2A	PRSS8	FGFR3	PRKCA	FGFR2	TKTL1	MERTK	MAPT	CAT	PRSS54
Taraxaci Herba	malate	21874166	ASPH	SLC1A2	NDUFS4	CRLS1	MDH2	MT-ND4	SLC30A6	HAO1	NNT	MT-ND5	GOT2	TXK	GLS	ALPPL2	NUTF2	NSUN3	SCG5	STX12	RPIA	SLC30A10	ABL1	GYS1	SLC30A2	ADHFE1	CCBL2	SDHA	NSUN5	SLC1A1	ATP6V1D	MTNR1B	NSUN4	ACSS2	CAT	KRT71	METAP2	GLUD1	ATP6V0D1	TEC	ME1	SLC13A5	TOP2A	GOT1	NDUFAF5	HIF3A	NDUFA1	ATP8B3	POLR2L
Taraxaci Herba	β-sitosterol	18720865	MSN	HMGCS1	ALDH5A1	RAB43	ABCG1	CLTB	ACAT1	CYP7A1	CSN1S1	CD5L	PARN	CETP	PYROXD2	SP3	LAS1L	CRP	SREBF1	PNLIP	HMGCR	ICAM1	C14orf1	SDR42E1	NR1H4	SC5D	NSDHL	ALG11	SREBF2	DUS4L	CCT5	UGCG	MEMO1	NF2	GBA2	ABCD2	ECEL1	STARD3	ALB	SULT2B1	RAB1A	RAB33B	RETSAT	PHEX	COQ6	FA2H	FRMD4B	CH25H	GYS1
Taraxaci Herba	β-sitosterol	21874166	MSN	HMGCS1	ALDH5A1	RAB43	ABCG1	CLTB	ACAT1	CYP7A1	CSN1S1	CD5L	PARN	CETP	PYROXD2	SP3	LAS1L	CRP	SREBF1	PNLIP	HMGCR	ICAM1	C14orf1	SDR42E1	NR1H4	SC5D	NSDHL	ALG11	SREBF2	DUS4L	CCT5	UGCG	MEMO1	NF2	GBA2	ABCD2	ECEL1	STARD3	ALB	SULT2B1	RAB1A	RAB33B	RETSAT	PHEX	COQ6	FA2H	FRMD4B	CH25H	GYS1
Taraxaci Herba	β-sitosterol	28902635	MSN	HMGCS1	ALDH5A1	RAB43	ABCG1	CLTB	ACAT1	CYP7A1	CSN1S1	CD5L	PARN	CETP	PYROXD2	SP3	LAS1L	CRP	SREBF1	PNLIP	HMGCR	ICAM1	C14orf1	SDR42E1	NR1H4	SC5D	NSDHL	ALG11	SREBF2	DUS4L	CCT5	UGCG	MEMO1	NF2	GBA2	ABCD2	ECEL1	STARD3	ALB	SULT2B1	RAB1A	RAB33B	RETSAT	PHEX	COQ6	FA2H	FRMD4B	CH25H	GYS1
Taraxaci Herba	octadecanoic acid	21874166	LRP1	TRMT61B	CYP4A11	FBL	ABCG1	ACOT8	TRMT1L	HERPUD1	GPC1	GK2	PECR	SCD	GPC3	SCD5	CERS4	ELOVL2	LTA	PNLIP	SREBF1	GNRH1	SDS	FAR1	NLRP3	PTPN1	DHRSX	PDIA3	CBR1	NR3C1	GPC5	RARA	MYO7A	TRUB1	NR1H4	CBR4	HBD	RORB	FADS2	HSD17B3	SREBF2	POLR1C	PPAT	CISD1	GCG	GOT2	EBF1	UGCG	MEMO1
Taraxaci Herba	9,12-octadecadienoic acid	21874166	MED13L	HMGCS1	TPP1	CDK8	CTRC	MED18	CYP7A1	TMPRSS3	CYP2D6	PRSS36	CELA2B	LTA	PIN4	NR3C1	NPAS2	PLA2G4B	KLK11	GOT2	TECRL	KLK1	ALOX5	TMPRSS9	TECR	DGAT2	FA2H	MED1	PLA2G6	CFI	CSF1	ST14	LRTOMT	VCL	PRSS8	PRKCA	MED7	PPARD	TAB1	TBL1X	CYP2F1	ALOXE3	MTNR1B	CAT	PRSS54	PRKX	PTGDR	KRT71	UCKL1
Taraxaci Herba	hexadecanoic acid	21874166	ASPH	ZDHHC17	MED13L	PRG2	MTOR	KCNIP3	HMGCS1	BRS3	SLC1A2	TPP1	HTR5A	MOS	CDK8	AGPAT4	SYNJ2	CYP7A1	ARHGEF25	MED18	STYK1	HTR7	MDH2	MRPL20	STX1A	KISS1R	NTSR2	GNRHR	GHSR	SLC2A2	NR3C1	GPR63	NPAS2	RIPK3	GOSR1	NANP	MC2R	GOT2	TXK	RAB11A	CLEC7A	RTDR1	MAPK4	MAPK11	MYO6	PFKP	UTS2B	TNFRSF10B	MAPK10
Taraxaci Herba	n-hexadecanoic acid	29507587	ASPH	ZDHHC17	MED13L	PRG2	MTOR	KCNIP3	HMGCS1	BRS3	SLC1A2	TPP1	HTR5A	MOS	CDK8	AGPAT4	SYNJ2	CYP7A1	ARHGEF25	MED18	STYK1	HTR7	MDH2	MRPL20	STX1A	KISS1R	NTSR2	GNRHR	GHSR	SLC2A2	NR3C1	GPR63	NPAS2	RIPK3	GOSR1	NANP	MC2R	GOT2	TXK	RAB11A	CLEC7A	RTDR1	MAPK4	MAPK11	MYO6	PFKP	UTS2B	TNFRSF10B	MAPK10
Taraxaci Herba	palmitic acid	18720865	ASPH	ZDHHC17	MED13L	PRG2	MTOR	KCNIP3	HMGCS1	BRS3	SLC1A2	TPP1	HTR5A	MOS	CDK8	AGPAT4	SYNJ2	CYP7A1	ARHGEF25	MED18	STYK1	HTR7	MDH2	MRPL20	STX1A	KISS1R	NTSR2	GNRHR	GHSR	SLC2A2	NR3C1	GPR63	NPAS2	RIPK3	GOSR1	NANP	MC2R	GOT2	TXK	RAB11A	CLEC7A	RTDR1	MAPK4	MAPK11	MYO6	PFKP	UTS2B	TNFRSF10B	MAPK10
Taraxaci Herba	3-ethyl-3-hydroxy-5α-androstan-17-one	29507587
Taraxaci Herba	sinapinic acid	30636257	EIF1B	PSME4	ALDH1A3	SLC26A11	TSR3	PITPNM3	WFDC1	GNG2	HEPHL1	CSNK2A1	FTH1	TRUB1	SEC11C	TNNT3	RRS1	ETFB	PGLYRP1	AIFM1	ACADSB	TXNRD1	TRMT11	NKX1-1	SQRDL	ALB	SLC23A1	NT5E	ALDH1A1	NCAN	IPO13	TRIM37	LONP2	AIFM3	UBAC2	SLC25A31	LRTOMT	ALDH16A1	TSR1	MT-CO3	SLC23A3	SLC25A4	ETFA	ALDH1L2	ALDH1A2	ALDOB	ACAD8	DLD	CYB5R4
Taraxaci Herba	proline	21874166	LARGE	PSME4	EEPD1	PIPOX	ALDH1A3	ABHD11	PPIL1	TPP2	AIMP2	SIPA1L1	GINS4	CNDP2	CLRN1	ATG7	SLC38A2	RPS21	SLC20A1	GOT2	VPS37B	ALOX5	CFL2	CRTAP	APCS	POLR3A	GAPDHS	NSUN3	UBQLN1	FGD1	SLC36A2	SHMT1	PHEX	ALDH16A1	HSPA14	ALDH1A2	TWIST1	NSUN5	GSN	RPS16	FUBP1	WNK3	DDO	APBA3	PPIL6	NSUN4	CAT	LNPEP	UBE2G1
Taraxaci Herba	L-phenylalanine	21874166	PSME4	BRS3	MRRF	FGF20	LRRC47	POU4F2	ABHD11	TPP2	TCEB3	CISH	MT-ND4	COL5A3	CNDP2	AMDHD2	GCHFR	MT-ND5	GOSR1	GOT2	C9orf114	THOC3	KLC1	ABCD2	TMEM63C	ALPPL2	ADD2	XYLB	RPS12	MAPK11	POLR3A	PGPEP1L	MRPL15	HBA1	MT-ATP6	IFIT2	RPL11	FGD1	COL27A1	RPL35	SCG5	RPL5	TAC1	RPIA	RNPEPL1	DHX37	SLC25A37	ABL1	LIG3
Taraxaci Herba	valine	21874166	SPEF1	PSME4	CTRC	ALDH1A3	TMPRSS3	MRPS15	TPP2	STX4	TCAP	PRSS36	CELA2B	STX1A	MT-ND4	CNDP2	POLR1C	KLK11	THOC3	CHP2	KLK1	TMPRSS9	POLR3A	FGD1	ATP7B	RPL5	CFI	ST14	LRTOMT	ALDH16A1	SOD3	MRPS14	PRSS8	ALDH1A2	PRKCA	TWIST1	SOD1	GSN	MAT2A	RPS16	FAM135A	FCGR3A	FAM63B	PRSS54	LNPEP	CELA1	F12	PAX3	ENSG00000244255
Taraxaci Herba	alanine	21874166	PRG2	MTOR	PSME4	SLC1A2	MOS	SLC7A2	CTRC	ALDH1A3	ZBTB14	SLC7A4	ABHD11	TMPRSS3	CDH17	CYP2D6	PPIL1	IGJ	PDGFC	TPP2	AIMP2	PCDHAC2	GBX1	MDH2	PRSS36	CELA2B	PCDHGA7	HIST1H2AD	CNDP2	AK3	SI	NR3C1	SORD	HAO1	P2RX1	EIF2AK4	C19orf40	SLC38A2	PCDHA7	KLK11	MT-ND5	SLC20A1	PCDHA9	GOT2	C9orf114	MAX	THOC3	KLK1	GLS
Taraxaci Herba	3-O-caffeoylquinic acid	18720865	MTOR	MIPEP	SLC37A3	RPA3	G6PC	GYPE	HSPB1	ACLY	SULT1C2	SI	PLOD1	RARA	SULT1C3	GPX3	RAD23A	GPX4	GPX6	SLCO3A1	AKR1B10	ALB	SLCO1B1	AKR1C2	SLCO2A1	PLOD3	UGT1A7	SOD3	EGF	GPX2	AKR1E2	NDOR1	AR	GPX7	AKR1C3	HSP90B1	SLCO4A1	SLC37A1	PCSK2	PLOD2	CAT	NINJ1	HSP90AA1	TXN	IL1A	MB21D1	SLCO2B1	SLC37A2	SLCO1B7
Taraxaci Herba	3-O-caffeoylquinic acid	18801488	MTOR	MIPEP	SLC37A3	RPA3	G6PC	GYPE	HSPB1	ACLY	SULT1C2	SI	PLOD1	RARA	SULT1C3	GPX3	RAD23A	GPX4	GPX6	SLCO3A1	AKR1B10	ALB	SLCO1B1	AKR1C2	SLCO2A1	PLOD3	UGT1A7	SOD3	EGF	GPX2	AKR1E2	NDOR1	AR	GPX7	AKR1C3	HSP90B1	SLCO4A1	SLC37A1	PCSK2	PLOD2	CAT	NINJ1	HSP90AA1	TXN	IL1A	MB21D1	SLCO2B1	SLC37A2	SLCO1B7
Taraxaci Herba	chlorogenic acid	11357428	MTOR	MIPEP	SLC37A3	RPA3	G6PC	GYPE	HSPB1	ACLY	SULT1C2	SI	PLOD1	RARA	SULT1C3	GPX3	RAD23A	GPX4	GPX6	SLCO3A1	AKR1B10	ALB	SLCO1B1	AKR1C2	SLCO2A1	PLOD3	UGT1A7	SOD3	EGF	GPX2	AKR1E2	NDOR1	AR	GPX7	AKR1C3	HSP90B1	SLCO4A1	SLC37A1	PCSK2	PLOD2	CAT	NINJ1	HSP90AA1	TXN	IL1A	MB21D1	SLCO2B1	SLC37A2	SLCO1B7
Taraxaci Herba	chlorogenic acid	22078030	MTOR	MIPEP	SLC37A3	RPA3	G6PC	GYPE	HSPB1	ACLY	SULT1C2	SI	PLOD1	RARA	SULT1C3	GPX3	RAD23A	GPX4	GPX6	SLCO3A1	AKR1B10	ALB	SLCO1B1	AKR1C2	SLCO2A1	PLOD3	UGT1A7	SOD3	EGF	GPX2	AKR1E2	NDOR1	AR	GPX7	AKR1C3	HSP90B1	SLCO4A1	SLC37A1	PCSK2	PLOD2	CAT	NINJ1	HSP90AA1	TXN	IL1A	MB21D1	SLCO2B1	SLC37A2	SLCO1B7
Taraxaci Herba	chlorogenic acid	23533497	MTOR	MIPEP	SLC37A3	RPA3	G6PC	GYPE	HSPB1	ACLY	SULT1C2	SI	PLOD1	RARA	SULT1C3	GPX3	RAD23A	GPX4	GPX6	SLCO3A1	AKR1B10	ALB	SLCO1B1	AKR1C2	SLCO2A1	PLOD3	UGT1A7	SOD3	EGF	GPX2	AKR1E2	NDOR1	AR	GPX7	AKR1C3	HSP90B1	SLCO4A1	SLC37A1	PCSK2	PLOD2	CAT	NINJ1	HSP90AA1	TXN	IL1A	MB21D1	SLCO2B1	SLC37A2	SLCO1B7
Taraxaci Herba	chlorogenic acid	23956107	MTOR	MIPEP	SLC37A3	RPA3	G6PC	GYPE	HSPB1	ACLY	SULT1C2	SI	PLOD1	RARA	SULT1C3	GPX3	RAD23A	GPX4	GPX6	SLCO3A1	AKR1B10	ALB	SLCO1B1	AKR1C2	SLCO2A1	PLOD3	UGT1A7	SOD3	EGF	GPX2	AKR1E2	NDOR1	AR	GPX7	AKR1C3	HSP90B1	SLCO4A1	SLC37A1	PCSK2	PLOD2	CAT	NINJ1	HSP90AA1	TXN	IL1A	MB21D1	SLCO2B1	SLC37A2	SLCO1B7
Taraxaci Herba	chlorogenic acid	26930562	MTOR	MIPEP	SLC37A3	RPA3	G6PC	GYPE	HSPB1	ACLY	SULT1C2	SI	PLOD1	RARA	SULT1C3	GPX3	RAD23A	GPX4	GPX6	SLCO3A1	AKR1B10	ALB	SLCO1B1	AKR1C2	SLCO2A1	PLOD3	UGT1A7	SOD3	EGF	GPX2	AKR1E2	NDOR1	AR	GPX7	AKR1C3	HSP90B1	SLCO4A1	SLC37A1	PCSK2	PLOD2	CAT	NINJ1	HSP90AA1	TXN	IL1A	MB21D1	SLCO2B1	SLC37A2	SLCO1B7
Taraxaci Herba	chlorogenic acid	27566210	MTOR	MIPEP	SLC37A3	RPA3	G6PC	GYPE	HSPB1	ACLY	SULT1C2	SI	PLOD1	RARA	SULT1C3	GPX3	RAD23A	GPX4	GPX6	SLCO3A1	AKR1B10	ALB	SLCO1B1	AKR1C2	SLCO2A1	PLOD3	UGT1A7	SOD3	EGF	GPX2	AKR1E2	NDOR1	AR	GPX7	AKR1C3	HSP90B1	SLCO4A1	SLC37A1	PCSK2	PLOD2	CAT	NINJ1	HSP90AA1	TXN	IL1A	MB21D1	SLCO2B1	SLC37A2	SLCO1B7
Taraxaci Herba	chlorogenic acid	28260050	MTOR	MIPEP	SLC37A3	RPA3	G6PC	GYPE	HSPB1	ACLY	SULT1C2	SI	PLOD1	RARA	SULT1C3	GPX3	RAD23A	GPX4	GPX6	SLCO3A1	AKR1B10	ALB	SLCO1B1	AKR1C2	SLCO2A1	PLOD3	UGT1A7	SOD3	EGF	GPX2	AKR1E2	NDOR1	AR	GPX7	AKR1C3	HSP90B1	SLCO4A1	SLC37A1	PCSK2	PLOD2	CAT	NINJ1	HSP90AA1	TXN	IL1A	MB21D1	SLCO2B1	SLC37A2	SLCO1B7
Taraxaci Herba	chlorogenic acid	29187173	MTOR	MIPEP	SLC37A3	RPA3	G6PC	GYPE	HSPB1	ACLY	SULT1C2	SI	PLOD1	RARA	SULT1C3	GPX3	RAD23A	GPX4	GPX6	SLCO3A1	AKR1B10	ALB	SLCO1B1	AKR1C2	SLCO2A1	PLOD3	UGT1A7	SOD3	EGF	GPX2	AKR1E2	NDOR1	AR	GPX7	AKR1C3	HSP90B1	SLCO4A1	SLC37A1	PCSK2	PLOD2	CAT	NINJ1	HSP90AA1	TXN	IL1A	MB21D1	SLCO2B1	SLC37A2	SLCO1B7
Taraxaci Herba	chlorogenic acid	30384538	MTOR	MIPEP	SLC37A3	RPA3	G6PC	GYPE	HSPB1	ACLY	SULT1C2	SI	PLOD1	RARA	SULT1C3	GPX3	RAD23A	GPX4	GPX6	SLCO3A1	AKR1B10	ALB	SLCO1B1	AKR1C2	SLCO2A1	PLOD3	UGT1A7	SOD3	EGF	GPX2	AKR1E2	NDOR1	AR	GPX7	AKR1C3	HSP90B1	SLCO4A1	SLC37A1	PCSK2	PLOD2	CAT	NINJ1	HSP90AA1	TXN	IL1A	MB21D1	SLCO2B1	SLC37A2	SLCO1B7
Taraxaci Herba	syringic acid	18720865	RNF113B	AMIGO2	TFB1M	PPCS	TUT1	ATP5G2	NARFL	TFB2M	RNASEH2A	NARF	TYR	STX1B	ERAL1	STX4	SLC9A6	ADHFE1	PRDX3	RP2	PDF	DHFR	STX1A	ZCCHC11	DIMT1	STX11	SLC9C1	STX3	SLC9A4	ZCCHC6	ATP6V0C	SLC9A1	CAT	RNF113A	SLC9A5	STX19	PDCL3	TXNRD1	SLC9B1	PPCDC	SLC9A9	MTR	SLC9A2	PDCL2	SLC9C2	PRSS27	MTPAP	SLC9A3	MPO
Taraxaci Herba	syringic acid	18801488	RNF113B	AMIGO2	TFB1M	PPCS	TUT1	ATP5G2	NARFL	TFB2M	RNASEH2A	NARF	TYR	STX1B	ERAL1	STX4	SLC9A6	ADHFE1	PRDX3	RP2	PDF	DHFR	STX1A	ZCCHC11	DIMT1	STX11	SLC9C1	STX3	SLC9A4	ZCCHC6	ATP6V0C	SLC9A1	CAT	RNF113A	SLC9A5	STX19	PDCL3	TXNRD1	SLC9B1	PPCDC	SLC9A9	MTR	SLC9A2	PDCL2	SLC9C2	PRSS27	MTPAP	SLC9A3	MPO
Taraxaci Herba	syringic acid	23261487	RNF113B	AMIGO2	TFB1M	PPCS	TUT1	ATP5G2	NARFL	TFB2M	RNASEH2A	NARF	TYR	STX1B	ERAL1	STX4	SLC9A6	ADHFE1	PRDX3	RP2	PDF	DHFR	STX1A	ZCCHC11	DIMT1	STX11	SLC9C1	STX3	SLC9A4	ZCCHC6	ATP6V0C	SLC9A1	CAT	RNF113A	SLC9A5	STX19	PDCL3	TXNRD1	SLC9B1	PPCDC	SLC9A9	MTR	SLC9A2	PDCL2	SLC9C2	PRSS27	MTPAP	SLC9A3	MPO
Taraxaci Herba	p-hydroxybenzoate	25470964	EMC3	PDHA2	COQ9	CRMP1	DPYD	CA2	FBXW7	PLA2G4A	FDX1L	NMNAT2	TPP2	RAB41	COQ7	PLA2G4B	COQ10A	SLC9A5	STAG1	MICAL3	COQ10B	OSTF1	NKX1-1	ALB	SEC61A2	HECA	SLC9A3	SLC11A1	RAB6B	COQ6	LONP2	SLC25A37	FMO6P	SOD3	HTRA2	NMNAT3	COQ4	RAB6A	HNRNPAB	SOD1	CLEC4G	ADCK4	ACOX3	KMO	MINPP1	HTRA4	FDPS	DPYS	SLC9A1
Taraxaci Herba	p-hydroxybenzoic acid	18720865	EMC3	PDHA2	COQ9	CRMP1	DPYD	CA2	FBXW7	PLA2G4A	FDX1L	NMNAT2	TPP2	RAB41	COQ7	PLA2G4B	COQ10A	SLC9A5	STAG1	MICAL3	COQ10B	OSTF1	NKX1-1	ALB	SEC61A2	HECA	SLC9A3	SLC11A1	RAB6B	COQ6	LONP2	SLC25A37	FMO6P	SOD3	HTRA2	NMNAT3	COQ4	RAB6A	HNRNPAB	SOD1	CLEC4G	ADCK4	ACOX3	KMO	MINPP1	HTRA4	FDPS	DPYS	SLC9A1
Taraxaci Herba	p-hydroxybenzoic acid	18801488	EMC3	PDHA2	COQ9	CRMP1	DPYD	CA2	FBXW7	PLA2G4A	FDX1L	NMNAT2	TPP2	RAB41	COQ7	PLA2G4B	COQ10A	SLC9A5	STAG1	MICAL3	COQ10B	OSTF1	NKX1-1	ALB	SEC61A2	HECA	SLC9A3	SLC11A1	RAB6B	COQ6	LONP2	SLC25A37	FMO6P	SOD3	HTRA2	NMNAT3	COQ4	RAB6A	HNRNPAB	SOD1	CLEC4G	ADCK4	ACOX3	KMO	MINPP1	HTRA4	FDPS	DPYS	SLC9A1
Taraxaci Herba	3,4-dihydroxybenzoic acid	18720865	CDA	DPYD	ALDH5A1	CA2	CTNND1	SCD	SCD5	IMPA1	SDS	POLK	GPR85	AHCY	NUP98	NR0B1	PDP2	GIGYF1	CA14	MPO	ITIH3	GIGYF2	IMPA2	COX17	PPM1L	ITIH2	LRTOMT	SOD3	NCOA5	ITIH6	PPM1F	HNRNPAB	SOD1	TAB1	PPM1A	CAT	CS	SLC47A1	VWA5B1	ARVCF	ITIH1	GLUD1	TPI1	GPR173	SRSF9	ENTHD2	DECR1	SLC47A2	NR5A1
Taraxaci Herba	protocatechuic acid	29187173	CDA	DPYD	ALDH5A1	CA2	CTNND1	SCD	SCD5	IMPA1	SDS	POLK	GPR85	AHCY	NUP98	NR0B1	PDP2	GIGYF1	CA14	MPO	ITIH3	GIGYF2	IMPA2	COX17	PPM1L	ITIH2	LRTOMT	SOD3	NCOA5	ITIH6	PPM1F	HNRNPAB	SOD1	TAB1	PPM1A	CAT	CS	SLC47A1	VWA5B1	ARVCF	ITIH1	GLUD1	TPI1	GPR173	SRSF9	ENTHD2	DECR1	SLC47A2	NR5A1
Taraxaci Herba	hesperetin	18720865	PRSS55	PRSS48	UHRF2	DP2	GZMK	TMPRSS11A	CELA3A	CTRC	MASP2	TEN1-CDK3	ELMOD3	TMPRSS3	GZMM	PCGF1	ACR	FEN1	PRSS36	TPSG1	CELA2B	ELMOD1	KLKB1	DFFA	MTG2	GLB1	NUBP1	RETN	PCGF6	KLK11	C2	KLK12	KLK1	TMPRSS9	CDKN1B	PRSS45	GIGYF1	SLCO3A1	PRSS58	PRSS53	SOAT1	RPL7	GIGYF2	GLB1L	MASP1	GLB1L3	CDK2	SLCO1B1	SLCO2A1
Taraxaci Herba	naringenin	30636257	CTBP1	SLCO2A1	SDHC	XDH	HMGCS1	LDLR	CYP1A2	CCL2	TGDS	TMPRSS11D	ALDH18A1	PIN1	CTBP2	OMA1	ZMPSTE24	MBTPS2	CYP1A1	SCD	ABCG2	SCD5	CCNA1	YOD1	TYR	PPARGC1A	FEN1	BDNF	LEPROTL1	HSD3B1	LTA	INTS7	GPX7	LEF1	SDAD1	KCNU1	CYP3A4	PPARD	CD86	SDR42E1	CCNF	TIPIN	NSDHL	GPX8	APOB	CCNA2	ANKS4B	PHGDH	CAT
Taraxaci Herba	myricetin	23956107	ARHGDIB	MTOR	CTNNB1	HSPA5	NFE2L2	PIM1	EPRS	LTA	FYN	ISCA1	DFFA	SLC2A2	KARS	SLC2A1	SDR42E1	NSDHL	TP73	SLC2A5	ALOX5	TGM2	CDKN2C	UGDH	SLC3A2	SLC23A1	MRPL15	TSTA3	FLT3	PIK3C2A	LRTOMT	SLC23A3	HSD3B1	ALDOB	PARP1	CYP3A4	SLC3A1	SLC2A4	MRPL2	MAPT	CCNO	ATP10A	CAT	CCNB2	PIK3C2B	PSCA	CCNG2	EGLN1	ATR
Taraxaci Herba	isotein	30636257	STAT3	CRMP1	UGT2B11	NFE2L2	PPP3CA	FEN1	GSTA1	MAPK3	CRP	ITGA2	TNFRSF11B	SI	SLC2A1	SORD	CBR4	TP73	GCLC	NQO1	CHP1	GPX3	SLC9A5	GPX4	CHP2	ALOX5	PTGS2	CDKN2C	UGT1A6	GPX6	POR	UGT2A3	RBM22	AKR1B10	HSD17B2	SLC9A3	IGF2	NOS2	PPP3R1	NT5E	CDK6	CDK2	COQ6	UGT2B4	UGT1A5	IL2	ALDH18A1	DIO2	RPS6KA3
Taraxaci Herba	kaempferol	30636257	STAT3	CRMP1	UGT2B11	NFE2L2	PPP3CA	FEN1	GSTA1	MAPK3	CRP	ITGA2	TNFRSF11B	SI	SLC2A1	SORD	CBR4	TP73	GCLC	NQO1	CHP1	GPX3	SLC9A5	GPX4	CHP2	ALOX5	PTGS2	CDKN2C	UGT1A6	GPX6	POR	UGT2A3	RBM22	AKR1B10	HSD17B2	SLC9A3	IGF2	NOS2	PPP3R1	NT5E	CDK6	CDK2	COQ6	UGT2B4	UGT1A5	IL2	ALDH18A1	DIO2	RPS6KA3
Taraxaci Herba	rutin	25470964	FOXQ1	PRSS55	FGF19	SAMD12	PRSS48	ARHGDIB	CYP4A11	P4HB	MTOR	FOXD3	UGT2B11	GZMK	TBXAS1	FGF20	TMPRSS11A	CELA3A	CTRC	MASP2	TMPRSS3	FOXI1	ARNT	GZMM	FOXN4	ACR	FEN1	CYP4X1	ADRA2A	MAPK3	TPSG1	FGF7	PRSS36	CELA2B	SREBF1	FOXD4	KLKB1	FGF8	FOXG1	SI	CBR1	FOXR1	FGF17	KLK11	CDC25A	C2	EGFR	CKM	SLC9A5
Taraxaci Herba	quercetin	17655148	OIP5	SLC1A2	CDR2L	ABCA13	GCFC2	CDK8	ZBTB14	SOCS6	ANTXR2	ELOVL3	QSOX1	ERP27	MRPL20	C6orf226	NOX1	OSBPL10	SRSF7	METTL7B	SYNC	GTF2H4	NEK4	LGR5	STAG1	TXK	SH3RF1	GLS	MICAL3	GATM	FIGF	GOLT1A	NABP1	MAPK4	SKIV2L2	SOAT1	IGF2BP3	TMX3	MITD1	TADA1	PLEKHM1	CHEK2	RAMP1	UGT2B4	BLM	GUCA1B	DOCK5	STC2	MAP3K7
Taraxaci Herba	quercetin	18720865	OIP5	SLC1A2	CDR2L	ABCA13	GCFC2	CDK8	ZBTB14	SOCS6	ANTXR2	ELOVL3	QSOX1	ERP27	MRPL20	C6orf226	NOX1	OSBPL10	SRSF7	METTL7B	SYNC	GTF2H4	NEK4	LGR5	STAG1	TXK	SH3RF1	GLS	MICAL3	GATM	FIGF	GOLT1A	NABP1	MAPK4	SKIV2L2	SOAT1	IGF2BP3	TMX3	MITD1	TADA1	PLEKHM1	CHEK2	RAMP1	UGT2B4	BLM	GUCA1B	DOCK5	STC2	MAP3K7
Taraxaci Herba	quercetin	18801488	OIP5	SLC1A2	CDR2L	ABCA13	GCFC2	CDK8	ZBTB14	SOCS6	ANTXR2	ELOVL3	QSOX1	ERP27	MRPL20	C6orf226	NOX1	OSBPL10	SRSF7	METTL7B	SYNC	GTF2H4	NEK4	LGR5	STAG1	TXK	SH3RF1	GLS	MICAL3	GATM	FIGF	GOLT1A	NABP1	MAPK4	SKIV2L2	SOAT1	IGF2BP3	TMX3	MITD1	TADA1	PLEKHM1	CHEK2	RAMP1	UGT2B4	BLM	GUCA1B	DOCK5	STC2	MAP3K7
Taraxaci Herba	quercetin	25470964	OIP5	SLC1A2	CDR2L	ABCA13	GCFC2	CDK8	ZBTB14	SOCS6	ANTXR2	ELOVL3	QSOX1	ERP27	MRPL20	C6orf226	NOX1	OSBPL10	SRSF7	METTL7B	SYNC	GTF2H4	NEK4	LGR5	STAG1	TXK	SH3RF1	GLS	MICAL3	GATM	FIGF	GOLT1A	NABP1	MAPK4	SKIV2L2	SOAT1	IGF2BP3	TMX3	MITD1	TADA1	PLEKHM1	CHEK2	RAMP1	UGT2B4	BLM	GUCA1B	DOCK5	STC2	MAP3K7
Taraxaci Herba	luteolin	12502425	STAT3	CETN1	MAOA	MSN	CRHR2	PUS7	MTOR	ABCG1	ABCA13	SERPIND1	NFE2L2	E2F5	SLC4A1	MAPK3	LTA	HMSD	PKM	ADAMTS4	SI	STIL	SLC4A11	CSNK2A1	KARS	VRK1	MTG2	ABCA7	ABCA12	CBR4	TP73	SMAD9	ETFB	C3	CDC25A	ECM1	EGFR	TNKS2	GIG25	SERPINA6	ABCA2	NF2	SERPINA9	CDKN2C	SLC6A2	BCL2L1	PTGS2	CDKN1B	ABCA4
Taraxaci Herba	luteolin	17655148	STAT3	CETN1	MAOA	MSN	CRHR2	PUS7	MTOR	ABCG1	ABCA13	SERPIND1	NFE2L2	E2F5	SLC4A1	MAPK3	LTA	HMSD	PKM	ADAMTS4	SI	STIL	SLC4A11	CSNK2A1	KARS	VRK1	MTG2	ABCA7	ABCA12	CBR4	TP73	SMAD9	ETFB	C3	CDC25A	ECM1	EGFR	TNKS2	GIG25	SERPINA6	ABCA2	NF2	SERPINA9	CDKN2C	SLC6A2	BCL2L1	PTGS2	CDKN1B	ABCA4
Taraxaci Herba	luteolin	18720865	STAT3	CETN1	MAOA	MSN	CRHR2	PUS7	MTOR	ABCG1	ABCA13	SERPIND1	NFE2L2	E2F5	SLC4A1	MAPK3	LTA	HMSD	PKM	ADAMTS4	SI	STIL	SLC4A11	CSNK2A1	KARS	VRK1	MTG2	ABCA7	ABCA12	CBR4	TP73	SMAD9	ETFB	C3	CDC25A	ECM1	EGFR	TNKS2	GIG25	SERPINA6	ABCA2	NF2	SERPINA9	CDKN2C	SLC6A2	BCL2L1	PTGS2	CDKN1B	ABCA4
Taraxaci Herba	luteolin	18801488	STAT3	CETN1	MAOA	MSN	CRHR2	PUS7	MTOR	ABCG1	ABCA13	SERPIND1	NFE2L2	E2F5	SLC4A1	MAPK3	LTA	HMSD	PKM	ADAMTS4	SI	STIL	SLC4A11	CSNK2A1	KARS	VRK1	MTG2	ABCA7	ABCA12	CBR4	TP73	SMAD9	ETFB	C3	CDC25A	ECM1	EGFR	TNKS2	GIG25	SERPINA6	ABCA2	NF2	SERPINA9	CDKN2C	SLC6A2	BCL2L1	PTGS2	CDKN1B	ABCA4
Taraxaci Herba	luteolin	22078030	STAT3	CETN1	MAOA	MSN	CRHR2	PUS7	MTOR	ABCG1	ABCA13	SERPIND1	NFE2L2	E2F5	SLC4A1	MAPK3	LTA	HMSD	PKM	ADAMTS4	SI	STIL	SLC4A11	CSNK2A1	KARS	VRK1	MTG2	ABCA7	ABCA12	CBR4	TP73	SMAD9	ETFB	C3	CDC25A	ECM1	EGFR	TNKS2	GIG25	SERPINA6	ABCA2	NF2	SERPINA9	CDKN2C	SLC6A2	BCL2L1	PTGS2	CDKN1B	ABCA4
Taraxaci Herba	luteolin	30384538	STAT3	CETN1	MAOA	MSN	CRHR2	PUS7	MTOR	ABCG1	ABCA13	SERPIND1	NFE2L2	E2F5	SLC4A1	MAPK3	LTA	HMSD	PKM	ADAMTS4	SI	STIL	SLC4A11	CSNK2A1	KARS	VRK1	MTG2	ABCA7	ABCA12	CBR4	TP73	SMAD9	ETFB	C3	CDC25A	ECM1	EGFR	TNKS2	GIG25	SERPINA6	ABCA2	NF2	SERPINA9	CDKN2C	SLC6A2	BCL2L1	PTGS2	CDKN1B	ABCA4
Taraxaci Herba	luteolin	31746416	STAT3	CETN1	MAOA	MSN	CRHR2	PUS7	MTOR	ABCG1	ABCA13	SERPIND1	NFE2L2	E2F5	SLC4A1	MAPK3	LTA	HMSD	PKM	ADAMTS4	SI	STIL	SLC4A11	CSNK2A1	KARS	VRK1	MTG2	ABCA7	ABCA12	CBR4	TP73	SMAD9	ETFB	C3	CDC25A	ECM1	EGFR	TNKS2	GIG25	SERPINA6	ABCA2	NF2	SERPINA9	CDKN2C	SLC6A2	BCL2L1	PTGS2	CDKN1B	ABCA4
Taraxaci Herba	luteolin	31780080	STAT3	CETN1	MAOA	MSN	CRHR2	PUS7	MTOR	ABCG1	ABCA13	SERPIND1	NFE2L2	E2F5	SLC4A1	MAPK3	LTA	HMSD	PKM	ADAMTS4	SI	STIL	SLC4A11	CSNK2A1	KARS	VRK1	MTG2	ABCA7	ABCA12	CBR4	TP73	SMAD9	ETFB	C3	CDC25A	ECM1	EGFR	TNKS2	GIG25	SERPINA6	ABCA2	NF2	SERPINA9	CDKN2C	SLC6A2	BCL2L1	PTGS2	CDKN1B	ABCA4
Taraxaci Herba	gallic acid	18720865	DPP10	MTOR	ETNPPL	NFE2L2	DPP4	CTNND1	MAPK3	PNLIP	SDS	SULT1C2	SI	GLYR1	SLC2A1	SORD	SULT1C3	EIF3I	GPX3	GOT2	ACPP	GPX4	SLC2A5	PTGS2	CDKN1B	GPX6	CGB8	LANCL2	ALB	SLC11A1	PHYKPL	MPO	GATA3	CHEK2	AGXT	RAC1	KCTD19	HIBADH	ADAM10	GPX2	PRKCA	CDH11	GPX7	ERH	PRDM10	APEH	FLAD1	GPT2	DDX10
Taraxaci Herba	gallic acid	18801488	DPP10	MTOR	ETNPPL	NFE2L2	DPP4	CTNND1	MAPK3	PNLIP	SDS	SULT1C2	SI	GLYR1	SLC2A1	SORD	SULT1C3	EIF3I	GPX3	GOT2	ACPP	GPX4	SLC2A5	PTGS2	CDKN1B	GPX6	CGB8	LANCL2	ALB	SLC11A1	PHYKPL	MPO	GATA3	CHEK2	AGXT	RAC1	KCTD19	HIBADH	ADAM10	GPX2	PRKCA	CDH11	GPX7	ERH	PRDM10	APEH	FLAD1	GPT2	DDX10
Taraxaci Herba	gallic acid	23261487	DPP10	MTOR	ETNPPL	NFE2L2	DPP4	CTNND1	MAPK3	PNLIP	SDS	SULT1C2	SI	GLYR1	SLC2A1	SORD	SULT1C3	EIF3I	GPX3	GOT2	ACPP	GPX4	SLC2A5	PTGS2	CDKN1B	GPX6	CGB8	LANCL2	ALB	SLC11A1	PHYKPL	MPO	GATA3	CHEK2	AGXT	RAC1	KCTD19	HIBADH	ADAM10	GPX2	PRKCA	CDH11	GPX7	ERH	PRDM10	APEH	FLAD1	GPT2	DDX10
Taraxaci Herba	gallic acid	30636257	DPP10	MTOR	ETNPPL	NFE2L2	DPP4	CTNND1	MAPK3	PNLIP	SDS	SULT1C2	SI	GLYR1	SLC2A1	SORD	SULT1C3	EIF3I	GPX3	GOT2	ACPP	GPX4	SLC2A5	PTGS2	CDKN1B	GPX6	CGB8	LANCL2	ALB	SLC11A1	PHYKPL	MPO	GATA3	CHEK2	AGXT	RAC1	KCTD19	HIBADH	ADAM10	GPX2	PRKCA	CDH11	GPX7	ERH	PRDM10	APEH	FLAD1	GPT2	DDX10
Taraxaci Herba	caffeic acid	15593267	MIPEP	HPGDS	ALDH5A1	SLC22A1	ACAT1	ALDH1A3	TXN2	SLC22A8	KCNJ9	ABHD12	SLC2A3	HEPHL1	SLC22A25	SULT1C2	SLC2A2	ESD	SLC2A1	PGD	SULT1C3	ETFB	RARS2	RAD54B	MTHFSD	GPX3	ABHD17C	GPX4	SLC2A5	LCT	PTGS2	ALOX5	GPX6	ACAT2	ALB	SLC22A11	MPO	MFSD3	SEL1L3	ALDH1A1	ACOT6	ACOT2	SPNS2	DALRD3	ABHD13	CALR	SLC25A31	NDP	LRTOMT
Taraxaci Herba	caffeic acid	17062364	MIPEP	HPGDS	ALDH5A1	SLC22A1	ACAT1	ALDH1A3	TXN2	SLC22A8	KCNJ9	ABHD12	SLC2A3	HEPHL1	SLC22A25	SULT1C2	SLC2A2	ESD	SLC2A1	PGD	SULT1C3	ETFB	RARS2	RAD54B	MTHFSD	GPX3	ABHD17C	GPX4	SLC2A5	LCT	PTGS2	ALOX5	GPX6	ACAT2	ALB	SLC22A11	MPO	MFSD3	SEL1L3	ALDH1A1	ACOT6	ACOT2	SPNS2	DALRD3	ABHD13	CALR	SLC25A31	NDP	LRTOMT
Taraxaci Herba	caffeic acid	17655148	MIPEP	HPGDS	ALDH5A1	SLC22A1	ACAT1	ALDH1A3	TXN2	SLC22A8	KCNJ9	ABHD12	SLC2A3	HEPHL1	SLC22A25	SULT1C2	SLC2A2	ESD	SLC2A1	PGD	SULT1C3	ETFB	RARS2	RAD54B	MTHFSD	GPX3	ABHD17C	GPX4	SLC2A5	LCT	PTGS2	ALOX5	GPX6	ACAT2	ALB	SLC22A11	MPO	MFSD3	SEL1L3	ALDH1A1	ACOT6	ACOT2	SPNS2	DALRD3	ABHD13	CALR	SLC25A31	NDP	LRTOMT
Taraxaci Herba	caffeic acid	18720865	MIPEP	HPGDS	ALDH5A1	SLC22A1	ACAT1	ALDH1A3	TXN2	SLC22A8	KCNJ9	ABHD12	SLC2A3	HEPHL1	SLC22A25	SULT1C2	SLC2A2	ESD	SLC2A1	PGD	SULT1C3	ETFB	RARS2	RAD54B	MTHFSD	GPX3	ABHD17C	GPX4	SLC2A5	LCT	PTGS2	ALOX5	GPX6	ACAT2	ALB	SLC22A11	MPO	MFSD3	SEL1L3	ALDH1A1	ACOT6	ACOT2	SPNS2	DALRD3	ABHD13	CALR	SLC25A31	NDP	LRTOMT
Taraxaci Herba	caffeic acid	18801488	MIPEP	HPGDS	ALDH5A1	SLC22A1	ACAT1	ALDH1A3	TXN2	SLC22A8	KCNJ9	ABHD12	SLC2A3	HEPHL1	SLC22A25	SULT1C2	SLC2A2	ESD	SLC2A1	PGD	SULT1C3	ETFB	RARS2	RAD54B	MTHFSD	GPX3	ABHD17C	GPX4	SLC2A5	LCT	PTGS2	ALOX5	GPX6	ACAT2	ALB	SLC22A11	MPO	MFSD3	SEL1L3	ALDH1A1	ACOT6	ACOT2	SPNS2	DALRD3	ABHD13	CALR	SLC25A31	NDP	LRTOMT
Taraxaci Herba	caffeic acid	22078030	MIPEP	HPGDS	ALDH5A1	SLC22A1	ACAT1	ALDH1A3	TXN2	SLC22A8	KCNJ9	ABHD12	SLC2A3	HEPHL1	SLC22A25	SULT1C2	SLC2A2	ESD	SLC2A1	PGD	SULT1C3	ETFB	RARS2	RAD54B	MTHFSD	GPX3	ABHD17C	GPX4	SLC2A5	LCT	PTGS2	ALOX5	GPX6	ACAT2	ALB	SLC22A11	MPO	MFSD3	SEL1L3	ALDH1A1	ACOT6	ACOT2	SPNS2	DALRD3	ABHD13	CALR	SLC25A31	NDP	LRTOMT
Taraxaci Herba	caffeic acid	23956107	MIPEP	HPGDS	ALDH5A1	SLC22A1	ACAT1	ALDH1A3	TXN2	SLC22A8	KCNJ9	ABHD12	SLC2A3	HEPHL1	SLC22A25	SULT1C2	SLC2A2	ESD	SLC2A1	PGD	SULT1C3	ETFB	RARS2	RAD54B	MTHFSD	GPX3	ABHD17C	GPX4	SLC2A5	LCT	PTGS2	ALOX5	GPX6	ACAT2	ALB	SLC22A11	MPO	MFSD3	SEL1L3	ALDH1A1	ACOT6	ACOT2	SPNS2	DALRD3	ABHD13	CALR	SLC25A31	NDP	LRTOMT
Taraxaci Herba	caffeic acid	26930562	MIPEP	HPGDS	ALDH5A1	SLC22A1	ACAT1	ALDH1A3	TXN2	SLC22A8	KCNJ9	ABHD12	SLC2A3	HEPHL1	SLC22A25	SULT1C2	SLC2A2	ESD	SLC2A1	PGD	SULT1C3	ETFB	RARS2	RAD54B	MTHFSD	GPX3	ABHD17C	GPX4	SLC2A5	LCT	PTGS2	ALOX5	GPX6	ACAT2	ALB	SLC22A11	MPO	MFSD3	SEL1L3	ALDH1A1	ACOT6	ACOT2	SPNS2	DALRD3	ABHD13	CALR	SLC25A31	NDP	LRTOMT
Taraxaci Herba	caffeic acid	27566210	MIPEP	HPGDS	ALDH5A1	SLC22A1	ACAT1	ALDH1A3	TXN2	SLC22A8	KCNJ9	ABHD12	SLC2A3	HEPHL1	SLC22A25	SULT1C2	SLC2A2	ESD	SLC2A1	PGD	SULT1C3	ETFB	RARS2	RAD54B	MTHFSD	GPX3	ABHD17C	GPX4	SLC2A5	LCT	PTGS2	ALOX5	GPX6	ACAT2	ALB	SLC22A11	MPO	MFSD3	SEL1L3	ALDH1A1	ACOT6	ACOT2	SPNS2	DALRD3	ABHD13	CALR	SLC25A31	NDP	LRTOMT
Taraxaci Herba	caffeic acid	28260050	MIPEP	HPGDS	ALDH5A1	SLC22A1	ACAT1	ALDH1A3	TXN2	SLC22A8	KCNJ9	ABHD12	SLC2A3	HEPHL1	SLC22A25	SULT1C2	SLC2A2	ESD	SLC2A1	PGD	SULT1C3	ETFB	RARS2	RAD54B	MTHFSD	GPX3	ABHD17C	GPX4	SLC2A5	LCT	PTGS2	ALOX5	GPX6	ACAT2	ALB	SLC22A11	MPO	MFSD3	SEL1L3	ALDH1A1	ACOT6	ACOT2	SPNS2	DALRD3	ABHD13	CALR	SLC25A31	NDP	LRTOMT
Taraxaci Herba	caffeic acid	29187173	MIPEP	HPGDS	ALDH5A1	SLC22A1	ACAT1	ALDH1A3	TXN2	SLC22A8	KCNJ9	ABHD12	SLC2A3	HEPHL1	SLC22A25	SULT1C2	SLC2A2	ESD	SLC2A1	PGD	SULT1C3	ETFB	RARS2	RAD54B	MTHFSD	GPX3	ABHD17C	GPX4	SLC2A5	LCT	PTGS2	ALOX5	GPX6	ACAT2	ALB	SLC22A11	MPO	MFSD3	SEL1L3	ALDH1A1	ACOT6	ACOT2	SPNS2	DALRD3	ABHD13	CALR	SLC25A31	NDP	LRTOMT
Taraxaci Herba	caffeic acid	30384538	MIPEP	HPGDS	ALDH5A1	SLC22A1	ACAT1	ALDH1A3	TXN2	SLC22A8	KCNJ9	ABHD12	SLC2A3	HEPHL1	SLC22A25	SULT1C2	SLC2A2	ESD	SLC2A1	PGD	SULT1C3	ETFB	RARS2	RAD54B	MTHFSD	GPX3	ABHD17C	GPX4	SLC2A5	LCT	PTGS2	ALOX5	GPX6	ACAT2	ALB	SLC22A11	MPO	MFSD3	SEL1L3	ALDH1A1	ACOT6	ACOT2	SPNS2	DALRD3	ABHD13	CALR	SLC25A31	NDP	LRTOMT
Taraxaci Herba	4-coumaric acid	31746416	NFE2L1	UGT2B11	TCF7L1	DESI1	ETNPPL	PXDNL	CTNND1	ADRA2A	NUDT12	GPR85	GLB1	ETFB	RARS2	GTF2F1	MTHFSD	SLC9A5	ACADSB	PTGS2	PGPEP1	ZAP70	UGT1A6	CACNA1G	UGT2A3	SLC9A3	PHYKPL	PGPEP1L	MPO	ZFP36L2	GLB1L	GLB1L3	RTN4IP1	DALRD3	UGT2B4	RPL5	DBF4	UGT1A5	ZADH2	SLC25A31	UGT1A7	UGT1A9	IRG1	UGT2B7	ETFA	SLC25A4	ADHFE1	ST20-MTHFS	ACAD8
Taraxaci Herba	p-coumaric acid	18720865	NFE2L1	UGT2B11	TCF7L1	DESI1	ETNPPL	PXDNL	CTNND1	ADRA2A	NUDT12	GPR85	GLB1	ETFB	RARS2	GTF2F1	MTHFSD	SLC9A5	ACADSB	PTGS2	PGPEP1	ZAP70	UGT1A6	CACNA1G	UGT2A3	SLC9A3	PHYKPL	PGPEP1L	MPO	ZFP36L2	GLB1L	GLB1L3	RTN4IP1	DALRD3	UGT2B4	RPL5	DBF4	UGT1A5	ZADH2	SLC25A31	UGT1A7	UGT1A9	IRG1	UGT2B7	ETFA	SLC25A4	ADHFE1	ST20-MTHFS	ACAD8
Taraxaci Herba	p-coumaric acid	18801488	NFE2L1	UGT2B11	TCF7L1	DESI1	ETNPPL	PXDNL	CTNND1	ADRA2A	NUDT12	GPR85	GLB1	ETFB	RARS2	GTF2F1	MTHFSD	SLC9A5	ACADSB	PTGS2	PGPEP1	ZAP70	UGT1A6	CACNA1G	UGT2A3	SLC9A3	PHYKPL	PGPEP1L	MPO	ZFP36L2	GLB1L	GLB1L3	RTN4IP1	DALRD3	UGT2B4	RPL5	DBF4	UGT1A5	ZADH2	SLC25A31	UGT1A7	UGT1A9	IRG1	UGT2B7	ETFA	SLC25A4	ADHFE1	ST20-MTHFS	ACAD8
Taraxaci Herba	p-coumaric acid	29187173	NFE2L1	UGT2B11	TCF7L1	DESI1	ETNPPL	PXDNL	CTNND1	ADRA2A	NUDT12	GPR85	GLB1	ETFB	RARS2	GTF2F1	MTHFSD	SLC9A5	ACADSB	PTGS2	PGPEP1	ZAP70	UGT1A6	CACNA1G	UGT2A3	SLC9A3	PHYKPL	PGPEP1L	MPO	ZFP36L2	GLB1L	GLB1L3	RTN4IP1	DALRD3	UGT2B4	RPL5	DBF4	UGT1A5	ZADH2	SLC25A31	UGT1A7	UGT1A9	IRG1	UGT2B7	ETFA	SLC25A4	ADHFE1	ST20-MTHFS	ACAD8
Taraxaci Herba	ferulic acid	17062364	HSPA5	TEN1-CDK3	PPP3CA	SCD	ABHD12	FEN1	MAPK3	MT-ND4	NMT2	SI	CFDP1	PGD	GLB1	GABARAPL1	ETFB	RARS2	PPP2CB	MTHFSD	ABHD17C	SLC9A5	BHMT2	PTGS2	ADAT2	ALB	XYLB	SLC9A3	B3GAT2	MAPK10	NOS2	GLB1L	GLB1L3	CDK6	CDK2	ACOT2	ACOT6	DALRD3	ABHD13	FMO6P	ALDH18A1	LRTOMT	GABARAP	UGT1A7	PPP2CA	ETFA	GPX2	ERVFRD-1	TBC1D2B
Taraxaci Herba	ferulic acid	18720865	HSPA5	TEN1-CDK3	PPP3CA	SCD	ABHD12	FEN1	MAPK3	MT-ND4	NMT2	SI	CFDP1	PGD	GLB1	GABARAPL1	ETFB	RARS2	PPP2CB	MTHFSD	ABHD17C	SLC9A5	BHMT2	PTGS2	ADAT2	ALB	XYLB	SLC9A3	B3GAT2	MAPK10	NOS2	GLB1L	GLB1L3	CDK6	CDK2	ACOT2	ACOT6	DALRD3	ABHD13	FMO6P	ALDH18A1	LRTOMT	GABARAP	UGT1A7	PPP2CA	ETFA	GPX2	ERVFRD-1	TBC1D2B
Taraxaci Herba	ferulic acid	18801488	HSPA5	TEN1-CDK3	PPP3CA	SCD	ABHD12	FEN1	MAPK3	MT-ND4	NMT2	SI	CFDP1	PGD	GLB1	GABARAPL1	ETFB	RARS2	PPP2CB	MTHFSD	ABHD17C	SLC9A5	BHMT2	PTGS2	ADAT2	ALB	XYLB	SLC9A3	B3GAT2	MAPK10	NOS2	GLB1L	GLB1L3	CDK6	CDK2	ACOT2	ACOT6	DALRD3	ABHD13	FMO6P	ALDH18A1	LRTOMT	GABARAP	UGT1A7	PPP2CA	ETFA	GPX2	ERVFRD-1	TBC1D2B
Taraxaci Herba	ferulic acid	28260050	HSPA5	TEN1-CDK3	PPP3CA	SCD	ABHD12	FEN1	MAPK3	MT-ND4	NMT2	SI	CFDP1	PGD	GLB1	GABARAPL1	ETFB	RARS2	PPP2CB	MTHFSD	ABHD17C	SLC9A5	BHMT2	PTGS2	ADAT2	ALB	XYLB	SLC9A3	B3GAT2	MAPK10	NOS2	GLB1L	GLB1L3	CDK6	CDK2	ACOT2	ACOT6	DALRD3	ABHD13	FMO6P	ALDH18A1	LRTOMT	GABARAP	UGT1A7	PPP2CA	ETFA	GPX2	ERVFRD-1	TBC1D2B
Taraxaci Herba	ferulic acid	29187173	HSPA5	TEN1-CDK3	PPP3CA	SCD	ABHD12	FEN1	MAPK3	MT-ND4	NMT2	SI	CFDP1	PGD	GLB1	GABARAPL1	ETFB	RARS2	PPP2CB	MTHFSD	ABHD17C	SLC9A5	BHMT2	PTGS2	ADAT2	ALB	XYLB	SLC9A3	B3GAT2	MAPK10	NOS2	GLB1L	GLB1L3	CDK6	CDK2	ACOT2	ACOT6	DALRD3	ABHD13	FMO6P	ALDH18A1	LRTOMT	GABARAP	UGT1A7	PPP2CA	ETFA	GPX2	ERVFRD-1	TBC1D2B
Taraxaci Herba	ferulic acid	31746416	HSPA5	TEN1-CDK3	PPP3CA	SCD	ABHD12	FEN1	MAPK3	MT-ND4	NMT2	SI	CFDP1	PGD	GLB1	GABARAPL1	ETFB	RARS2	PPP2CB	MTHFSD	ABHD17C	SLC9A5	BHMT2	PTGS2	ADAT2	ALB	XYLB	SLC9A3	B3GAT2	MAPK10	NOS2	GLB1L	GLB1L3	CDK6	CDK2	ACOT2	ACOT6	DALRD3	ABHD13	FMO6P	ALDH18A1	LRTOMT	GABARAP	UGT1A7	PPP2CA	ETFA	GPX2	ERVFRD-1	TBC1D2B
Taraxaci Herba	caffeic acid derivative	15593267
Taraxaci Herba	caffeoyl dihexoside	15593267
Taraxaci Herba	caffeoyl hexoside	15593267
Taraxaci Herba	caftaric acid derivative	15593267
Taraxaci Herba	chrysoeriol diglycoside	15593267
Taraxaci Herba	coutaric acid derivative	15593267
Taraxaci Herba	hydrolase A	5075268
Taraxaci Herba	hydrolase B	5075268
Taraxaci Herba	invertase	5075268
Taraxaci Herba	luteolin diglycoside	15593267
Taraxaci Herba	luteolin triglycoside	15593267
Taraxaci Herba	quercetin pentoside	15593267
Taraxaci Herba	quercetin pentoside	31746416
Taraxaci Herba	quercetin triglycoside	15593267
Taraxaci Herba	quinic acid derivative	15593267
Taraxaci Herba	sesquiterpene ketolactone	18720865
Taraxaci Herba	β-fructofuranosidase	5075268
Lonicerae Folium et Caulis	palmatic acid	12599756	GABRG2	KCNK12
Lonicerae Folium et Caulis	(E)-aldosecologanin	31597198
Lonicerae Folium et Caulis	aldosecologanin	27161401
Lonicerae Folium et Caulis	isochlorogenic acid C	31137485	TESC	MAVS	CASP3	AKR1B1	YBX3	NUP214	LIN28B	YBX1	MCEE	CCND1	PRDX5	POLK	CHRM1	YBX2	POLH	KPNB1	CSDC2	POLI	TP53	CDKN1B	GAS8	REV1	TOP1MT	AKR1B10	TOP1
Lonicerae Folium et Caulis	isochlorogenic acid C	32342594	TESC	MAVS	CASP3	AKR1B1	YBX3	NUP214	LIN28B	YBX1	MCEE	CCND1	PRDX5	POLK	CHRM1	YBX2	POLH	KPNB1	CSDC2	POLI	TP53	CDKN1B	GAS8	REV1	TOP1MT	AKR1B10	TOP1
Lonicerae Folium et Caulis	isochlorogenic acid C	33189843	TESC	MAVS	CASP3	AKR1B1	YBX3	NUP214	LIN28B	YBX1	MCEE	CCND1	PRDX5	POLK	CHRM1	YBX2	POLH	KPNB1	CSDC2	POLI	TP53	CDKN1B	GAS8	REV1	TOP1MT	AKR1B10	TOP1
Lonicerae Folium et Caulis	7-epi-loganin	32342594	ACSM4	CTGF	AACS	AADACL2	ENO4	HIST1H1A	ACSM2B	LIPE	ACSS3	NCEH1	RP2	HMGCR	ACSM1	NDUFS8	VPS4B	AFMID	AADAC	FDPS	ACSS2	VPS4A	ENO3	ENSG00000260914	AADACL3	GAS8	ACSM3	GUCY1A3	ACSS1	ELOF1	ACSM6	ENO1	RUSC1	AADACL4	ACSM5
Lonicerae Folium et Caulis	8-epi-loganin	32342594	ACSM4	CTGF	AACS	AADACL2	ENO4	HIST1H1A	ACSM2B	LIPE	ACSS3	NCEH1	RP2	HMGCR	ACSM1	NDUFS8	VPS4B	AFMID	AADAC	FDPS	ACSS2	VPS4A	ENO3	ENSG00000260914	AADACL3	GAS8	ACSM3	GUCY1A3	ACSS1	ELOF1	ACSM6	ENO1	RUSC1	AADACL4	ACSM5
Lonicerae Folium et Caulis	rhoifolin	20222422	AVP	DDX56	ST13
Lonicerae Folium et Caulis	rhoifolin	28157166	AVP	DDX56	ST13
Lonicerae Folium et Caulis	rhoifolin	31137485	AVP	DDX56	ST13
Lonicerae Folium et Caulis	rhoifolin	32342594	AVP	DDX56	ST13
Lonicerae Folium et Caulis	1,3-O-dicaffeoylquinic acid	27161401	RPLP1	UCK2	SLC35A5	SLC35F1	SLC35F6	RPLP2	SDS	STIL	SLC35F5	GPT2	SRR	SLC35B2	SLC35A1	UCKL1	SLC35B3	SLC35G1	UNG	GPT	NMRK1
Lonicerae Folium et Caulis	1,3-O-dicaffeoylquinic acid	31137485	RPLP1	UCK2	SLC35A5	SLC35F1	SLC35F6	RPLP2	SDS	STIL	SLC35F5	GPT2	SRR	SLC35B2	SLC35A1	UCKL1	SLC35B3	SLC35G1	UNG	GPT	NMRK1
Lonicerae Folium et Caulis	1,3-O-dicaffeoylquinic acid	32342594	RPLP1	UCK2	SLC35A5	SLC35F1	SLC35F6	RPLP2	SDS	STIL	SLC35F5	GPT2	SRR	SLC35B2	SLC35A1	UCKL1	SLC35B3	SLC35G1	UNG	GPT	NMRK1
Lonicerae Folium et Caulis	1,3-di-O-caffeoylquinic acid	20030085	RPLP1	UCK2	SLC35A5	SLC35F1	SLC35F6	RPLP2	SDS	STIL	SLC35F5	GPT2	SRR	SLC35B2	SLC35A1	UCKL1	SLC35B3	SLC35G1	UNG	GPT	NMRK1
Lonicerae Folium et Caulis	isorhamnetin-7-O-β-D-glucopyranoside	20222422	UGT2B4	UGT1A5	UGT1A10	UGT2B15	UGT2B11	CA2	CA11	UGT1A7	ASPA	UGT1A9	UGT8	UGT2B7	CA7	PTPRG	CA9	CA8	UGT1A8	CA4	CA5B	UGT2A1	UGT2B28	CA13	UGT3A2	PTPRZ1	TAT	CA12	UGT1A1	UGT2B17	UGT1A3	UGT3A1	CA3	UGT1A6	UGT2B10	CA14	CA5A	UGT2A3	UGT1A4
Lonicerae Folium et Caulis	5-O-caffeoylquinic acid	18507347	MTOR	MIPEP	SLC37A3	RPA3	G6PC	GYPE	HSPB1	ACLY	SULT1C2	SI	PLOD1	RARA	SULT1C3	GPX3	RAD23A	GPX4	GPX6	SLCO3A1	AKR1B10	ALB	SLCO1B1	AKR1C2	SLCO2A1	PLOD3	UGT1A7	SOD3	EGF	GPX2	AKR1E2	NDOR1	AR	GPX7	AKR1C3	HSP90B1	SLCO4A1	SLC37A1	PCSK2	PLOD2	CAT	NINJ1	HSP90AA1	TXN	IL1A	MB21D1	SLCO2B1	SLC37A2	SLCO1B7
Lonicerae Folium et Caulis	5-O-caffeoylquinic acid	27161401	MTOR	MIPEP	SLC37A3	RPA3	G6PC	GYPE	HSPB1	ACLY	SULT1C2	SI	PLOD1	RARA	SULT1C3	GPX3	RAD23A	GPX4	GPX6	SLCO3A1	AKR1B10	ALB	SLCO1B1	AKR1C2	SLCO2A1	PLOD3	UGT1A7	SOD3	EGF	GPX2	AKR1E2	NDOR1	AR	GPX7	AKR1C3	HSP90B1	SLCO4A1	SLC37A1	PCSK2	PLOD2	CAT	NINJ1	HSP90AA1	TXN	IL1A	MB21D1	SLCO2B1	SLC37A2	SLCO1B7
Lonicerae Folium et Caulis	5-O-caffeoylquinic acid	27477009	MTOR	MIPEP	SLC37A3	RPA3	G6PC	GYPE	HSPB1	ACLY	SULT1C2	SI	PLOD1	RARA	SULT1C3	GPX3	RAD23A	GPX4	GPX6	SLCO3A1	AKR1B10	ALB	SLCO1B1	AKR1C2	SLCO2A1	PLOD3	UGT1A7	SOD3	EGF	GPX2	AKR1E2	NDOR1	AR	GPX7	AKR1C3	HSP90B1	SLCO4A1	SLC37A1	PCSK2	PLOD2	CAT	NINJ1	HSP90AA1	TXN	IL1A	MB21D1	SLCO2B1	SLC37A2	SLCO1B7
Lonicerae Folium et Caulis	5-O-caffeoylquinic acid	31597198	MTOR	MIPEP	SLC37A3	RPA3	G6PC	GYPE	HSPB1	ACLY	SULT1C2	SI	PLOD1	RARA	SULT1C3	GPX3	RAD23A	GPX4	GPX6	SLCO3A1	AKR1B10	ALB	SLCO1B1	AKR1C2	SLCO2A1	PLOD3	UGT1A7	SOD3	EGF	GPX2	AKR1E2	NDOR1	AR	GPX7	AKR1C3	HSP90B1	SLCO4A1	SLC37A1	PCSK2	PLOD2	CAT	NINJ1	HSP90AA1	TXN	IL1A	MB21D1	SLCO2B1	SLC37A2	SLCO1B7
Lonicerae Folium et Caulis	neochlorogenic acid	29052389	MTOR	MIPEP	SLC37A3	RPA3	G6PC	GYPE	HSPB1	ACLY	SULT1C2	SI	PLOD1	RARA	SULT1C3	GPX3	RAD23A	GPX4	GPX6	SLCO3A1	AKR1B10	ALB	SLCO1B1	AKR1C2	SLCO2A1	PLOD3	UGT1A7	SOD3	EGF	GPX2	AKR1E2	NDOR1	AR	GPX7	AKR1C3	HSP90B1	SLCO4A1	SLC37A1	PCSK2	PLOD2	CAT	NINJ1	HSP90AA1	TXN	IL1A	MB21D1	SLCO2B1	SLC37A2	SLCO1B7
Lonicerae Folium et Caulis	neochlorogenic acid	31137485	MTOR	MIPEP	SLC37A3	RPA3	G6PC	GYPE	HSPB1	ACLY	SULT1C2	SI	PLOD1	RARA	SULT1C3	GPX3	RAD23A	GPX4	GPX6	SLCO3A1	AKR1B10	ALB	SLCO1B1	AKR1C2	SLCO2A1	PLOD3	UGT1A7	SOD3	EGF	GPX2	AKR1E2	NDOR1	AR	GPX7	AKR1C3	HSP90B1	SLCO4A1	SLC37A1	PCSK2	PLOD2	CAT	NINJ1	HSP90AA1	TXN	IL1A	MB21D1	SLCO2B1	SLC37A2	SLCO1B7
Lonicerae Folium et Caulis	neochlorogenic acid	32342594	MTOR	MIPEP	SLC37A3	RPA3	G6PC	GYPE	HSPB1	ACLY	SULT1C2	SI	PLOD1	RARA	SULT1C3	GPX3	RAD23A	GPX4	GPX6	SLCO3A1	AKR1B10	ALB	SLCO1B1	AKR1C2	SLCO2A1	PLOD3	UGT1A7	SOD3	EGF	GPX2	AKR1E2	NDOR1	AR	GPX7	AKR1C3	HSP90B1	SLCO4A1	SLC37A1	PCSK2	PLOD2	CAT	NINJ1	HSP90AA1	TXN	IL1A	MB21D1	SLCO2B1	SLC37A2	SLCO1B7
Lonicerae Folium et Caulis	neochlorogenic acid	33189843	MTOR	MIPEP	SLC37A3	RPA3	G6PC	GYPE	HSPB1	ACLY	SULT1C2	SI	PLOD1	RARA	SULT1C3	GPX3	RAD23A	GPX4	GPX6	SLCO3A1	AKR1B10	ALB	SLCO1B1	AKR1C2	SLCO2A1	PLOD3	UGT1A7	SOD3	EGF	GPX2	AKR1E2	NDOR1	AR	GPX7	AKR1C3	HSP90B1	SLCO4A1	SLC37A1	PCSK2	PLOD2	CAT	NINJ1	HSP90AA1	TXN	IL1A	MB21D1	SLCO2B1	SLC37A2	SLCO1B7
Lonicerae Folium et Caulis	macranthoin G	20222422	SLC9A2	AKR1B1	PTPN1	MITF
Lonicerae Folium et Caulis	caffeic acid methyl ester	32342594	HIST1H1A	C8A	HIST1H1B
Lonicerae Folium et Caulis	methyl caffeate	27161401	HIST1H1A	C8A	HIST1H1B
Lonicerae Folium et Caulis	esculetin	20222422	PEX7	UGT2B11	COX10	NFE2L2	CA2	PEX19	MAPK3	CA5B	SULT1C2	NQO1	SULT1C3	MX2	WIBG	ALOX5	UGT1A6	CA14	CA5A	UGT2A3	HSPA9	EIF5A2	UGT2B4	UGT1A5	ACBD5	ASMTL	UGT1A7	UGT1A9	UGT2B7	PTPRG	CA9	CA8	CA13	TNFRSF10A	UGT2B17	SLC47A1	UGT3A1	TMLHE	UGT2B10	SULT1B1	CASP3	TMPRSS11D	BBOX1	SLC47A2	CA11	UGT8	CA7	ASMT	COMT
Lonicerae Folium et Caulis	esculetin	22383249	PEX7	UGT2B11	COX10	NFE2L2	CA2	PEX19	MAPK3	CA5B	SULT1C2	NQO1	SULT1C3	MX2	WIBG	ALOX5	UGT1A6	CA14	CA5A	UGT2A3	HSPA9	EIF5A2	UGT2B4	UGT1A5	ACBD5	ASMTL	UGT1A7	UGT1A9	UGT2B7	PTPRG	CA9	CA8	CA13	TNFRSF10A	UGT2B17	SLC47A1	UGT3A1	TMLHE	UGT2B10	SULT1B1	CASP3	TMPRSS11D	BBOX1	SLC47A2	CA11	UGT8	CA7	ASMT	COMT
Lonicerae Folium et Caulis	diosmetin	31137485	CYP2C8	HSF5	AMPD1	AHRR	AMPD2	ABCC1	PKM	ADA	TRAT1	GUCY1A3	CYP1A1	AVP	AMPD3	AHR	EEF2	SIK2	CDKN2C	NTHL1
Lonicerae Folium et Caulis	diosmetin	32342594	CYP2C8	HSF5	AMPD1	AHRR	AMPD2	ABCC1	PKM	ADA	TRAT1	GUCY1A3	CYP1A1	AVP	AMPD3	AHR	EEF2	SIK2	CDKN2C	NTHL1
Lonicerae Folium et Caulis	diosmetin-7-O-β-D-glucopyranoside	20222422
Lonicerae Folium et Caulis	dihydrocaffeic acid sulfate	27161401
Lonicerae Folium et Caulis	hydnocarpin D	20222422	TRIM54
Lonicerae Folium et Caulis	flavoyadorinin B	32342594
Lonicerae Folium et Caulis	cupressuflavone	32342594
Lonicerae Folium et Caulis	caffeic acid hexoside	27161401	SLC35F1	CNBD2	SLC35F6	SLC35G1	PRKAR2A	PNPLA6	SLC35B2	SLC35F5	PRKAR2B	SLC35A5	SLC35A1	PNPLA7	SLC35B3	TACC1
Lonicerae Folium et Caulis	akebia saponin D	32342594	IGF2
Lonicerae Folium et Caulis	epi-vogeloside	27161401
Lonicerae Folium et Caulis	vogeloside	27161401
Lonicerae Folium et Caulis	vogeloside	32342594
Lonicerae Folium et Caulis	centauroside	31597198
Lonicerae Folium et Caulis	centauroside	32342594
Lonicerae Folium et Caulis	secologanin	27161401	CHDH	MT-ND2	MARS	XPO6	RPSA	RPS15A	SETX	CASD1	CLPP	ETF1	HSD3B1	TCP1	SEC61A1	BBS10	PPWD1	ADD3	CCT3	PKM	CCT4	PDSS2	ATP5D	PDSS1	NUDT12	MTIF2	PKLR	KIAA1109	XPO5	CCT7	SDR42E1	EIF1AX	IPP	NSDHL	GRPEL1	EIF5B	FDPS	MT-ND5	CCT5	CCT2	MKKS	MRPS16	TXNL1	XPO1	ATP5B	ADD2	SEC61A2	PIKFYVE	MT-ND1
Lonicerae Folium et Caulis	secologanin	32342594	CHDH	MT-ND2	MARS	XPO6	RPSA	RPS15A	SETX	CASD1	CLPP	ETF1	HSD3B1	TCP1	SEC61A1	BBS10	PPWD1	ADD3	CCT3	PKM	CCT4	PDSS2	ATP5D	PDSS1	NUDT12	MTIF2	PKLR	KIAA1109	XPO5	CCT7	SDR42E1	EIF1AX	IPP	NSDHL	GRPEL1	EIF5B	FDPS	MT-ND5	CCT5	CCT2	MKKS	MRPS16	TXNL1	XPO1	ATP5B	ADD2	SEC61A2	PIKFYVE	MT-ND1
Lonicerae Folium et Caulis	1-O-caffeoylquinic acid	32342594	TEP1
Lonicerae Folium et Caulis	macranthoidin B	32342594	CLCF1	GAS8
Lonicerae Folium et Caulis	secologanoside	23720435
Lonicerae Folium et Caulis	chrysoeriol-7-O-neohesperidoside	31597198
Lonicerae Folium et Caulis	7-O-(4β-D-glucopyranosyloxy-3-methoxylbenzoyl) secologanolic acid ologanolic acid	27161401
Lonicerae Folium et Caulis	ochanaflavone	32342594	PPWD1	SLC25A11	MED12	ENSG00000262660	PLA2G1B	HRASLS
Lonicerae Folium et Caulis	ochnaflavone	33189843	PPWD1	SLC25A11	MED12	ENSG00000262660	PLA2G1B	HRASLS
Lonicerae Folium et Caulis	luteolin-5-O-β-D-glucopyranoside	32342594	UGT2B4	UGT1A5	UGT1A10	UGT2B15	UGT2B11	UGT1A7	BRD3	UGT1A9	UGT8	UGT2B7	UGT1A8	UGT2A1	UGT2B28	UGT3A2	UGT1A1	UGT2B17	UGT1A3	UGT3A1	BRD4	UGT1A6	UGT2B10	UGT2A3	UGT1A4
Lonicerae Folium et Caulis	3-O-ferulicoylquinic acid	32342594
Lonicerae Folium et Caulis	8-epi-loganin acid	32342594	HSD3B1	RP2	MT-ND1	GUCY1B3	GUCY1A3	ELOF1	NFYB	NDUFS8	APMAP
Lonicerae Folium et Caulis	8-epiloganic acid	27161401	HSD3B1	RP2	MT-ND1	GUCY1B3	GUCY1A3	ELOF1	NFYB	NDUFS8	APMAP
Lonicerae Folium et Caulis	7-O-ethyl sweroside	32342594
Lonicerae Folium et Caulis	ketologanin	27477009
Lonicerae Folium et Caulis	phloridzin	27161401	SSH3	SLC7A4	SLC7A2	DPP4	G6PC	EXOG	AQP8	GALT	GCKR	AEBP1	SLC5A4	SLC7A1	SLC5A3	PFKFB1	SI	SLC2A2	ALX4	SLC2A1	SLC5A1	KIAA1919	GCG	ADRB3	SLC2A5	LCT	PPA1	SND1	CPD	ALB	SLC2A10	TNFRSF25	SLC5A10	DNAJC27	RAB2B	SLCO2A1	AIFM3	RAB2A	IGFL3	PPP2CA	IRS2	SLC5A11	ALAD	WARS	ULK3	SLC5A2	IGFL2	HTR3A	ENDOG
Lonicerae Folium et Caulis	kaempferol 3-O-rutinoside	31597198	RPL8	PPP1R14B	COMTD1	PTGIS	UBE2Z	CYB5R4	CYP8B1	CYB5B	ACHE	COMT	LRTOMT	CYB5A	MRPL2
Lonicerae Folium et Caulis	kaempferol-3-O-rutinoside	31137485	RPL8	PPP1R14B	COMTD1	PTGIS	UBE2Z	CYB5R4	CYP8B1	CYB5B	ACHE	COMT	LRTOMT	CYB5A	MRPL2
Lonicerae Folium et Caulis	kaempferol-3-O-rutinoside	32342594	RPL8	PPP1R14B	COMTD1	PTGIS	UBE2Z	CYB5R4	CYP8B1	CYB5B	ACHE	COMT	LRTOMT	CYB5A	MRPL2
Lonicerae Folium et Caulis	cynaroside	33189843	SAMD12	MRPS23	ACAT1	FDX1L	RASA4	PGC	HMGCR	ACSM1	PGA3	ENSG00000250644	ACAT2	POR	NOS2	NUP85	SH2B3	PRPSAP2	NUDT14	AACS	TMEM160	BACE2	DUOXA2	NDOR1	HSPB11	PRPS2	SLC5A2	TFE3	CTSE	PRPS1	TYW1	TFEC	MTRR	CCNO	FDPS	ACSS2	CCNB2	SLC35B2	CCNG2	SNIP1	ACSS1	RABEP2	NOS3	EXOSC4	CCNG1	RASAL1	HHEX	COG1	PGA5
Lonicerae Folium et Caulis	galuteolin	29052389	SAMD12	MRPS23	ACAT1	FDX1L	RASA4	PGC	HMGCR	ACSM1	PGA3	ENSG00000250644	ACAT2	POR	NOS2	NUP85	SH2B3	PRPSAP2	NUDT14	AACS	TMEM160	BACE2	DUOXA2	NDOR1	HSPB11	PRPS2	SLC5A2	TFE3	CTSE	PRPS1	TYW1	TFEC	MTRR	CCNO	FDPS	ACSS2	CCNB2	SLC35B2	CCNG2	SNIP1	ACSS1	RABEP2	NOS3	EXOSC4	CCNG1	RASAL1	HHEX	COG1	PGA5
Lonicerae Folium et Caulis	luteolin 7-O-glucoside	17370300	SAMD12	MRPS23	ACAT1	FDX1L	RASA4	PGC	HMGCR	ACSM1	PGA3	ENSG00000250644	ACAT2	POR	NOS2	NUP85	SH2B3	PRPSAP2	NUDT14	AACS	TMEM160	BACE2	DUOXA2	NDOR1	HSPB11	PRPS2	SLC5A2	TFE3	CTSE	PRPS1	TYW1	TFEC	MTRR	CCNO	FDPS	ACSS2	CCNB2	SLC35B2	CCNG2	SNIP1	ACSS1	RABEP2	NOS3	EXOSC4	CCNG1	RASAL1	HHEX	COG1	PGA5
Lonicerae Folium et Caulis	luteolin-7-O-β-D-glucopyranoside	20222422	SAMD12	MRPS23	ACAT1	FDX1L	RASA4	PGC	HMGCR	ACSM1	PGA3	ENSG00000250644	ACAT2	POR	NOS2	NUP85	SH2B3	PRPSAP2	NUDT14	AACS	TMEM160	BACE2	DUOXA2	NDOR1	HSPB11	PRPS2	SLC5A2	TFE3	CTSE	PRPS1	TYW1	TFEC	MTRR	CCNO	FDPS	ACSS2	CCNB2	SLC35B2	CCNG2	SNIP1	ACSS1	RABEP2	NOS3	EXOSC4	CCNG1	RASAL1	HHEX	COG1	PGA5
Lonicerae Folium et Caulis	luteoloside	27477009	SAMD12	MRPS23	ACAT1	FDX1L	RASA4	PGC	HMGCR	ACSM1	PGA3	ENSG00000250644	ACAT2	POR	NOS2	NUP85	SH2B3	PRPSAP2	NUDT14	AACS	TMEM160	BACE2	DUOXA2	NDOR1	HSPB11	PRPS2	SLC5A2	TFE3	CTSE	PRPS1	TYW1	TFEC	MTRR	CCNO	FDPS	ACSS2	CCNB2	SLC35B2	CCNG2	SNIP1	ACSS1	RABEP2	NOS3	EXOSC4	CCNG1	RASAL1	HHEX	COG1	PGA5
Lonicerae Folium et Caulis	luteoloside	28157166	SAMD12	MRPS23	ACAT1	FDX1L	RASA4	PGC	HMGCR	ACSM1	PGA3	ENSG00000250644	ACAT2	POR	NOS2	NUP85	SH2B3	PRPSAP2	NUDT14	AACS	TMEM160	BACE2	DUOXA2	NDOR1	HSPB11	PRPS2	SLC5A2	TFE3	CTSE	PRPS1	TYW1	TFEC	MTRR	CCNO	FDPS	ACSS2	CCNB2	SLC35B2	CCNG2	SNIP1	ACSS1	RABEP2	NOS3	EXOSC4	CCNG1	RASAL1	HHEX	COG1	PGA5
Lonicerae Folium et Caulis	luteoloside	31137485	SAMD12	MRPS23	ACAT1	FDX1L	RASA4	PGC	HMGCR	ACSM1	PGA3	ENSG00000250644	ACAT2	POR	NOS2	NUP85	SH2B3	PRPSAP2	NUDT14	AACS	TMEM160	BACE2	DUOXA2	NDOR1	HSPB11	PRPS2	SLC5A2	TFE3	CTSE	PRPS1	TYW1	TFEC	MTRR	CCNO	FDPS	ACSS2	CCNB2	SLC35B2	CCNG2	SNIP1	ACSS1	RABEP2	NOS3	EXOSC4	CCNG1	RASAL1	HHEX	COG1	PGA5
Lonicerae Folium et Caulis	luteoloside	31597198	SAMD12	MRPS23	ACAT1	FDX1L	RASA4	PGC	HMGCR	ACSM1	PGA3	ENSG00000250644	ACAT2	POR	NOS2	NUP85	SH2B3	PRPSAP2	NUDT14	AACS	TMEM160	BACE2	DUOXA2	NDOR1	HSPB11	PRPS2	SLC5A2	TFE3	CTSE	PRPS1	TYW1	TFEC	MTRR	CCNO	FDPS	ACSS2	CCNB2	SLC35B2	CCNG2	SNIP1	ACSS1	RABEP2	NOS3	EXOSC4	CCNG1	RASAL1	HHEX	COG1	PGA5
Lonicerae Folium et Caulis	tricin	32342594	TMCO3	XDH	GGPS1	AFG3L2	AKR1B1	CCL2	ABCB5	ASMTL	LRTOMT	BRK1	LECT2	TBC1D21	ABCB4	ASMT	YME1L1	MAP3K19	PDSS2	PDSS1	COMT	SPO11	SARS	COMTD1	DCP2	ESD	SYCE1	ANAPC2	TNS1	FDPS	SHCBP1	ABCB11	SPG7	SYCE2	PNRC2	TBC1D15	ETHE1	HAL	ARPC3	AOX1	TBC1D25	ENSG00000269547	TRAFD1	ADAT2	TBC1D17	TNS3	TENC1	SBK1	SIN3B
Lonicerae Folium et Caulis	methyl caffeate glucuronide	27161401
Lonicerae Folium et Caulis	1,5-O-dicaffeoylquinic acid	32342594	RPLP1	UCK2	SLC35A5	SLC35F1	SLC35F6	RPLP2	SDS	STIL	SLC35F5	GPT2	SRR	SLC35B2	SLC35A1	UCKL1	SLC35B3	SLC35G1	UNG	GPT	NMRK1
Lonicerae Folium et Caulis	dicaffeoylquinic acid isomer	31597198	RPLP1	UCK2	SLC35A5	SLC35F1	SLC35F6	RPLP2	SDS	STIL	SLC35F5	GPT2	SRR	SLC35B2	SLC35A1	UCKL1	SLC35B3	SLC35G1	UNG	GPT	NMRK1
Lonicerae Folium et Caulis	vanillic acid 4-sulfate	27161401
Lonicerae Folium et Caulis	3,4,5-O-tricaffeoylquinic acid	27161401	RBKS	FPGS	ADK	PDK4	PDK3	PTGIS	MB21D1	CFI	RSL1D1	CYP8B1	COASY	SLC35B2	PDK2	CYP7A1	TTC4	RPL7A	CYP7B1
Lonicerae Folium et Caulis	3,4,5-tricaffeoylquinic acid	32342594	RBKS	FPGS	ADK	PDK4	PDK3	PTGIS	MB21D1	CFI	RSL1D1	CYP8B1	COASY	SLC35B2	PDK2	CYP7A1	TTC4	RPL7A	CYP7B1
Lonicerae Folium et Caulis	caffeic acid sulfate	27161401
Lonicerae Folium et Caulis	ethyl caffeate	32342594	CA7	TOP1MT	MCEE	CA9	CA2	TOP1
Lonicerae Folium et Caulis	caffeic acid glucuronide	27161401
Lonicerae Folium et Caulis	3-O-caffeoylquinic acid methyl ester	32342594	AKR1B1	HACL1	NFKBIA
Lonicerae Folium et Caulis	5-O-caffeoylquinic acid methyl ester	20030085	AKR1B1	HACL1	NFKBIA
Lonicerae Folium et Caulis	macranthoidin A	32342594	CLCF1
Lonicerae Folium et Caulis	dipsacoside B	32342594	CLCF1	GAS8
Lonicerae Folium et Caulis	hederagenin	32342594	SLCO1B1	RNASE3	HPD	HPDL	ABHD16A	PTEN	CTSA	SQLE	HMGCR	TSN	HSDL2	SCP2D1	GPT2	TNS1	IPO8	HAND1	GAK	SLCO1B3	TNS3	TENC1	IPO7	SCP2	GPT
Lonicerae Folium et Caulis	3,4-O-dicaffeoylquinic acid	23720435	TESC	MAVS	CASP3	AKR1B1	YBX3	NUP214	LIN28B	YBX1	MCEE	CCND1	PRDX5	POLK	CHRM1	YBX2	POLH	KPNB1	CSDC2	POLI	TP53	CDKN1B	GAS8	REV1	TOP1MT	AKR1B10	TOP1
Lonicerae Folium et Caulis	3,4-O-dicaffeoylquinic acid	28157166	TESC	MAVS	CASP3	AKR1B1	YBX3	NUP214	LIN28B	YBX1	MCEE	CCND1	PRDX5	POLK	CHRM1	YBX2	POLH	KPNB1	CSDC2	POLI	TP53	CDKN1B	GAS8	REV1	TOP1MT	AKR1B10	TOP1
Lonicerae Folium et Caulis	3,4-di-O-caffeoylquinic acid	20030085	TESC	MAVS	CASP3	AKR1B1	YBX3	NUP214	LIN28B	YBX1	MCEE	CCND1	PRDX5	POLK	CHRM1	YBX2	POLH	KPNB1	CSDC2	POLI	TP53	CDKN1B	GAS8	REV1	TOP1MT	AKR1B10	TOP1
Lonicerae Folium et Caulis	3,4-di-O-caffeoylquinic acid	27477009	TESC	MAVS	CASP3	AKR1B1	YBX3	NUP214	LIN28B	YBX1	MCEE	CCND1	PRDX5	POLK	CHRM1	YBX2	POLH	KPNB1	CSDC2	POLI	TP53	CDKN1B	GAS8	REV1	TOP1MT	AKR1B10	TOP1
Lonicerae Folium et Caulis	3,4-dicaffeoylquinic acid	31597198	TESC	MAVS	CASP3	AKR1B1	YBX3	NUP214	LIN28B	YBX1	MCEE	CCND1	PRDX5	POLK	CHRM1	YBX2	POLH	KPNB1	CSDC2	POLI	TP53	CDKN1B	GAS8	REV1	TOP1MT	AKR1B10	TOP1
Lonicerae Folium et Caulis	4,5-O-dicaffeoylquinic acid	28157166	TESC	MAVS	CASP3	AKR1B1	YBX3	NUP214	LIN28B	YBX1	MCEE	CCND1	PRDX5	POLK	CHRM1	YBX2	POLH	KPNB1	CSDC2	POLI	TP53	CDKN1B	GAS8	REV1	TOP1MT	AKR1B10	TOP1
Lonicerae Folium et Caulis	4,5-di-O-caffeoylquinic acid	27477009	TESC	MAVS	CASP3	AKR1B1	YBX3	NUP214	LIN28B	YBX1	MCEE	CCND1	PRDX5	POLK	CHRM1	YBX2	POLH	KPNB1	CSDC2	POLI	TP53	CDKN1B	GAS8	REV1	TOP1MT	AKR1B10	TOP1
Lonicerae Folium et Caulis	4,5-dicaffeoylquinic acid	31597198	TESC	MAVS	CASP3	AKR1B1	YBX3	NUP214	LIN28B	YBX1	MCEE	CCND1	PRDX5	POLK	CHRM1	YBX2	POLH	KPNB1	CSDC2	POLI	TP53	CDKN1B	GAS8	REV1	TOP1MT	AKR1B10	TOP1
Lonicerae Folium et Caulis	isochlorogenic acid B	31137485	TESC	MAVS	CASP3	AKR1B1	YBX3	NUP214	LIN28B	YBX1	MCEE	CCND1	PRDX5	POLK	CHRM1	YBX2	POLH	KPNB1	CSDC2	POLI	TP53	CDKN1B	GAS8	REV1	TOP1MT	AKR1B10	TOP1
Lonicerae Folium et Caulis	isochlorogenic acid B	32342594	TESC	MAVS	CASP3	AKR1B1	YBX3	NUP214	LIN28B	YBX1	MCEE	CCND1	PRDX5	POLK	CHRM1	YBX2	POLH	KPNB1	CSDC2	POLI	TP53	CDKN1B	GAS8	REV1	TOP1MT	AKR1B10	TOP1
Lonicerae Folium et Caulis	ferulic acid 4-O-glucuronide	27161401
Lonicerae Folium et Caulis	5-coumaroyl quinic acid	31597198	COMTD1	FDPS	ENSG00000260914	MB21D1	FKBP14	ENO4	GCDH	HMGCR	VPS4A	ENO3	COMT	SLC35B2	VPS4B	ENO1	RUSC1	LRTOMT
Lonicerae Folium et Caulis	3,4-di-O-caffeoylquinic acid methyl ester	20030085
Lonicerae Folium et Caulis	4,5-O-dicaffeoylquinic acid methyl ester	31137485
Lonicerae Folium et Caulis	4,5-O-dicaffeoylquinic acid methyl ester	32342594
Lonicerae Folium et Caulis	grandifloroside	27161401
Lonicerae Folium et Caulis	grandifloroside	33189843
Lonicerae Folium et Caulis	apigenin 7-O-rutinoside	31597198	ACAT1	SPEN	SLC7A11
Lonicerae Folium et Caulis	apigenin-7-O-rutinoside	32342594	ACAT1	SPEN	SLC7A11
Lonicerae Folium et Caulis	lonicerin	20222422	AKR1B1	HIST1H1A	CDH23
Lonicerae Folium et Caulis	lonicerin	28157166	AKR1B1	HIST1H1A	CDH23
Lonicerae Folium et Caulis	lonicerin	31137485	AKR1B1	HIST1H1A	CDH23
Lonicerae Folium et Caulis	lonicerin	31597198	AKR1B1	HIST1H1A	CDH23
Lonicerae Folium et Caulis	lonicerin	32342594	AKR1B1	HIST1H1A	CDH23
Lonicerae Folium et Caulis	lonicerin	33189843	AKR1B1	HIST1H1A	CDH23
Lonicerae Folium et Caulis	7-ketologanin	27161401
Lonicerae Folium et Caulis	7-ketologanin	27477009
Lonicerae Folium et Caulis	sweroside	17370300	ACSM4	HSDL1	AACS	ALDH5A1	ENO4	DHCR7	ACSM2B	DHCR24	SOD3	ACSS3	CDC37	SQLE	HSD17B12	HMGCR	ACSM1	VPS4B	DHRS7	COQ3	HSD17B3	TM7SF2	FDPS	ACSS2	CDC37L1	VPS4A	ENO3	ENSG00000260914	MLX	DKKL1	ACSM3	GCDH	ACSS1	ACSM6	ENO1	RUSC1	ACSM5
Lonicerae Folium et Caulis	sweroside	23720435	ACSM4	HSDL1	AACS	ALDH5A1	ENO4	DHCR7	ACSM2B	DHCR24	SOD3	ACSS3	CDC37	SQLE	HSD17B12	HMGCR	ACSM1	VPS4B	DHRS7	COQ3	HSD17B3	TM7SF2	FDPS	ACSS2	CDC37L1	VPS4A	ENO3	ENSG00000260914	MLX	DKKL1	ACSM3	GCDH	ACSS1	ACSM6	ENO1	RUSC1	ACSM5
Lonicerae Folium et Caulis	sweroside	27161401	ACSM4	HSDL1	AACS	ALDH5A1	ENO4	DHCR7	ACSM2B	DHCR24	SOD3	ACSS3	CDC37	SQLE	HSD17B12	HMGCR	ACSM1	VPS4B	DHRS7	COQ3	HSD17B3	TM7SF2	FDPS	ACSS2	CDC37L1	VPS4A	ENO3	ENSG00000260914	MLX	DKKL1	ACSM3	GCDH	ACSS1	ACSM6	ENO1	RUSC1	ACSM5
Lonicerae Folium et Caulis	sweroside	27477009	ACSM4	HSDL1	AACS	ALDH5A1	ENO4	DHCR7	ACSM2B	DHCR24	SOD3	ACSS3	CDC37	SQLE	HSD17B12	HMGCR	ACSM1	VPS4B	DHRS7	COQ3	HSD17B3	TM7SF2	FDPS	ACSS2	CDC37L1	VPS4A	ENO3	ENSG00000260914	MLX	DKKL1	ACSM3	GCDH	ACSS1	ACSM6	ENO1	RUSC1	ACSM5
Lonicerae Folium et Caulis	sweroside	31137485	ACSM4	HSDL1	AACS	ALDH5A1	ENO4	DHCR7	ACSM2B	DHCR24	SOD3	ACSS3	CDC37	SQLE	HSD17B12	HMGCR	ACSM1	VPS4B	DHRS7	COQ3	HSD17B3	TM7SF2	FDPS	ACSS2	CDC37L1	VPS4A	ENO3	ENSG00000260914	MLX	DKKL1	ACSM3	GCDH	ACSS1	ACSM6	ENO1	RUSC1	ACSM5
Lonicerae Folium et Caulis	sweroside	31597198	ACSM4	HSDL1	AACS	ALDH5A1	ENO4	DHCR7	ACSM2B	DHCR24	SOD3	ACSS3	CDC37	SQLE	HSD17B12	HMGCR	ACSM1	VPS4B	DHRS7	COQ3	HSD17B3	TM7SF2	FDPS	ACSS2	CDC37L1	VPS4A	ENO3	ENSG00000260914	MLX	DKKL1	ACSM3	GCDH	ACSS1	ACSM6	ENO1	RUSC1	ACSM5
Lonicerae Folium et Caulis	sweroside	32342594	ACSM4	HSDL1	AACS	ALDH5A1	ENO4	DHCR7	ACSM2B	DHCR24	SOD3	ACSS3	CDC37	SQLE	HSD17B12	HMGCR	ACSM1	VPS4B	DHRS7	COQ3	HSD17B3	TM7SF2	FDPS	ACSS2	CDC37L1	VPS4A	ENO3	ENSG00000260914	MLX	DKKL1	ACSM3	GCDH	ACSS1	ACSM6	ENO1	RUSC1	ACSM5
Lonicerae Folium et Caulis	sweroside	33189843	ACSM4	HSDL1	AACS	ALDH5A1	ENO4	DHCR7	ACSM2B	DHCR24	SOD3	ACSS3	CDC37	SQLE	HSD17B12	HMGCR	ACSM1	VPS4B	DHRS7	COQ3	HSD17B3	TM7SF2	FDPS	ACSS2	CDC37L1	VPS4A	ENO3	ENSG00000260914	MLX	DKKL1	ACSM3	GCDH	ACSS1	ACSM6	ENO1	RUSC1	ACSM5
Lonicerae Folium et Caulis	sweroside	33484196	ACSM4	HSDL1	AACS	ALDH5A1	ENO4	DHCR7	ACSM2B	DHCR24	SOD3	ACSS3	CDC37	SQLE	HSD17B12	HMGCR	ACSM1	VPS4B	DHRS7	COQ3	HSD17B3	TM7SF2	FDPS	ACSS2	CDC37L1	VPS4A	ENO3	ENSG00000260914	MLX	DKKL1	ACSM3	GCDH	ACSS1	ACSM6	ENO1	RUSC1	ACSM5
Lonicerae Folium et Caulis	secoxyloganin	17370300	EXOSC9	MT-ND1	ISPD	NDUFS8	ELOF1
Lonicerae Folium et Caulis	secoxyloganin	23720435	EXOSC9	MT-ND1	ISPD	NDUFS8	ELOF1
Lonicerae Folium et Caulis	secoxyloganin	27161401	EXOSC9	MT-ND1	ISPD	NDUFS8	ELOF1
Lonicerae Folium et Caulis	secoxyloganin	27477009	EXOSC9	MT-ND1	ISPD	NDUFS8	ELOF1
Lonicerae Folium et Caulis	secoxyloganin	31137485	EXOSC9	MT-ND1	ISPD	NDUFS8	ELOF1
Lonicerae Folium et Caulis	secoxyloganin	31597198	EXOSC9	MT-ND1	ISPD	NDUFS8	ELOF1
Lonicerae Folium et Caulis	secoxyloganin	32342594	EXOSC9	MT-ND1	ISPD	NDUFS8	ELOF1
Lonicerae Folium et Caulis	secoxyloganin	33189843	EXOSC9	MT-ND1	ISPD	NDUFS8	ELOF1
Lonicerae Folium et Caulis	secologanic acid	27161401
Lonicerae Folium et Caulis	secologanic acid	27477009
Lonicerae Folium et Caulis	secologanic acid	31597198
Lonicerae Folium et Caulis	secologanic acid	32342594
Lonicerae Folium et Caulis	scandoside	27161401
Lonicerae Folium et Caulis	3,5-dicaffeoylquinic acid methyl ester	31597198	SLC9A2	AKR1B1	PTPN1	MITF
Lonicerae Folium et Caulis	L-phenylalaninosecologanin	27161401
Lonicerae Folium et Caulis	loganic acid	23720435	HSD3B1	RP2	MT-ND1	GUCY1B3	GUCY1A3	ELOF1	NFYB	NDUFS8	APMAP
Lonicerae Folium et Caulis	loganic acid	27161401	HSD3B1	RP2	MT-ND1	GUCY1B3	GUCY1A3	ELOF1	NFYB	NDUFS8	APMAP
Lonicerae Folium et Caulis	loganic acid	27477009	HSD3B1	RP2	MT-ND1	GUCY1B3	GUCY1A3	ELOF1	NFYB	NDUFS8	APMAP
Lonicerae Folium et Caulis	loganic acid	31597198	HSD3B1	RP2	MT-ND1	GUCY1B3	GUCY1A3	ELOF1	NFYB	NDUFS8	APMAP
Lonicerae Folium et Caulis	loganic acid	32342594	HSD3B1	RP2	MT-ND1	GUCY1B3	GUCY1A3	ELOF1	NFYB	NDUFS8	APMAP
Lonicerae Folium et Caulis	ferulic acid sulfate	27161401	LRAT
Lonicerae Folium et Caulis	secologanate	33189843	EXOSC9	MT-ND1	ISPD	NDUFS8	ELOF1
Lonicerae Folium et Caulis	3,5-O-dicaffeoylquinic acid	27161401	TESC	HCFC2	AKR1D1	AKR1C2	MAVS	MARS	AKR1B1	YBX3	SLC9A6	AKR1E2	LIN28B	YBX1	AKR1C1	AKR1B15	MCEE	MARS2	AKR1C3	PRDX5	SLC9C1	SLC5A2	CHRM1	AIMP1	YBX2	GCLM	SLC9A4	PCSK2	HCFC1	SLC9A1	SLC9A5	YARS	SLC9B1	KPNB1	CSDC2	TUBB1	SLC9A9	SLC9A2	SLC9C2	GAS8	OR2B2	TOP1MT	AKR1B10	SLC9A3	SCNN1G	TOP1
Lonicerae Folium et Caulis	3,5-O-dicaffeoylquinic acid	28157166	TESC	HCFC2	AKR1D1	AKR1C2	MAVS	MARS	AKR1B1	YBX3	SLC9A6	AKR1E2	LIN28B	YBX1	AKR1C1	AKR1B15	MCEE	MARS2	AKR1C3	PRDX5	SLC9C1	SLC5A2	CHRM1	AIMP1	YBX2	GCLM	SLC9A4	PCSK2	HCFC1	SLC9A1	SLC9A5	YARS	SLC9B1	KPNB1	CSDC2	TUBB1	SLC9A9	SLC9A2	SLC9C2	GAS8	OR2B2	TOP1MT	AKR1B10	SLC9A3	SCNN1G	TOP1
Lonicerae Folium et Caulis	3,5-di-O-caffeoylquinic acid	27477009	TESC	HCFC2	AKR1D1	AKR1C2	MAVS	MARS	AKR1B1	YBX3	SLC9A6	AKR1E2	LIN28B	YBX1	AKR1C1	AKR1B15	MCEE	MARS2	AKR1C3	PRDX5	SLC9C1	SLC5A2	CHRM1	AIMP1	YBX2	GCLM	SLC9A4	PCSK2	HCFC1	SLC9A1	SLC9A5	YARS	SLC9B1	KPNB1	CSDC2	TUBB1	SLC9A9	SLC9A2	SLC9C2	GAS8	OR2B2	TOP1MT	AKR1B10	SLC9A3	SCNN1G	TOP1
Lonicerae Folium et Caulis	3,5-dicaffeoylquinic acid	31597198	TESC	HCFC2	AKR1D1	AKR1C2	MAVS	MARS	AKR1B1	YBX3	SLC9A6	AKR1E2	LIN28B	YBX1	AKR1C1	AKR1B15	MCEE	MARS2	AKR1C3	PRDX5	SLC9C1	SLC5A2	CHRM1	AIMP1	YBX2	GCLM	SLC9A4	PCSK2	HCFC1	SLC9A1	SLC9A5	YARS	SLC9B1	KPNB1	CSDC2	TUBB1	SLC9A9	SLC9A2	SLC9C2	GAS8	OR2B2	TOP1MT	AKR1B10	SLC9A3	SCNN1G	TOP1
Lonicerae Folium et Caulis	isochlorogenic acid A	31137485	TESC	HCFC2	AKR1D1	AKR1C2	MAVS	MARS	AKR1B1	YBX3	SLC9A6	AKR1E2	LIN28B	YBX1	AKR1C1	AKR1B15	MCEE	MARS2	AKR1C3	PRDX5	SLC9C1	SLC5A2	CHRM1	AIMP1	YBX2	GCLM	SLC9A4	PCSK2	HCFC1	SLC9A1	SLC9A5	YARS	SLC9B1	KPNB1	CSDC2	TUBB1	SLC9A9	SLC9A2	SLC9C2	GAS8	OR2B2	TOP1MT	AKR1B10	SLC9A3	SCNN1G	TOP1
Lonicerae Folium et Caulis	isochlorogenic acid A	32342594	TESC	HCFC2	AKR1D1	AKR1C2	MAVS	MARS	AKR1B1	YBX3	SLC9A6	AKR1E2	LIN28B	YBX1	AKR1C1	AKR1B15	MCEE	MARS2	AKR1C3	PRDX5	SLC9C1	SLC5A2	CHRM1	AIMP1	YBX2	GCLM	SLC9A4	PCSK2	HCFC1	SLC9A1	SLC9A5	YARS	SLC9B1	KPNB1	CSDC2	TUBB1	SLC9A9	SLC9A2	SLC9C2	GAS8	OR2B2	TOP1MT	AKR1B10	SLC9A3	SCNN1G	TOP1
Lonicerae Folium et Caulis	isochlorogenic acid A	33189843	TESC	HCFC2	AKR1D1	AKR1C2	MAVS	MARS	AKR1B1	YBX3	SLC9A6	AKR1E2	LIN28B	YBX1	AKR1C1	AKR1B15	MCEE	MARS2	AKR1C3	PRDX5	SLC9C1	SLC5A2	CHRM1	AIMP1	YBX2	GCLM	SLC9A4	PCSK2	HCFC1	SLC9A1	SLC9A5	YARS	SLC9B1	KPNB1	CSDC2	TUBB1	SLC9A9	SLC9A2	SLC9C2	GAS8	OR2B2	TOP1MT	AKR1B10	SLC9A3	SCNN1G	TOP1
Lonicerae Folium et Caulis	swertiamarin	32342594	SUV420H2	TBXAS1	RXRA	KMT2D	PRTFDC1	NR2F1	RARB	MT-CO1	NR2F2	NR1I2	PPARG	AR	KDM4C	NR3C1	PPARD	CYP3A5	HPRT1	OGG1	RARA	CYP3A4	NR6A1	NR1H4	VDR	PGR	RXRG	SMYD2	SETDB1	MRPS10	NR0B1	NR2F6	NR1H2	CYP3A43	KRBA2	ESR2	THRA	RTL1	GIN1	NR2C1	RPS20	WHSC1L1	NR0B2	NSD1
Lonicerae Folium et Caulis	swertiamaroside	31597198	SUV420H2	TBXAS1	RXRA	KMT2D	PRTFDC1	NR2F1	RARB	MT-CO1	NR2F2	NR1I2	PPARG	AR	KDM4C	NR3C1	PPARD	CYP3A5	HPRT1	OGG1	RARA	CYP3A4	NR6A1	NR1H4	VDR	PGR	RXRG	SMYD2	SETDB1	MRPS10	NR0B1	NR2F6	NR1H2	CYP3A43	KRBA2	ESR2	THRA	RTL1	GIN1	NR2C1	RPS20	WHSC1L1	NR0B2	NSD1
Lonicerae Folium et Caulis	quercetin-7-O-glucoside	32342594	MRPS18A	CA2	KLB	CA11	CA7	PTPRG	CA9	CA8	LCTL	MRPS18C	CA5B	CA4	KL	CA13	PTPRZ1	TAT	GCM1	CA12	UMPS	GCM2	LCT	CA3	CA14	CA5A	MT-CO2
Lonicerae Folium et Caulis	prunetin	32342594	SKP1	HSD17B3	ALDH2	TACC3	CHST1	MUC6	MUC5B	VWCE	HSD17B1	UGT3A1	UGT1A7	OTOGL	EGF
Lonicerae Folium et Caulis	loganin	17370300	ACSM4	CTGF	AACS	AADACL2	ENO4	HIST1H1A	ACSM2B	LIPE	ACSS3	NCEH1	RP2	HMGCR	ACSM1	NDUFS8	VPS4B	AFMID	AADAC	FDPS	ACSS2	VPS4A	ENO3	ENSG00000260914	AADACL3	GAS8	ACSM3	GUCY1A3	ACSS1	ELOF1	ACSM6	ENO1	RUSC1	AADACL4	ACSM5
Lonicerae Folium et Caulis	loganin	23720435	ACSM4	CTGF	AACS	AADACL2	ENO4	HIST1H1A	ACSM2B	LIPE	ACSS3	NCEH1	RP2	HMGCR	ACSM1	NDUFS8	VPS4B	AFMID	AADAC	FDPS	ACSS2	VPS4A	ENO3	ENSG00000260914	AADACL3	GAS8	ACSM3	GUCY1A3	ACSS1	ELOF1	ACSM6	ENO1	RUSC1	AADACL4	ACSM5
Lonicerae Folium et Caulis	loganin	27161401	ACSM4	CTGF	AACS	AADACL2	ENO4	HIST1H1A	ACSM2B	LIPE	ACSS3	NCEH1	RP2	HMGCR	ACSM1	NDUFS8	VPS4B	AFMID	AADAC	FDPS	ACSS2	VPS4A	ENO3	ENSG00000260914	AADACL3	GAS8	ACSM3	GUCY1A3	ACSS1	ELOF1	ACSM6	ENO1	RUSC1	AADACL4	ACSM5
Lonicerae Folium et Caulis	loganin	27477009	ACSM4	CTGF	AACS	AADACL2	ENO4	HIST1H1A	ACSM2B	LIPE	ACSS3	NCEH1	RP2	HMGCR	ACSM1	NDUFS8	VPS4B	AFMID	AADAC	FDPS	ACSS2	VPS4A	ENO3	ENSG00000260914	AADACL3	GAS8	ACSM3	GUCY1A3	ACSS1	ELOF1	ACSM6	ENO1	RUSC1	AADACL4	ACSM5
Lonicerae Folium et Caulis	loganin	31137485	ACSM4	CTGF	AACS	AADACL2	ENO4	HIST1H1A	ACSM2B	LIPE	ACSS3	NCEH1	RP2	HMGCR	ACSM1	NDUFS8	VPS4B	AFMID	AADAC	FDPS	ACSS2	VPS4A	ENO3	ENSG00000260914	AADACL3	GAS8	ACSM3	GUCY1A3	ACSS1	ELOF1	ACSM6	ENO1	RUSC1	AADACL4	ACSM5
Lonicerae Folium et Caulis	loganin	31597198	ACSM4	CTGF	AACS	AADACL2	ENO4	HIST1H1A	ACSM2B	LIPE	ACSS3	NCEH1	RP2	HMGCR	ACSM1	NDUFS8	VPS4B	AFMID	AADAC	FDPS	ACSS2	VPS4A	ENO3	ENSG00000260914	AADACL3	GAS8	ACSM3	GUCY1A3	ACSS1	ELOF1	ACSM6	ENO1	RUSC1	AADACL4	ACSM5
Lonicerae Folium et Caulis	loganin	32342594	ACSM4	CTGF	AACS	AADACL2	ENO4	HIST1H1A	ACSM2B	LIPE	ACSS3	NCEH1	RP2	HMGCR	ACSM1	NDUFS8	VPS4B	AFMID	AADAC	FDPS	ACSS2	VPS4A	ENO3	ENSG00000260914	AADACL3	GAS8	ACSM3	GUCY1A3	ACSS1	ELOF1	ACSM6	ENO1	RUSC1	AADACL4	ACSM5
Lonicerae Folium et Caulis	loganin	33189843	ACSM4	CTGF	AACS	AADACL2	ENO4	HIST1H1A	ACSM2B	LIPE	ACSS3	NCEH1	RP2	HMGCR	ACSM1	NDUFS8	VPS4B	AFMID	AADAC	FDPS	ACSS2	VPS4A	ENO3	ENSG00000260914	AADACL3	GAS8	ACSM3	GUCY1A3	ACSS1	ELOF1	ACSM6	ENO1	RUSC1	AADACL4	ACSM5
Lonicerae Folium et Caulis	loganin	33484196	ACSM4	CTGF	AACS	AADACL2	ENO4	HIST1H1A	ACSM2B	LIPE	ACSS3	NCEH1	RP2	HMGCR	ACSM1	NDUFS8	VPS4B	AFMID	AADAC	FDPS	ACSS2	VPS4A	ENO3	ENSG00000260914	AADACL3	GAS8	ACSM3	GUCY1A3	ACSS1	ELOF1	ACSM6	ENO1	RUSC1	AADACL4	ACSM5
Lonicerae Folium et Caulis	loganin acid	31137485	ACSM4	CTGF	AACS	AADACL2	ENO4	HIST1H1A	ACSM2B	LIPE	ACSS3	NCEH1	RP2	HMGCR	ACSM1	NDUFS8	VPS4B	AFMID	AADAC	FDPS	ACSS2	VPS4A	ENO3	ENSG00000260914	AADACL3	GAS8	ACSM3	GUCY1A3	ACSS1	ELOF1	ACSM6	ENO1	RUSC1	AADACL4	ACSM5
Lonicerae Folium et Caulis	loganin acid	33484196	ACSM4	CTGF	AACS	AADACL2	ENO4	HIST1H1A	ACSM2B	LIPE	ACSS3	NCEH1	RP2	HMGCR	ACSM1	NDUFS8	VPS4B	AFMID	AADAC	FDPS	ACSS2	VPS4A	ENO3	ENSG00000260914	AADACL3	GAS8	ACSM3	GUCY1A3	ACSS1	ELOF1	ACSM6	ENO1	RUSC1	AADACL4	ACSM5
Lonicerae Folium et Caulis	astragalin	31137485	CCNG1	ENO4	AKR1B1	ACHE	SLC7A11	FEN1	CCNI	DAK	SUCLG1	NAGA	CCNO	CCNB1	ALG2	CCNB2	COG2	ENO1	CCNG2	ENO3	CNTD2	PTGS2	GEN1	GLA	DCLRE1A	NT5E	UPP1	GPCPD1
Lonicerae Folium et Caulis	astragalin	32342594	CCNG1	ENO4	AKR1B1	ACHE	SLC7A11	FEN1	CCNI	DAK	SUCLG1	NAGA	CCNO	CCNB1	ALG2	CCNB2	COG2	ENO1	CCNG2	ENO3	CNTD2	PTGS2	GEN1	GLA	DCLRE1A	NT5E	UPP1	GPCPD1
Lonicerae Folium et Caulis	3-O-feruloyl quinic acid	31597198	NHP2	CDC14A	CDKN3	FH	ACYP1	GLRX2	DUSP23	IGLL1	RPS12	S100G	ACYP2	IGLL5	CCDC167	FPGS	TXNRD1	RPL7A	CDC14B	RSL1D1
Lonicerae Folium et Caulis	morroniside	31137485	ARHGAP9	ELOVL2	ELOVL4	ARHGAP15
Lonicerae Folium et Caulis	morroniside	32342594	ARHGAP9	ELOVL2	ELOVL4	ARHGAP15
Lonicerae Folium et Caulis	quinic acid	27161401	ACVR1	EMC3	RPA3	ASTN1	SCGB2A1	SEMA3F	EPRS	IMPA1	NUDT12	SCARA3	RBBP5	EBF1	SOX11	CTH	WDR5	EBF2	IMPA2	COLEC12	CACNB4	CUX2	SMC3	CUX1	GPT	NPAS3	LIG3	LRTOMT	TSHZ1	ADHFE1	DIP2B	NDOR1	BRAF	PBX3	PGRMC1	PSMA5	DIP2A	MARCO	CLEC4G	HSP90B1	TLE3	AASS	GPT2	MEIS1	TSHZ3	CAT	ACVRL1	STEAP4	HSP90AA1
Lonicerae Folium et Caulis	quinic acid	31137485	ACVR1	EMC3	RPA3	ASTN1	SCGB2A1	SEMA3F	EPRS	IMPA1	NUDT12	SCARA3	RBBP5	EBF1	SOX11	CTH	WDR5	EBF2	IMPA2	COLEC12	CACNB4	CUX2	SMC3	CUX1	GPT	NPAS3	LIG3	LRTOMT	TSHZ1	ADHFE1	DIP2B	NDOR1	BRAF	PBX3	PGRMC1	PSMA5	DIP2A	MARCO	CLEC4G	HSP90B1	TLE3	AASS	GPT2	MEIS1	TSHZ3	CAT	ACVRL1	STEAP4	HSP90AA1
Lonicerae Folium et Caulis	quinic acid	32342594	ACVR1	EMC3	RPA3	ASTN1	SCGB2A1	SEMA3F	EPRS	IMPA1	NUDT12	SCARA3	RBBP5	EBF1	SOX11	CTH	WDR5	EBF2	IMPA2	COLEC12	CACNB4	CUX2	SMC3	CUX1	GPT	NPAS3	LIG3	LRTOMT	TSHZ1	ADHFE1	DIP2B	NDOR1	BRAF	PBX3	PGRMC1	PSMA5	DIP2A	MARCO	CLEC4G	HSP90B1	TLE3	AASS	GPT2	MEIS1	TSHZ3	CAT	ACVRL1	STEAP4	HSP90AA1
Lonicerae Folium et Caulis	5-(p-coumaroyl) quinic acid	32342594
Lonicerae Folium et Caulis	chrysoeriol	32342594	CHI3L1	UHRF2	DP2	ELMOD3	PECR	AQP2	PCGF1	AQP8	PKM	ELMOD1	GABBR1	MTG2	GLB1	ABCF2	NUBP1	PCGF6	UBLCP1	GABBR2	GIGYF1	RPL7	GIGYF2	GLB1L	GLB1L3	CTDSPL2	CPSF3	EHMT1	MARCH4	PSMD1	DHRS4L2	MRPS14	ABCB4	DHRS1	OVGP1	MARCH6	ABCF1	CAT	TFDP1	CTDSPL	INPPL1	INTS9	OCRL	DCLRE1A	ELMOD2	MARCH3	GUCY1A3	TFDP3	WHSC1L1
Lonicerae Folium et Caulis	4-O-caffeoylquinic acid	27161401	HCFC2	ADK	RHPN1	RPLP1	CHMP4C	CAPN15	CFI	CAPN10	CAPN9	PNKP	CAPN8	RP2	NFU1	CAPNS1	CHMP4B	SLC5A2	PDCD6IP	PDCD6	RSL1D1	RHPN2	PCSK2	HCFC1	CAPN6	CAPN5	HAL	RPL7A	CNNM3	RBKS	FPGS	GAS8	CTH	CAPN3	PTPN23	CAPN13	CAPN7
Lonicerae Folium et Caulis	4-O-caffeoylquinic acid	27477009	HCFC2	ADK	RHPN1	RPLP1	CHMP4C	CAPN15	CFI	CAPN10	CAPN9	PNKP	CAPN8	RP2	NFU1	CAPNS1	CHMP4B	SLC5A2	PDCD6IP	PDCD6	RSL1D1	RHPN2	PCSK2	HCFC1	CAPN6	CAPN5	HAL	RPL7A	CNNM3	RBKS	FPGS	GAS8	CTH	CAPN3	PTPN23	CAPN13	CAPN7
Lonicerae Folium et Caulis	4-O-caffeoylquinic acid	31597198	HCFC2	ADK	RHPN1	RPLP1	CHMP4C	CAPN15	CFI	CAPN10	CAPN9	PNKP	CAPN8	RP2	NFU1	CAPNS1	CHMP4B	SLC5A2	PDCD6IP	PDCD6	RSL1D1	RHPN2	PCSK2	HCFC1	CAPN6	CAPN5	HAL	RPL7A	CNNM3	RBKS	FPGS	GAS8	CTH	CAPN3	PTPN23	CAPN13	CAPN7
Lonicerae Folium et Caulis	cryptochlorogenic acid	31137485	HCFC2	ADK	RHPN1	RPLP1	CHMP4C	CAPN15	CFI	CAPN10	CAPN9	PNKP	CAPN8	RP2	NFU1	CAPNS1	CHMP4B	SLC5A2	PDCD6IP	PDCD6	RSL1D1	RHPN2	PCSK2	HCFC1	CAPN6	CAPN5	HAL	RPL7A	CNNM3	RBKS	FPGS	GAS8	CTH	CAPN3	PTPN23	CAPN13	CAPN7
Lonicerae Folium et Caulis	cryptochlorogenic acid	32342594	HCFC2	ADK	RHPN1	RPLP1	CHMP4C	CAPN15	CFI	CAPN10	CAPN9	PNKP	CAPN8	RP2	NFU1	CAPNS1	CHMP4B	SLC5A2	PDCD6IP	PDCD6	RSL1D1	RHPN2	PCSK2	HCFC1	CAPN6	CAPN5	HAL	RPL7A	CNNM3	RBKS	FPGS	GAS8	CTH	CAPN3	PTPN23	CAPN13	CAPN7
Lonicerae Folium et Caulis	cryptochlorogenic acid	33189843	HCFC2	ADK	RHPN1	RPLP1	CHMP4C	CAPN15	CFI	CAPN10	CAPN9	PNKP	CAPN8	RP2	NFU1	CAPNS1	CHMP4B	SLC5A2	PDCD6IP	PDCD6	RSL1D1	RHPN2	PCSK2	HCFC1	CAPN6	CAPN5	HAL	RPL7A	CNNM3	RBKS	FPGS	GAS8	CTH	CAPN3	PTPN23	CAPN13	CAPN7
Lonicerae Folium et Caulis	hyperoside	27477009	ALPP	ZFAND6	MMP9	CASP3	AKR1B1	TMPRSS11D	ALPI	ALDH18A1	CYP1A1	KLB	ACHE	F3	SLC9A6	FEN1	NOX4	LCTL	HMGCR	POLK	SLC9C1	SHF	ZFAND3	ARHGAP9	KL	SLC5A1	POLH	SLC9A4	DLX2	MMP2	SLC9A1	CAT	SHE	ZFAND5	SLC9A5	LCT	SLC9B1	ZFAND4	POLI	SLC9A9	TIMP1	SLC9A2	ALPPL2	GSR	GEN1	SLC9C2	REV1	SHD	ADRA2C
Lonicerae Folium et Caulis	hyperoside	28157166	ALPP	ZFAND6	MMP9	CASP3	AKR1B1	TMPRSS11D	ALPI	ALDH18A1	CYP1A1	KLB	ACHE	F3	SLC9A6	FEN1	NOX4	LCTL	HMGCR	POLK	SLC9C1	SHF	ZFAND3	ARHGAP9	KL	SLC5A1	POLH	SLC9A4	DLX2	MMP2	SLC9A1	CAT	SHE	ZFAND5	SLC9A5	LCT	SLC9B1	ZFAND4	POLI	SLC9A9	TIMP1	SLC9A2	ALPPL2	GSR	GEN1	SLC9C2	REV1	SHD	ADRA2C
Lonicerae Folium et Caulis	hyperoside	32342594	ALPP	ZFAND6	MMP9	CASP3	AKR1B1	TMPRSS11D	ALPI	ALDH18A1	CYP1A1	KLB	ACHE	F3	SLC9A6	FEN1	NOX4	LCTL	HMGCR	POLK	SLC9C1	SHF	ZFAND3	ARHGAP9	KL	SLC5A1	POLH	SLC9A4	DLX2	MMP2	SLC9A1	CAT	SHE	ZFAND5	SLC9A5	LCT	SLC9B1	ZFAND4	POLI	SLC9A9	TIMP1	SLC9A2	ALPPL2	GSR	GEN1	SLC9C2	REV1	SHD	ADRA2C
Lonicerae Folium et Caulis	isoquercitrin	27477009	ALPP	ZFAND6	MMP9	CASP3	AKR1B1	TMPRSS11D	ALPI	ALDH18A1	CYP1A1	KLB	ACHE	F3	SLC9A6	FEN1	NOX4	LCTL	HMGCR	POLK	SLC9C1	SHF	ZFAND3	ARHGAP9	KL	SLC5A1	POLH	SLC9A4	DLX2	MMP2	SLC9A1	CAT	SHE	ZFAND5	SLC9A5	LCT	SLC9B1	ZFAND4	POLI	SLC9A9	TIMP1	SLC9A2	ALPPL2	GSR	GEN1	SLC9C2	REV1	SHD	ADRA2C
Lonicerae Folium et Caulis	isoquercitrin	31137485	ALPP	ZFAND6	MMP9	CASP3	AKR1B1	TMPRSS11D	ALPI	ALDH18A1	CYP1A1	KLB	ACHE	F3	SLC9A6	FEN1	NOX4	LCTL	HMGCR	POLK	SLC9C1	SHF	ZFAND3	ARHGAP9	KL	SLC5A1	POLH	SLC9A4	DLX2	MMP2	SLC9A1	CAT	SHE	ZFAND5	SLC9A5	LCT	SLC9B1	ZFAND4	POLI	SLC9A9	TIMP1	SLC9A2	ALPPL2	GSR	GEN1	SLC9C2	REV1	SHD	ADRA2C
Lonicerae Folium et Caulis	isoquercitrin	32342594	ALPP	ZFAND6	MMP9	CASP3	AKR1B1	TMPRSS11D	ALPI	ALDH18A1	CYP1A1	KLB	ACHE	F3	SLC9A6	FEN1	NOX4	LCTL	HMGCR	POLK	SLC9C1	SHF	ZFAND3	ARHGAP9	KL	SLC5A1	POLH	SLC9A4	DLX2	MMP2	SLC9A1	CAT	SHE	ZFAND5	SLC9A5	LCT	SLC9B1	ZFAND4	POLI	SLC9A9	TIMP1	SLC9A2	ALPPL2	GSR	GEN1	SLC9C2	REV1	SHD	ADRA2C
Lonicerae Folium et Caulis	linalool	22799097	CSN2	OXNAD1	GGTLC2	MRPS23	FDX1L	HSF1	GGT5	KCNK17	TUBA3C	TUBA8	COLQ	HMGCR	ESD	HBD	GUCY2F	GCLC	GUCY2D	SREBF2	CDC73	EGFR	AMN1	ACMSD	PANK1	PANK3	CDKN1B	POR	WSB1	HBA1	NOS2	MIOX	ID2	AKR1C2	NUDT14	GADD45A	TMEM160	IDI2	GGT2	PANK4	IRG1	KCNK5	TPSD1	DIP2B	WNT1	NDOR1	NPR1	CYB5R4	KIF22
Lonicerae Folium et Caulis	1,4-O-dicaffeoylquinic acid	32342594
Lonicerae Folium et Caulis	malic acid	27161401	ASPH	SLC1A2	NDUFS4	CRLS1	MDH2	MT-ND4	SLC30A6	HAO1	NNT	MT-ND5	GOT2	TXK	GLS	ALPPL2	NUTF2	NSUN3	SCG5	STX12	RPIA	SLC30A10	ABL1	GYS1	SLC30A2	ADHFE1	CCBL2	SDHA	NSUN5	SLC1A1	ATP6V1D	MTNR1B	NSUN4	ACSS2	CAT	KRT71	METAP2	GLUD1	ATP6V0D1	TEC	ME1	SLC13A5	TOP2A	GOT1	NDUFAF5	HIF3A	NDUFA1	ATP8B3	POLR2L
Lonicerae Folium et Caulis	linoleic acid	12599756	MED13L	HMGCS1	TPP1	CDK8	CTRC	MED18	CYP7A1	TMPRSS3	CYP2D6	PRSS36	CELA2B	LTA	PIN4	NR3C1	NPAS2	PLA2G4B	KLK11	GOT2	TECRL	KLK1	ALOX5	TMPRSS9	TECR	DGAT2	FA2H	MED1	PLA2G6	CFI	CSF1	ST14	LRTOMT	VCL	PRSS8	PRKCA	MED7	PPARD	TAB1	TBL1X	CYP2F1	ALOXE3	MTNR1B	CAT	PRSS54	PRKX	PTGDR	KRT71	UCKL1
Lonicerae Folium et Caulis	hexadecanoic acid	22799097	ASPH	ZDHHC17	MED13L	PRG2	MTOR	KCNIP3	HMGCS1	BRS3	SLC1A2	TPP1	HTR5A	MOS	CDK8	AGPAT4	SYNJ2	CYP7A1	ARHGEF25	MED18	STYK1	HTR7	MDH2	MRPL20	STX1A	KISS1R	NTSR2	GNRHR	GHSR	SLC2A2	NR3C1	GPR63	NPAS2	RIPK3	GOSR1	NANP	MC2R	GOT2	TXK	RAB11A	CLEC7A	RTDR1	MAPK4	MAPK11	MYO6	PFKP	UTS2B	TNFRSF10B	MAPK10
Lonicerae Folium et Caulis	inosine	31137485	ENTPD3	NEIL1	TMOD1	FGF20	CASQ2	TM4SF4	P2RX1	ENTPD2	TMOD4	APOBEC1	C9orf114	TRMT10B	SLC23A1	HIST1H2BK	TADA1	ARF5	GLB1L3	ACOT6	MTAP	PPM1F	TWIST1	PNP	PSPC1	TAB1	SMAD3	FCF1	MYOZ1	UCKL1	LCAT	GRIA4	TRMT5	XRN1	UPP1	ITPA	TRMT10C	RPL37	SPTAN1	TRNT1	CX3CL1	PPM1E	MOSPD2	EIF2AK3	NOP56	GDA	SMAP1	ATP8B3	SERPINE1
Lonicerae Folium et Caulis	cytidine	31137485	ASPH	WT1	TIMP3	HMGCS1	ABCA13	HES5	SLC7A2	TFB2M	PIPOX	CAMK2N1	HAPLN1	ADAMTS9	DUSP4	EXOG	FAM46C	PLEKHF1	CNTNAP1	SDS	HS3ST1	POLB	ATF3	PITX1	CNTNAP2	AK3	OSBPL10	PLOD1	ATG7	PRL	GLRA4	TDG	CCRN4L	MYH11	RPS21	MT-ND5	APOBEC3F	COL13A1	APOBEC1	GBP4	TRIM5	GLS	TECRL	CRTAP	ABCA4	C3AR1	TMED1	PLAC9	HNRNPA3
Lonicerae Folium et Caulis	uridine	31137485	ENTPD3	GEMIN7	ATP5G2	ELP6	MDH2	CNTNAP1	PUSL1	MT-ND4	CNDP1	CNDP2	AK3	PITX1	CNTNAP2	NR3C1	ENTPD2	NNT	RPS21	MT-ND5	APOBEC3F	APOBEC1	TMEM63C	MSI1	LSM5	CDK13	TNFRSF1B	NME6	APOBEC4	PGLS	PNP	HNRNPAB	TK1	TIAL1	DDX10	CAT	NCBP1	UCKL1	LCAT	ACTB	TNF	HCCS	XRN1	UPP1	KIR2DL3	H2AFZ	RPL37	TRNT1	HNRNPR
Lonicerae Folium et Caulis	adenosine	31137485	WDR31	ENTPD3	TAS2R50	BRS3	P2RY12	ACTR3B	CXCR3	ATXN10	HTR5A	TFB2M	IGJ	HTR7	S1PR4	PLEKHF1	KISS1R	NTSR2	SMC1B	GNRHR	GHSR	NR3C1	GPR63	P2RX1	ENTPD2	C3	TMOD4	NNT	POLR1C	MT-ND5	GOSR1	APOBEC1	PLD2	GOT2	MC2R	TMEM63C	EHBP1L1	CXCL9	ALPPL2	C3AR1	NCAPD3	TPMT	CPSF4L	MKRN2	SLC5A12	CDK13	SLC15A4	KDM7A	OPN5
Lonicerae Folium et Caulis	proline	32342594	LARGE	PSME4	EEPD1	PIPOX	ALDH1A3	ABHD11	PPIL1	TPP2	AIMP2	SIPA1L1	GINS4	CNDP2	CLRN1	ATG7	SLC38A2	RPS21	SLC20A1	GOT2	VPS37B	ALOX5	CFL2	CRTAP	APCS	POLR3A	GAPDHS	NSUN3	UBQLN1	FGD1	SLC36A2	SHMT1	PHEX	ALDH16A1	HSPA14	ALDH1A2	TWIST1	NSUN5	GSN	RPS16	FUBP1	WNK3	DDO	APBA3	PPIL6	NSUN4	CAT	LNPEP	UBE2G1
Lonicerae Folium et Caulis	L-lysine	31137485	ACTR3B	CTRC	KMT2D	IGJ	CDH23	HIST1H2AD	CNDP2	GHSR	SRSF7	EIF2AK4	ANXA4	C3	POLR1C	STAG1	TP53BP1	GLS	ABCD2	MSL1	IL2RA	WDR5	UTS2B	CAPN11	FGD1	RNF8	CHD3	CHEK2	RPL5	BLM	EHMT1	CSF1	ST14	FKBP4	LIG3	PTCH1	TWIST1	HEY1	PNP	UBE2A	MAPT	ARL11	RCOR2	NCBP1	GSPT1	CELA1	METAP2	PDE12	SMARCA2
Lonicerae Folium et Caulis	L-leucine	31137485	CTRC	CNDP2	CASP5	CNTNAP2	EIF2AK4	LGR5	LRRC8C	NAPRT	XYLB	NUTF2	FGD1	RPL5	CSF1	ST14	LIG3	PTCH1	ADHFE1	LRR1	TICAM1	TWIST1	PDE6C	SNAPC2	ATF6B	CELA1	PDE12	SEC61B	GLUD1	ENPEP	RTN4RL2	COL1A2	IRF4	IGFALS	HIF1AN	EIF4E	ABCG2	ATP8B3	LRRFIP1	GUSB	SAE1	PDX1	FEZ2	TUBA1A	SLC5A9	GSTA3	APOE	LRRK1	SLC7A5
Lonicerae Folium et Caulis	L-isoleucine	31137485	PSME4	LTBR	CTRC	TMPRSS3	TPP2	AIMP2	GBX1	PRSS36	CELA2B	MT-ND4	CNDP2	POLB	NR3C1	SLC30A6	EIF2AK4	POLR1C	KLK11	MT-ND5	IL1RL2	GLS	KLK1	TMPRSS9	GPSM3	POLR3A	RPS12	MT-ATP6	RPAP3	FGD1	TRAF3IP3	RPL35	CCR5	CFI	SLC30A10	ST14	SLC30A2	ADH7	LRTOMT	PRSS8	ADHFE1	GSC	TWIST1	ABCB6	RPS16	CAT	PRSS54	LNPEP	IQGAP1
Lonicerae Folium et Caulis	L-phenylalanine	31137485	PSME4	BRS3	MRRF	FGF20	LRRC47	POU4F2	ABHD11	TPP2	TCEB3	CISH	MT-ND4	COL5A3	CNDP2	AMDHD2	GCHFR	MT-ND5	GOSR1	GOT2	C9orf114	THOC3	KLC1	ABCD2	TMEM63C	ALPPL2	ADD2	XYLB	RPS12	MAPK11	POLR3A	PGPEP1L	MRPL15	HBA1	MT-ATP6	IFIT2	RPL11	FGD1	COL27A1	RPL35	SCG5	RPL5	TAC1	RPIA	RNPEPL1	DHX37	SLC25A37	ABL1	LIG3
Lonicerae Folium et Caulis	L-valine	31137485	SPEF1	PSME4	CTRC	ALDH1A3	TMPRSS3	MRPS15	TPP2	STX4	TCAP	PRSS36	CELA2B	STX1A	MT-ND4	CNDP2	POLR1C	KLK11	THOC3	CHP2	KLK1	TMPRSS9	POLR3A	FGD1	ATP7B	RPL5	CFI	ST14	LRTOMT	ALDH16A1	SOD3	MRPS14	PRSS8	ALDH1A2	PRKCA	TWIST1	SOD1	GSN	MAT2A	RPS16	FAM135A	FCGR3A	FAM63B	PRSS54	LNPEP	CELA1	F12	PAX3	ENSG00000244255
Lonicerae Folium et Caulis	valine	32342594	SPEF1	PSME4	CTRC	ALDH1A3	TMPRSS3	MRPS15	TPP2	STX4	TCAP	PRSS36	CELA2B	STX1A	MT-ND4	CNDP2	POLR1C	KLK11	THOC3	CHP2	KLK1	TMPRSS9	POLR3A	FGD1	ATP7B	RPL5	CFI	ST14	LRTOMT	ALDH16A1	SOD3	MRPS14	PRSS8	ALDH1A2	PRKCA	TWIST1	SOD1	GSN	MAT2A	RPS16	FAM135A	FCGR3A	FAM63B	PRSS54	LNPEP	CELA1	F12	PAX3	ENSG00000244255
Lonicerae Folium et Caulis	L-alanine	31137485	PRG2	MTOR	PSME4	SLC1A2	MOS	SLC7A2	CTRC	ALDH1A3	ZBTB14	SLC7A4	ABHD11	TMPRSS3	CDH17	CYP2D6	PPIL1	IGJ	PDGFC	TPP2	AIMP2	PCDHAC2	GBX1	MDH2	PRSS36	CELA2B	PCDHGA7	HIST1H2AD	CNDP2	AK3	SI	NR3C1	SORD	HAO1	P2RX1	EIF2AK4	C19orf40	SLC38A2	PCDHA7	KLK11	MT-ND5	SLC20A1	PCDHA9	GOT2	C9orf114	MAX	THOC3	KLK1	GLS
Lonicerae Folium et Caulis	L-arginine	31137485	WDR31	CD163	MTOR	PSME4	SLC12A5	SLC7A4	SLC7A2	CTRC	KMT2D	ARHGEF25	TMPRSS3	SOCS6	TPP2	AIMP2	MOK	PRSS36	CELA2B	VNN1	MT-ND4	KISS1R	NTSR2	HIST1H2AD	GNRHR	CNDP2	SMC1B	AK3	GHSR	SI	SRSF7	NR3C1	RAX	PRL	EIF2AK4	SLC25A47	COL7A1	C3	LUC7L	NNT	CCRN4L	CPB2	BICD1	SPECC1L	POLR1C	KLK11	SYNE1	GOT2	C9orf114
Lonicerae Folium et Caulis	L-threonine	31137485	PSME4	BRS3	SLC1A2	FGF20	ZNF525	TPP2	ARMC8	ZNF705G	LMAN1	ARL17A	NTSR2	SDS	CNDP2	GALNT1	VRK1	SORD	SDR42E1	RSPO1	SLC38A2	POLR1C	RPS21	ALPPL2	POLR3A	HIST1H2BK	ARF5	SHMT1	STRN3	CLPX	SOD3	PRKCA	TSPYL1	GSN	CTSE	GSS	RPS16	SLC1A1	CDC25B	MAPT	SMAD3	ARL11	LNPEP	PDE6C	PRDX4	TTBK1	PSMB6	SEC61B	UPP1
Lonicerae Folium et Caulis	L-histidine	31137485	CETN1	ZDHHC17	PYDC1	USP50	MTOR	PSME4	PCYOX1	TPP1	MOS	CTRC	MPP4	TPP2	TUBA3C	TRAF2	GBX1	MDH2	MT-ND4	HIST1H2AD	HDAC6	CNDP2	POLB	CNDP1	NR3C1	ZNF569	CDC14B	EIF2AK4	NNT	CCRN4L	UBE2D2	C9orf114	GLS	TMEM63C	ALPPL2	ZNF629	GAPDHS	SLC15A4	CAPN11	FGD1	ZNF763	SHMT1	FA2H	NME6	SCG5	TAC1	RGS7	CH25H	SLC30A2
Lonicerae Folium et Caulis	L-serine	31137485	RHOD	PLAUR	PSME4	HMGCS1	SLC1A2	POU4F2	ALDH1A3	PPIL1	TPP2	MOK	SDS	CNDP2	GALNT1	SRSF7	SLC38A2	PPP1R7	POLR1C	GTF2F1	KLK11	GIG25	TP53BP1	POLR3A	WDR5	RASD2	RPL11	SHMT1	CHEK2	RPL5	RNPEPL1	SERPINF1	MTBP	TAF6	ALDH16A1	SOD3	ALDH1A2	FGFR3	PRKCA	FGFR2	SOD1	GSN	POC1B-GALNT4	GSS	NOS1AP	DDO	MAP1LC3C	PPIL6	SERPINI1
Lonicerae Folium et Caulis	L-glutamate	31137485	SLC22A3	TAS2R50	PSME4	P2RY12	PCYOX1	GGTLC2	SLC1A2	CXCR3	HTR5A	KCNB1	POU4F2	ALDH1A3	ARHGEF25	MPP4	S1PR4	AIMP2	TPP2	KCNF1	GFPT2	VNN1	KISS1R	NTSR2	NOX1	GNRHR	CNDP2	GHSR	GRIK5	NR3C1	RAX	SLC30A6	GCLC	C3	KCNK6	NANP	PLD2	SLC20A1	GOT2	SPANXN3	STAG1	GLS	ALOX5	CXCL9	ALPPL2	C3AR1	PFKP	CDK13	SLC23A1
Lonicerae Folium et Caulis	L-aspartic acid	31137485	ASPH	SNPH	LARGE	MEFV	PSME4	SLC1A2	KCNB1	CTRC	ATXN3L	TMPRSS3	DYRK2	RRP8	TPP2	AIMP2	MDH2	PRSS36	CELA2B	STX1A	CNDP1	CASQ2	KIF17	CNDP2	DFFA	GRIK5	PLOD1	PRL	PLA2G4B	EIF2AK4	ANXA4	POLR1C	KLK11	HIPK1	TRIM5	GOT2	GLS	KLK1	TMPRSS9	LRPAP1	ALPPL2	XYLB	TECR	SLC15A4	TNFRSF10B	FGD1	GTSE1	TIMM10B	PHEX
Lonicerae Folium et Caulis	3-O-caffeoylquinic acid	33484196	MTOR	MIPEP	SLC37A3	RPA3	G6PC	GYPE	HSPB1	ACLY	SULT1C2	SI	PLOD1	RARA	SULT1C3	GPX3	RAD23A	GPX4	GPX6	SLCO3A1	AKR1B10	ALB	SLCO1B1	AKR1C2	SLCO2A1	PLOD3	UGT1A7	SOD3	EGF	GPX2	AKR1E2	NDOR1	AR	GPX7	AKR1C3	HSP90B1	SLCO4A1	SLC37A1	PCSK2	PLOD2	CAT	NINJ1	HSP90AA1	TXN	IL1A	MB21D1	SLCO2B1	SLC37A2	SLCO1B7
Lonicerae Folium et Caulis	chlorogenic acid	17370300	MTOR	MIPEP	SLC37A3	RPA3	G6PC	GYPE	HSPB1	ACLY	SULT1C2	SI	PLOD1	RARA	SULT1C3	GPX3	RAD23A	GPX4	GPX6	SLCO3A1	AKR1B10	ALB	SLCO1B1	AKR1C2	SLCO2A1	PLOD3	UGT1A7	SOD3	EGF	GPX2	AKR1E2	NDOR1	AR	GPX7	AKR1C3	HSP90B1	SLCO4A1	SLC37A1	PCSK2	PLOD2	CAT	NINJ1	HSP90AA1	TXN	IL1A	MB21D1	SLCO2B1	SLC37A2	SLCO1B7
Lonicerae Folium et Caulis	chlorogenic acid	20030085	MTOR	MIPEP	SLC37A3	RPA3	G6PC	GYPE	HSPB1	ACLY	SULT1C2	SI	PLOD1	RARA	SULT1C3	GPX3	RAD23A	GPX4	GPX6	SLCO3A1	AKR1B10	ALB	SLCO1B1	AKR1C2	SLCO2A1	PLOD3	UGT1A7	SOD3	EGF	GPX2	AKR1E2	NDOR1	AR	GPX7	AKR1C3	HSP90B1	SLCO4A1	SLC37A1	PCSK2	PLOD2	CAT	NINJ1	HSP90AA1	TXN	IL1A	MB21D1	SLCO2B1	SLC37A2	SLCO1B7
Lonicerae Folium et Caulis	chlorogenic acid	23720435	MTOR	MIPEP	SLC37A3	RPA3	G6PC	GYPE	HSPB1	ACLY	SULT1C2	SI	PLOD1	RARA	SULT1C3	GPX3	RAD23A	GPX4	GPX6	SLCO3A1	AKR1B10	ALB	SLCO1B1	AKR1C2	SLCO2A1	PLOD3	UGT1A7	SOD3	EGF	GPX2	AKR1E2	NDOR1	AR	GPX7	AKR1C3	HSP90B1	SLCO4A1	SLC37A1	PCSK2	PLOD2	CAT	NINJ1	HSP90AA1	TXN	IL1A	MB21D1	SLCO2B1	SLC37A2	SLCO1B7
Lonicerae Folium et Caulis	chlorogenic acid	27161401	MTOR	MIPEP	SLC37A3	RPA3	G6PC	GYPE	HSPB1	ACLY	SULT1C2	SI	PLOD1	RARA	SULT1C3	GPX3	RAD23A	GPX4	GPX6	SLCO3A1	AKR1B10	ALB	SLCO1B1	AKR1C2	SLCO2A1	PLOD3	UGT1A7	SOD3	EGF	GPX2	AKR1E2	NDOR1	AR	GPX7	AKR1C3	HSP90B1	SLCO4A1	SLC37A1	PCSK2	PLOD2	CAT	NINJ1	HSP90AA1	TXN	IL1A	MB21D1	SLCO2B1	SLC37A2	SLCO1B7
Lonicerae Folium et Caulis	chlorogenic acid	27477009	MTOR	MIPEP	SLC37A3	RPA3	G6PC	GYPE	HSPB1	ACLY	SULT1C2	SI	PLOD1	RARA	SULT1C3	GPX3	RAD23A	GPX4	GPX6	SLCO3A1	AKR1B10	ALB	SLCO1B1	AKR1C2	SLCO2A1	PLOD3	UGT1A7	SOD3	EGF	GPX2	AKR1E2	NDOR1	AR	GPX7	AKR1C3	HSP90B1	SLCO4A1	SLC37A1	PCSK2	PLOD2	CAT	NINJ1	HSP90AA1	TXN	IL1A	MB21D1	SLCO2B1	SLC37A2	SLCO1B7
Lonicerae Folium et Caulis	chlorogenic acid	28157166	MTOR	MIPEP	SLC37A3	RPA3	G6PC	GYPE	HSPB1	ACLY	SULT1C2	SI	PLOD1	RARA	SULT1C3	GPX3	RAD23A	GPX4	GPX6	SLCO3A1	AKR1B10	ALB	SLCO1B1	AKR1C2	SLCO2A1	PLOD3	UGT1A7	SOD3	EGF	GPX2	AKR1E2	NDOR1	AR	GPX7	AKR1C3	HSP90B1	SLCO4A1	SLC37A1	PCSK2	PLOD2	CAT	NINJ1	HSP90AA1	TXN	IL1A	MB21D1	SLCO2B1	SLC37A2	SLCO1B7
Lonicerae Folium et Caulis	chlorogenic acid	29052389	MTOR	MIPEP	SLC37A3	RPA3	G6PC	GYPE	HSPB1	ACLY	SULT1C2	SI	PLOD1	RARA	SULT1C3	GPX3	RAD23A	GPX4	GPX6	SLCO3A1	AKR1B10	ALB	SLCO1B1	AKR1C2	SLCO2A1	PLOD3	UGT1A7	SOD3	EGF	GPX2	AKR1E2	NDOR1	AR	GPX7	AKR1C3	HSP90B1	SLCO4A1	SLC37A1	PCSK2	PLOD2	CAT	NINJ1	HSP90AA1	TXN	IL1A	MB21D1	SLCO2B1	SLC37A2	SLCO1B7
Lonicerae Folium et Caulis	chlorogenic acid	31137485	MTOR	MIPEP	SLC37A3	RPA3	G6PC	GYPE	HSPB1	ACLY	SULT1C2	SI	PLOD1	RARA	SULT1C3	GPX3	RAD23A	GPX4	GPX6	SLCO3A1	AKR1B10	ALB	SLCO1B1	AKR1C2	SLCO2A1	PLOD3	UGT1A7	SOD3	EGF	GPX2	AKR1E2	NDOR1	AR	GPX7	AKR1C3	HSP90B1	SLCO4A1	SLC37A1	PCSK2	PLOD2	CAT	NINJ1	HSP90AA1	TXN	IL1A	MB21D1	SLCO2B1	SLC37A2	SLCO1B7
Lonicerae Folium et Caulis	chlorogenic acid	31597198	MTOR	MIPEP	SLC37A3	RPA3	G6PC	GYPE	HSPB1	ACLY	SULT1C2	SI	PLOD1	RARA	SULT1C3	GPX3	RAD23A	GPX4	GPX6	SLCO3A1	AKR1B10	ALB	SLCO1B1	AKR1C2	SLCO2A1	PLOD3	UGT1A7	SOD3	EGF	GPX2	AKR1E2	NDOR1	AR	GPX7	AKR1C3	HSP90B1	SLCO4A1	SLC37A1	PCSK2	PLOD2	CAT	NINJ1	HSP90AA1	TXN	IL1A	MB21D1	SLCO2B1	SLC37A2	SLCO1B7
Lonicerae Folium et Caulis	chlorogenic acid	32342594	MTOR	MIPEP	SLC37A3	RPA3	G6PC	GYPE	HSPB1	ACLY	SULT1C2	SI	PLOD1	RARA	SULT1C3	GPX3	RAD23A	GPX4	GPX6	SLCO3A1	AKR1B10	ALB	SLCO1B1	AKR1C2	SLCO2A1	PLOD3	UGT1A7	SOD3	EGF	GPX2	AKR1E2	NDOR1	AR	GPX7	AKR1C3	HSP90B1	SLCO4A1	SLC37A1	PCSK2	PLOD2	CAT	NINJ1	HSP90AA1	TXN	IL1A	MB21D1	SLCO2B1	SLC37A2	SLCO1B7
Lonicerae Folium et Caulis	chlorogenic acid	33189843	MTOR	MIPEP	SLC37A3	RPA3	G6PC	GYPE	HSPB1	ACLY	SULT1C2	SI	PLOD1	RARA	SULT1C3	GPX3	RAD23A	GPX4	GPX6	SLCO3A1	AKR1B10	ALB	SLCO1B1	AKR1C2	SLCO2A1	PLOD3	UGT1A7	SOD3	EGF	GPX2	AKR1E2	NDOR1	AR	GPX7	AKR1C3	HSP90B1	SLCO4A1	SLC37A1	PCSK2	PLOD2	CAT	NINJ1	HSP90AA1	TXN	IL1A	MB21D1	SLCO2B1	SLC37A2	SLCO1B7
Lonicerae Folium et Caulis	protocatechuic acid	20222422	CDA	DPYD	ALDH5A1	CA2	CTNND1	SCD	SCD5	IMPA1	SDS	POLK	GPR85	AHCY	NUP98	NR0B1	PDP2	GIGYF1	CA14	MPO	ITIH3	GIGYF2	IMPA2	COX17	PPM1L	ITIH2	LRTOMT	SOD3	NCOA5	ITIH6	PPM1F	HNRNPAB	SOD1	TAB1	PPM1A	CAT	CS	SLC47A1	VWA5B1	ARVCF	ITIH1	GLUD1	TPI1	GPR173	SRSF9	ENTHD2	DECR1	SLC47A2	NR5A1
Lonicerae Folium et Caulis	protocatechuic acid	31137485	CDA	DPYD	ALDH5A1	CA2	CTNND1	SCD	SCD5	IMPA1	SDS	POLK	GPR85	AHCY	NUP98	NR0B1	PDP2	GIGYF1	CA14	MPO	ITIH3	GIGYF2	IMPA2	COX17	PPM1L	ITIH2	LRTOMT	SOD3	NCOA5	ITIH6	PPM1F	HNRNPAB	SOD1	TAB1	PPM1A	CAT	CS	SLC47A1	VWA5B1	ARVCF	ITIH1	GLUD1	TPI1	GPR173	SRSF9	ENTHD2	DECR1	SLC47A2	NR5A1
Lonicerae Folium et Caulis	genistein	32342594	RMI2	ABCA13	CDK8	ELOVL3	QSOX1	MRPL20	KCNF1	PCDHGA7	GFPT2	UBE2T	C3	GIG25	DNAJB9	CCL13	GINS1	MRPL15	CHEK2	STC2	NXNL2	FOXL2	FKBP4	SCHIP1	DCXR	LIG3	CLPX	DUSP2	P2RY11	CCDC69	KRT23	CDC25B	ATG4D	SERPINI1	CCNB2	NHLRC2	NPW	EEF1A2	NPM1	ARRB1	MAGI3	DRG2	PCDHB12	BAX	CDK2AP2	EIF4E	ABCG2	TLL2	RPS29
Lonicerae Folium et Caulis	kaempferol	31137485	STAT3	CRMP1	UGT2B11	NFE2L2	PPP3CA	FEN1	GSTA1	MAPK3	CRP	ITGA2	TNFRSF11B	SI	SLC2A1	SORD	CBR4	TP73	GCLC	NQO1	CHP1	GPX3	SLC9A5	GPX4	CHP2	ALOX5	PTGS2	CDKN2C	UGT1A6	GPX6	POR	UGT2A3	RBM22	AKR1B10	HSD17B2	SLC9A3	IGF2	NOS2	PPP3R1	NT5E	CDK6	CDK2	COQ6	UGT2B4	UGT1A5	IL2	ALDH18A1	DIO2	RPS6KA3
Lonicerae Folium et Caulis	rutin	17370300	FOXQ1	PRSS55	FGF19	SAMD12	PRSS48	ARHGDIB	CYP4A11	P4HB	MTOR	FOXD3	UGT2B11	GZMK	TBXAS1	FGF20	TMPRSS11A	CELA3A	CTRC	MASP2	TMPRSS3	FOXI1	ARNT	GZMM	FOXN4	ACR	FEN1	CYP4X1	ADRA2A	MAPK3	TPSG1	FGF7	PRSS36	CELA2B	SREBF1	FOXD4	KLKB1	FGF8	FOXG1	SI	CBR1	FOXR1	FGF17	KLK11	CDC25A	C2	EGFR	CKM	SLC9A5
Lonicerae Folium et Caulis	rutin	27161401	FOXQ1	PRSS55	FGF19	SAMD12	PRSS48	ARHGDIB	CYP4A11	P4HB	MTOR	FOXD3	UGT2B11	GZMK	TBXAS1	FGF20	TMPRSS11A	CELA3A	CTRC	MASP2	TMPRSS3	FOXI1	ARNT	GZMM	FOXN4	ACR	FEN1	CYP4X1	ADRA2A	MAPK3	TPSG1	FGF7	PRSS36	CELA2B	SREBF1	FOXD4	KLKB1	FGF8	FOXG1	SI	CBR1	FOXR1	FGF17	KLK11	CDC25A	C2	EGFR	CKM	SLC9A5
Lonicerae Folium et Caulis	rutin	27477009	FOXQ1	PRSS55	FGF19	SAMD12	PRSS48	ARHGDIB	CYP4A11	P4HB	MTOR	FOXD3	UGT2B11	GZMK	TBXAS1	FGF20	TMPRSS11A	CELA3A	CTRC	MASP2	TMPRSS3	FOXI1	ARNT	GZMM	FOXN4	ACR	FEN1	CYP4X1	ADRA2A	MAPK3	TPSG1	FGF7	PRSS36	CELA2B	SREBF1	FOXD4	KLKB1	FGF8	FOXG1	SI	CBR1	FOXR1	FGF17	KLK11	CDC25A	C2	EGFR	CKM	SLC9A5
Lonicerae Folium et Caulis	rutin	28157166	FOXQ1	PRSS55	FGF19	SAMD12	PRSS48	ARHGDIB	CYP4A11	P4HB	MTOR	FOXD3	UGT2B11	GZMK	TBXAS1	FGF20	TMPRSS11A	CELA3A	CTRC	MASP2	TMPRSS3	FOXI1	ARNT	GZMM	FOXN4	ACR	FEN1	CYP4X1	ADRA2A	MAPK3	TPSG1	FGF7	PRSS36	CELA2B	SREBF1	FOXD4	KLKB1	FGF8	FOXG1	SI	CBR1	FOXR1	FGF17	KLK11	CDC25A	C2	EGFR	CKM	SLC9A5
Lonicerae Folium et Caulis	rutin	31597198	FOXQ1	PRSS55	FGF19	SAMD12	PRSS48	ARHGDIB	CYP4A11	P4HB	MTOR	FOXD3	UGT2B11	GZMK	TBXAS1	FGF20	TMPRSS11A	CELA3A	CTRC	MASP2	TMPRSS3	FOXI1	ARNT	GZMM	FOXN4	ACR	FEN1	CYP4X1	ADRA2A	MAPK3	TPSG1	FGF7	PRSS36	CELA2B	SREBF1	FOXD4	KLKB1	FGF8	FOXG1	SI	CBR1	FOXR1	FGF17	KLK11	CDC25A	C2	EGFR	CKM	SLC9A5
Lonicerae Folium et Caulis	rutin	32342594	FOXQ1	PRSS55	FGF19	SAMD12	PRSS48	ARHGDIB	CYP4A11	P4HB	MTOR	FOXD3	UGT2B11	GZMK	TBXAS1	FGF20	TMPRSS11A	CELA3A	CTRC	MASP2	TMPRSS3	FOXI1	ARNT	GZMM	FOXN4	ACR	FEN1	CYP4X1	ADRA2A	MAPK3	TPSG1	FGF7	PRSS36	CELA2B	SREBF1	FOXD4	KLKB1	FGF8	FOXG1	SI	CBR1	FOXR1	FGF17	KLK11	CDC25A	C2	EGFR	CKM	SLC9A5
Lonicerae Folium et Caulis	quercetin	20222422	OIP5	SLC1A2	CDR2L	ABCA13	GCFC2	CDK8	ZBTB14	SOCS6	ANTXR2	ELOVL3	QSOX1	ERP27	MRPL20	C6orf226	NOX1	OSBPL10	SRSF7	METTL7B	SYNC	GTF2H4	NEK4	LGR5	STAG1	TXK	SH3RF1	GLS	MICAL3	GATM	FIGF	GOLT1A	NABP1	MAPK4	SKIV2L2	SOAT1	IGF2BP3	TMX3	MITD1	TADA1	PLEKHM1	CHEK2	RAMP1	UGT2B4	BLM	GUCA1B	DOCK5	STC2	MAP3K7
Lonicerae Folium et Caulis	quercetin	27161401	OIP5	SLC1A2	CDR2L	ABCA13	GCFC2	CDK8	ZBTB14	SOCS6	ANTXR2	ELOVL3	QSOX1	ERP27	MRPL20	C6orf226	NOX1	OSBPL10	SRSF7	METTL7B	SYNC	GTF2H4	NEK4	LGR5	STAG1	TXK	SH3RF1	GLS	MICAL3	GATM	FIGF	GOLT1A	NABP1	MAPK4	SKIV2L2	SOAT1	IGF2BP3	TMX3	MITD1	TADA1	PLEKHM1	CHEK2	RAMP1	UGT2B4	BLM	GUCA1B	DOCK5	STC2	MAP3K7
Lonicerae Folium et Caulis	luteolin	20222422	STAT3	CETN1	MAOA	MSN	CRHR2	PUS7	MTOR	ABCG1	ABCA13	SERPIND1	NFE2L2	E2F5	SLC4A1	MAPK3	LTA	HMSD	PKM	ADAMTS4	SI	STIL	SLC4A11	CSNK2A1	KARS	VRK1	MTG2	ABCA7	ABCA12	CBR4	TP73	SMAD9	ETFB	C3	CDC25A	ECM1	EGFR	TNKS2	GIG25	SERPINA6	ABCA2	NF2	SERPINA9	CDKN2C	SLC6A2	BCL2L1	PTGS2	CDKN1B	ABCA4
Lonicerae Folium et Caulis	luteolin	27161401	STAT3	CETN1	MAOA	MSN	CRHR2	PUS7	MTOR	ABCG1	ABCA13	SERPIND1	NFE2L2	E2F5	SLC4A1	MAPK3	LTA	HMSD	PKM	ADAMTS4	SI	STIL	SLC4A11	CSNK2A1	KARS	VRK1	MTG2	ABCA7	ABCA12	CBR4	TP73	SMAD9	ETFB	C3	CDC25A	ECM1	EGFR	TNKS2	GIG25	SERPINA6	ABCA2	NF2	SERPINA9	CDKN2C	SLC6A2	BCL2L1	PTGS2	CDKN1B	ABCA4
Lonicerae Folium et Caulis	luteolin	27477009	STAT3	CETN1	MAOA	MSN	CRHR2	PUS7	MTOR	ABCG1	ABCA13	SERPIND1	NFE2L2	E2F5	SLC4A1	MAPK3	LTA	HMSD	PKM	ADAMTS4	SI	STIL	SLC4A11	CSNK2A1	KARS	VRK1	MTG2	ABCA7	ABCA12	CBR4	TP73	SMAD9	ETFB	C3	CDC25A	ECM1	EGFR	TNKS2	GIG25	SERPINA6	ABCA2	NF2	SERPINA9	CDKN2C	SLC6A2	BCL2L1	PTGS2	CDKN1B	ABCA4
Lonicerae Folium et Caulis	luteolin	31137485	STAT3	CETN1	MAOA	MSN	CRHR2	PUS7	MTOR	ABCG1	ABCA13	SERPIND1	NFE2L2	E2F5	SLC4A1	MAPK3	LTA	HMSD	PKM	ADAMTS4	SI	STIL	SLC4A11	CSNK2A1	KARS	VRK1	MTG2	ABCA7	ABCA12	CBR4	TP73	SMAD9	ETFB	C3	CDC25A	ECM1	EGFR	TNKS2	GIG25	SERPINA6	ABCA2	NF2	SERPINA9	CDKN2C	SLC6A2	BCL2L1	PTGS2	CDKN1B	ABCA4
Lonicerae Folium et Caulis	luteolin	31597198	STAT3	CETN1	MAOA	MSN	CRHR2	PUS7	MTOR	ABCG1	ABCA13	SERPIND1	NFE2L2	E2F5	SLC4A1	MAPK3	LTA	HMSD	PKM	ADAMTS4	SI	STIL	SLC4A11	CSNK2A1	KARS	VRK1	MTG2	ABCA7	ABCA12	CBR4	TP73	SMAD9	ETFB	C3	CDC25A	ECM1	EGFR	TNKS2	GIG25	SERPINA6	ABCA2	NF2	SERPINA9	CDKN2C	SLC6A2	BCL2L1	PTGS2	CDKN1B	ABCA4
Lonicerae Folium et Caulis	luteolin	32342594	STAT3	CETN1	MAOA	MSN	CRHR2	PUS7	MTOR	ABCG1	ABCA13	SERPIND1	NFE2L2	E2F5	SLC4A1	MAPK3	LTA	HMSD	PKM	ADAMTS4	SI	STIL	SLC4A11	CSNK2A1	KARS	VRK1	MTG2	ABCA7	ABCA12	CBR4	TP73	SMAD9	ETFB	C3	CDC25A	ECM1	EGFR	TNKS2	GIG25	SERPINA6	ABCA2	NF2	SERPINA9	CDKN2C	SLC6A2	BCL2L1	PTGS2	CDKN1B	ABCA4
Lonicerae Folium et Caulis	apigenin	20222422	DDI1	MAOA	FAS	MAPK3	MANBA	LTA	CAPN2	TEF	SI	PITX1	STIL	CSNK2A1	KARS	MTG2	SLC2A1	TP73	GCLC	TNKS2	PTGS2	CDKN2C	BCL2L1	CEBPB	UGT1A6	GIGYF1	AKR1B10	RBM22	SLC23A1	TNFRSF10B	NOS2	RPL7	CAPN11	GIGYF2	CD38	PIGN	CDK6	CDK2	COQ6	AKR1C2	HES1	CPSF3	FLT3	CXCL12	CAPN9	PSMD1	UGT1A7	UGT1A9	SLC23A3
Lonicerae Folium et Caulis	apigenin	31137485	DDI1	MAOA	FAS	MAPK3	MANBA	LTA	CAPN2	TEF	SI	PITX1	STIL	CSNK2A1	KARS	MTG2	SLC2A1	TP73	GCLC	TNKS2	PTGS2	CDKN2C	BCL2L1	CEBPB	UGT1A6	GIGYF1	AKR1B10	RBM22	SLC23A1	TNFRSF10B	NOS2	RPL7	CAPN11	GIGYF2	CD38	PIGN	CDK6	CDK2	COQ6	AKR1C2	HES1	CPSF3	FLT3	CXCL12	CAPN9	PSMD1	UGT1A7	UGT1A9	SLC23A3
Lonicerae Folium et Caulis	apigenin	32342594	DDI1	MAOA	FAS	MAPK3	MANBA	LTA	CAPN2	TEF	SI	PITX1	STIL	CSNK2A1	KARS	MTG2	SLC2A1	TP73	GCLC	TNKS2	PTGS2	CDKN2C	BCL2L1	CEBPB	UGT1A6	GIGYF1	AKR1B10	RBM22	SLC23A1	TNFRSF10B	NOS2	RPL7	CAPN11	GIGYF2	CD38	PIGN	CDK6	CDK2	COQ6	AKR1C2	HES1	CPSF3	FLT3	CXCL12	CAPN9	PSMD1	UGT1A7	UGT1A9	SLC23A3
Lonicerae Folium et Caulis	caffeic acid	17370300	MIPEP	HPGDS	ALDH5A1	SLC22A1	ACAT1	ALDH1A3	TXN2	SLC22A8	KCNJ9	ABHD12	SLC2A3	HEPHL1	SLC22A25	SULT1C2	SLC2A2	ESD	SLC2A1	PGD	SULT1C3	ETFB	RARS2	RAD54B	MTHFSD	GPX3	ABHD17C	GPX4	SLC2A5	LCT	PTGS2	ALOX5	GPX6	ACAT2	ALB	SLC22A11	MPO	MFSD3	SEL1L3	ALDH1A1	ACOT6	ACOT2	SPNS2	DALRD3	ABHD13	CALR	SLC25A31	NDP	LRTOMT
Lonicerae Folium et Caulis	caffeic acid	20222422	MIPEP	HPGDS	ALDH5A1	SLC22A1	ACAT1	ALDH1A3	TXN2	SLC22A8	KCNJ9	ABHD12	SLC2A3	HEPHL1	SLC22A25	SULT1C2	SLC2A2	ESD	SLC2A1	PGD	SULT1C3	ETFB	RARS2	RAD54B	MTHFSD	GPX3	ABHD17C	GPX4	SLC2A5	LCT	PTGS2	ALOX5	GPX6	ACAT2	ALB	SLC22A11	MPO	MFSD3	SEL1L3	ALDH1A1	ACOT6	ACOT2	SPNS2	DALRD3	ABHD13	CALR	SLC25A31	NDP	LRTOMT
Lonicerae Folium et Caulis	caffeic acid	27161401	MIPEP	HPGDS	ALDH5A1	SLC22A1	ACAT1	ALDH1A3	TXN2	SLC22A8	KCNJ9	ABHD12	SLC2A3	HEPHL1	SLC22A25	SULT1C2	SLC2A2	ESD	SLC2A1	PGD	SULT1C3	ETFB	RARS2	RAD54B	MTHFSD	GPX3	ABHD17C	GPX4	SLC2A5	LCT	PTGS2	ALOX5	GPX6	ACAT2	ALB	SLC22A11	MPO	MFSD3	SEL1L3	ALDH1A1	ACOT6	ACOT2	SPNS2	DALRD3	ABHD13	CALR	SLC25A31	NDP	LRTOMT
Lonicerae Folium et Caulis	caffeic acid	27477009	MIPEP	HPGDS	ALDH5A1	SLC22A1	ACAT1	ALDH1A3	TXN2	SLC22A8	KCNJ9	ABHD12	SLC2A3	HEPHL1	SLC22A25	SULT1C2	SLC2A2	ESD	SLC2A1	PGD	SULT1C3	ETFB	RARS2	RAD54B	MTHFSD	GPX3	ABHD17C	GPX4	SLC2A5	LCT	PTGS2	ALOX5	GPX6	ACAT2	ALB	SLC22A11	MPO	MFSD3	SEL1L3	ALDH1A1	ACOT6	ACOT2	SPNS2	DALRD3	ABHD13	CALR	SLC25A31	NDP	LRTOMT
Lonicerae Folium et Caulis	caffeic acid	29052389	MIPEP	HPGDS	ALDH5A1	SLC22A1	ACAT1	ALDH1A3	TXN2	SLC22A8	KCNJ9	ABHD12	SLC2A3	HEPHL1	SLC22A25	SULT1C2	SLC2A2	ESD	SLC2A1	PGD	SULT1C3	ETFB	RARS2	RAD54B	MTHFSD	GPX3	ABHD17C	GPX4	SLC2A5	LCT	PTGS2	ALOX5	GPX6	ACAT2	ALB	SLC22A11	MPO	MFSD3	SEL1L3	ALDH1A1	ACOT6	ACOT2	SPNS2	DALRD3	ABHD13	CALR	SLC25A31	NDP	LRTOMT
Lonicerae Folium et Caulis	caffeic acid	31137485	MIPEP	HPGDS	ALDH5A1	SLC22A1	ACAT1	ALDH1A3	TXN2	SLC22A8	KCNJ9	ABHD12	SLC2A3	HEPHL1	SLC22A25	SULT1C2	SLC2A2	ESD	SLC2A1	PGD	SULT1C3	ETFB	RARS2	RAD54B	MTHFSD	GPX3	ABHD17C	GPX4	SLC2A5	LCT	PTGS2	ALOX5	GPX6	ACAT2	ALB	SLC22A11	MPO	MFSD3	SEL1L3	ALDH1A1	ACOT6	ACOT2	SPNS2	DALRD3	ABHD13	CALR	SLC25A31	NDP	LRTOMT
Lonicerae Folium et Caulis	caffeic acid	32342594	MIPEP	HPGDS	ALDH5A1	SLC22A1	ACAT1	ALDH1A3	TXN2	SLC22A8	KCNJ9	ABHD12	SLC2A3	HEPHL1	SLC22A25	SULT1C2	SLC2A2	ESD	SLC2A1	PGD	SULT1C3	ETFB	RARS2	RAD54B	MTHFSD	GPX3	ABHD17C	GPX4	SLC2A5	LCT	PTGS2	ALOX5	GPX6	ACAT2	ALB	SLC22A11	MPO	MFSD3	SEL1L3	ALDH1A1	ACOT6	ACOT2	SPNS2	DALRD3	ABHD13	CALR	SLC25A31	NDP	LRTOMT
Lonicerae Folium et Caulis	ferulic acid	27161401	HSPA5	TEN1-CDK3	PPP3CA	SCD	ABHD12	FEN1	MAPK3	MT-ND4	NMT2	SI	CFDP1	PGD	GLB1	GABARAPL1	ETFB	RARS2	PPP2CB	MTHFSD	ABHD17C	SLC9A5	BHMT2	PTGS2	ADAT2	ALB	XYLB	SLC9A3	B3GAT2	MAPK10	NOS2	GLB1L	GLB1L3	CDK6	CDK2	ACOT2	ACOT6	DALRD3	ABHD13	FMO6P	ALDH18A1	LRTOMT	GABARAP	UGT1A7	PPP2CA	ETFA	GPX2	ERVFRD-1	TBC1D2B
Lonicerae Folium et Caulis	ferulic acid	31137485	HSPA5	TEN1-CDK3	PPP3CA	SCD	ABHD12	FEN1	MAPK3	MT-ND4	NMT2	SI	CFDP1	PGD	GLB1	GABARAPL1	ETFB	RARS2	PPP2CB	MTHFSD	ABHD17C	SLC9A5	BHMT2	PTGS2	ADAT2	ALB	XYLB	SLC9A3	B3GAT2	MAPK10	NOS2	GLB1L	GLB1L3	CDK6	CDK2	ACOT2	ACOT6	DALRD3	ABHD13	FMO6P	ALDH18A1	LRTOMT	GABARAP	UGT1A7	PPP2CA	ETFA	GPX2	ERVFRD-1	TBC1D2B
Lonicerae Folium et Caulis	ferulic acid	32342594	HSPA5	TEN1-CDK3	PPP3CA	SCD	ABHD12	FEN1	MAPK3	MT-ND4	NMT2	SI	CFDP1	PGD	GLB1	GABARAPL1	ETFB	RARS2	PPP2CB	MTHFSD	ABHD17C	SLC9A5	BHMT2	PTGS2	ADAT2	ALB	XYLB	SLC9A3	B3GAT2	MAPK10	NOS2	GLB1L	GLB1L3	CDK6	CDK2	ACOT2	ACOT6	DALRD3	ABHD13	FMO6P	ALDH18A1	LRTOMT	GABARAP	UGT1A7	PPP2CA	ETFA	GPX2	ERVFRD-1	TBC1D2B
Lonicerae Folium et Caulis	caffeoyl hexoside	31597198
Lonicerae Folium et Caulis	coumaroyl caffeoylquinic acid	32342594
Lonicerae Folium et Caulis	coumaroyl caffeoylquinic acid isomer	32342594
Lonicerae Folium et Caulis	feruloylcaffeoyl quinic acid	31597198
Lonicerae Folium et Caulis	feruloylcaffeoylquinic acid	31597198
Lonicerae Folium et Caulis	syringetin hexoside	27161401
[truncated: 2,636 more columns]

## Sheet: 3
supplementary 3. related genes of LIPO-700
Genes
BRS3
CDR2L
ABCA13
CTRC
SLC22A8
KCNJ9
HIST1H2AD
EFCAB14
IL2RA
NABP1
MAPK4
XYLB
SKIV2L2
ENSG00000251246
SOAT1
MRPL15
XRCC2
CHD3
PHEX
RAMP1
BLM
EHMT1
DOCK5
STC2
CSF1
ST14
CHGB
ELAC1
ZNF439
SRCAP
C16orf45
CDC25B
FAM135A
PLAA
CDC37L1
GSPT1
KHDRBS2
METAP2
TRPM6
PLA2G3
SEC61B
ARRB1
RAB3GAP2
ENPEP
RTN4RL2
IRF4
MBLAC2
CORO2B
DRG2
FRMD4A
TMC5
SLC16A10
CX3CL1
DPH5
GOT1
PLIN5
RAB1B
PVRL1
MROH8
WASF3
AK7
GUSB
GSTA3
APOE
EXOC2
AIM1
GPRC5A
C9orf91
NTN3
USP3
ISX
IL13
EHBP1
KCNG1
BECN1
NDUFB8
RPL13A
MST1R
EPOR
ACTA1
PDE6B
DRD5
FGF12
SLC51B
EIF2B3
TCTA
COL5A1
HAND1
MARC1
CFB
GUCY1B3
LDB2
DCX
ZMAT3
PPM1B
CPS1
ADSSL1
NPEPPS
HADHB
FOSL1
ECD
CYP4V2
INO80B
BCKDHB
DNAJC7
MRPL35
PDXP
VSTM4
GMFG
IFNGR2
NFE2L2
PLA2G4A
MMP17
TSC22D2
RABEPK
EPSTI1
KCNJ15
TMEM64
SLC25A30
MDM1
TNFSF13B
EXD2
PPIB
THUMPD2
ENSG00000249967
ST6GALNAC5
MEMO1
CCDC126
KPNA1
RAB26
LSM7
PPIAL4D
CD80
CXCL12
MLH1
HOXC6
CLCN4
AGRN
RP2
SLC12A7
FAT1
CPNE2
PARP1
WNT9B
DPYSL5
UPK3A
CCNC
WNT2
TMEM168
ENSG00000269547
PSMD2
LIPK
FAM174A
PLEKHF2
CDK5R1
CLIP4
PPIL3
GPR132
MOGAT3
ITLN1
NOG
TMCO3
SLC47A2
CYP1A1
COTL1
KAT2B
CDC25C
MKX
CPA4
NGFR
RAB28
PRKCZ
SEC16A
FKBP10
PEX2
IER3
OAZ2
NMB
KCNAB1
NEK2
CELA3B
PLEKHO2
SLC27A2
ACAA2
ATP5G3
STMN4
TBC1D8
RXRA
NMRK1
TTC21B
DPYSL4
STC1
B3GAT3
LMNB1
SLC16A6
ITK
PLA2G16
CXCR1
BUB3
CHIT1
SLC45A2
RGS12
PAPLN
NUMBL
FAM53C
PDP1
JMJD7-PLA2G4B
ZNF850
TRIAP1
AGL
ADD3
CSH1
PES1
SESN2
RWDD2A
SLC2A7
ZNF708
LAP3
MAN1B1
CTSD
PPP2R1A
CASP7
SPAG16
TRA2B
HIRA
PPM1N
MRPL12
FAM13B
ACTL8
VWA5B2
MRPL41
ARL13A
NCOA3
FAM212B
KIF16B
RRAGC
LGALS4
ARHGDIB
PUS7
ELMOD3
EPRS
CDH6
NLRP3
FBXL17
TP73
SHE
METTL21C
ATP5B
SP110
CPA2
POU3F4
ST6GALNAC1
GRIK1
SCLY
LIPG
CTBP2
CAMK1
EGF
RPE
NMNAT3
CLOCK
TMEM9B
MCCC1
PBX3
MIA2
PLA2G2D
RANBP2
DTWD1
ISLR
TUBD1
PGGT1B
FERMT3
NIF3L1
MRTO4
PNPLA3
MRPL22
SNX14
PRKACA
PTPN23
CACNB3
KDELC1
SYP
ITSN1
USP35
LACE1
FFAR3
GCSH
TG
CD27
AUH
CEP72
NUFIP1
DGCR8
AHSA1
COQ3
MSH3
HUNK
GRIN3A
PUM1
ZFP41
KPNB1
TMEM50A
IGDCC3
CPQ
SNRPD2
PORCN
KCND3
MET
MBTPS1
HSD17B8
UNC13A
FERMT2
SLC15A1
CDKN2B
PAPL
GGPS1
ALPK2
HORMAD2
GMPPB
SLC6A4
C1orf162
TNFSF14
KCNIP2
MRPL34
ART3
CKAP2
LRIT1
BHMT
PDGFB
LOXL1
CSNK2A2
FCER2
ENSG00000249319
STX3
TIMM13
ACACB
TRIP6
PRPF40A
RTN4
CHRNA5
RTKN
C12orf50
OBFC1
ICAM3
BFSP2
MT-CO2
NR2C1
DHPS
RRAGB
MAPK13
STX2
VTN
PLEKHA6
RCCD1
POU2F3
FASTKD3
NAF1
C8A
RASA4
COL14A1
CD1B
LRRC8D
LIPH
VCP
CFH
HMSD
ISCA1
B2M
PDCD6IP
IL17RB
C2orf42
PCDH8
MKNK2
VTI1B
AIFM1
PCDHGA12
POLR1A
SCNN1D
PAWR
TATDN3
LRIG3
VAC14
SFPQ
TIA1
PKDCC
UPF3A
NDUFB4
HIST1H1E
CMAS
BCL7A
RNMTL1
GUCY2C
SENP8
ERCC2
TBX2
KAT8
ATCAY
TEAD3
HPN
MANEA
LRRC1
ARFGAP1
MEP1B
NSFL1C
PPP1R21
NTRK3
PGK2
HIST2H2BF
RPRM
LARS
CDH1
TPI1
EPHB2
ACOT13
ELK4
PCDHB4
HIST1H1B
PTGER4
CD180
MICB
ACADS
PHF10
ENPP7
CRYZL1
SIGMAR1
SLC6A15
ZNF71
NRIP3
NAT6
AXIN1
BST2
PIK3CB
MAPK1
APEX1
DDX4
LGALS3
RLTPR
CYB5B
ZSCAN21
PTEN
NFKBIA
IFIT1B
ETF1
PNOC
PIAS1
CHRNA4
TBXA2R
MRPL28
UBR4
STYX
GALNT13
GHDC
CREBBP
ABCG8
SPINK1
GHRL
SCN1A
TTC27
ITPRIP
RLN1
NSD1
PLAUR
ZDHHC17
ASPH
PTPRU
ZDHHC19
MTOR
COPE
ZNRF3
NLRP6
LRP12
NUAK2
STXBP3
TCAP
HNRNPA0
PRSS36
FOXD4
CBR1
SLC30A6
CDC14B
CHPF
C19orf40
CCRN4L
PCDHA9
SPATA21
YY1
TMEM63C
EREG
RPL11
ARF5
APMAP
BAZ1A
CFI
DHX37
RXFP4
SOD3
ALAS2
VCL
DUOXA2
ERH
OR3A1
IFT80
FZD2
PSPC1
OPN3
FAM21C
SMG5
C2orf72
ANXA2
DDO
MRPL11
PPIL6
POTEE
AGA
GNA13
ANGPT2
RHAG
LONRF1
IL12A
UGT2B10
GAST
CLU
S100A1
SLC36A1
UPP1
IL4
RBPMS
ZNF561
FAM20C
HBQ1
ABI1
WDR19
SLC7A11
TEAD4
MRPL24
SRPK2
HIF3A
UTS2R
CHRND
MLKL
PEX13
ENSG00000273171
PLXNA1
PIGL
TEKT5
NUP160
MUT
CPOX
SLC25A42
STEAP3
BCR
DDI2
PCBP3
MT-ND4L
IL3RA
CTBP1
CNP
ATF4
INSL4
PLA2G2F
WLS
NARFL
CDCA3
PLBD2
CCR7
ELF3
ITM2C
DLST
FOXE1
AMMECR1
OASL
MTCH2
SMURF2
AFMID
RAF1
SNF8
ST8SIA2
RNF40
IRS4
MGAM
NAA10
FXN
GPR21
ALDH3A2
ADAM15
SENP7
PTPRN
SDHAF1
PVRL3
SAMD12
ADAM17
SLC37A3
ZBTB21
SERPIND1
CENPE
ETV3
ABHD12
ABHD10
RALGAPA2
ETFB
NLK
AHCY
UBE2Z
ADAMTS13
INSR
EPM2A
GABBR2
HOXD1
CDKN1B
ATL2
ADSS
MMACHC
ADAT2
NUSAP1
SQRDL
CRY1
EYA1
UBQLNL
NAP1L5
CPSF3
TTK
PSMA4
LONP2
KREMEN2
PIK3C2A
GSTM2
FMO6P
ALPI
TMEM135
TPR
MUC16
YBX1
OXTR
CEP170
CATSPER3
RBM5
TELO2
FUT3
LGALS3BP
PACSIN2
CUTC
PROCR
MCOLN1
PGBD1
DTD2
GJA4
MMP19
AHSG
DIAPH1
AUP1
IMPG1
EFTUD2
ATP6V1C2
EFCAB2
CHAF1B
C10orf2
KLF4
METTL15
CA11
SYNGAP1
KCNN4
EDDM3B
KCNG3
BNIP3
MAP3K4
TUBE1
SLC9C1
NDUFS8
VARS2
TREH
PCSK1N
SLC25A3
TSTD1
LCN1
ACOXL
MAG
LRRTM2
MOGAT2
ABHD17A
GAL
FCN2
TRIM49C
WDR33
PLA2G2C
C1orf64
NKX6-3
ESPN
TAX1BP3
DDB2
BBS5
TRAP1
TRPV1
NACA
BET1
COL9A3
SEMA3G
UCHL1
LACTBL1
RABL6
GABRG2
SLCO1B3-SLCO1B7
VTCN1
FUCA2
SEMA3E
RNF146
UCN2
DMC1
KLRB1
ESPL1
POP5
PTP4A2
GSR
ATL1
FGG
GPRC5C
MMP16
SEC24D
P4HA1
MAGED1
PRSS48
NAAA
PIWIL1
NMNAT2
CPLX2
RAB11B
RAB41
FXYD2
GMPS
SREBF1
SPARC
PRKACG
SBDS
MYO9A
INPP4A
C14orf1
HPX
CD53
HBD
CDC25A
ECM1
ARSH
ZFAND5
MMP25
NDUFA2
DCK
ZFP36L2
EEA1
VAMP1
MT1X
MAVS
FABP5
UGT1A5
PARD3
PTGDR2
NGEF
DHRS4L2
CTCF
CSTA
LMOD1
EZH1
ZC2HC1A
MARCKSL1
WNT1
FANCA
GHITM
SH3BGRL
TRIML2
REEP3
INTS8
AKAP10
MSC
FKBP11
PSCA
GNA11
SCNN1A
KLF5
PRKCG
STXBP1
KLK4
S100G
CTC1
DMXL2
CYP17A1
SCGB1D4
ZBTB20
DUOX1
C4B
CFD
CIB4
HDAC3
SAMM50
IRS1
LEPROTL1
YLPM1
RPL24
MFN2
PTCHD4
P2RX3
IFNGR1
EFR3A
PRAP1
RDH11
EPHA8
PTGFRN
RPL39
LAIR2
XPO5
ACADL
ERO1L
NIT2
HSPA1A
MMP20
SIRT2
SGSM2
GBP1
SPN
MBNL2
PADI3
CEACAM5
CARD9
FOXH1
PAPOLG
ABCB7
AQP9
SDC2
CLEC4D
SF1
PDZD3
C7orf26
CDIP1
RNPEP
GID8
PCDHA2
CYP4F22
ACSM3
ERI3
FGF23
PLEKHO1
HPGDS
LMCD1
FNDC3B
SLC27A6
TULP3
KCTD11
MAN2A1
HLA-C
SLC2A1
RRS1
MRPL47
COQ10A
RAD54B
ITGB3BP
NUP98
ARX
EIF2S1
RBM14
PNISR
PCDH17
B4GALNT2
BICD2
DGUOK
CHM
SDF4
PCDHGA2
FOXS1
NUF2
APAF1
C2CD2
ENAH
APLP1
PIAS4
PRRC2B
RPA4
PDLIM2
CERS5
BAG3
TRADD
CCNG2
OPRK1
ERCC5
BOLA2
KCNQ2
WBP1L
UNC5A
ARL5A
ZYX
TNNI3
MYO1D
GPR27
SULT2A1
ZNF195
WDFY2
KCNS2
RRM1
DLG2
RPS25
UTP18
LDHAL6B
NSUN7
ANP32B
DGKE
GPR88
BUB1B
SLC7A9
ZZEF1
IKBKAP
RABGGTB
MFSD10
SLC25A17
UGT2B15
LIG1
KLF9
ARL6
HIST1H2BA
TACSTD2
ESM1
NGLY1
MYO5B
MRPL50
DNAJA2
SLC19A1
MLNR
CTSC
SRSF3
ZFP62
FAN1
RPS7
COQ5
CUL3
SELP
OTUD6B
KAZN
WDR1
MOGS
CETN2
KEL
CYP4B1
COL25A1
MORC4
PIGK
LAMC1
CYP11B1
EVL
CLEC6A
CETN1
DCTN2
COX6A1
NR4A2
SYNJ2
SLC25A36
AQP11
CD5L
AIMP2
TCEB3
STX1A
GNRHR
AK3
STIL
GRIK5
P2RX1
COL7A1
GCLC
NDUFB11
P2RX6
FAM171A1
RNF112
PGPEP1L
SLC23A1
SCGB1D1
SLC22A11
COL27A1
TLR10
ROR1
RPIA
SMC3
ACAD11
CSPG4
ABL1
HENMT1
MBOAT1
COQ4
ANXA7
SHPK
ABCB6
GSN
KRT20
GSS
NCAPH
WNK3
MERTK
CDH2
SLAMF8
SLC9A1
MAP3K10
DNAH5
PHTF1
RET
WBSCR27
MYNN
SLC22A10
ACTB
POLR3C
GLP1R
FGFR1
PDK2
FIBP
MED24
MED23
MCM5
SPIN3
HDAC7
SERPINE3
ZNF430
PPM1E
TIE1
COL6A2
HHEX
EIF2AK3
TPX2
NPBWR2
BIK
EPHB4
TAS2R10
SYNGR1
CDAN1
RUNDC3B
APEX2
NOL9
TUFM
CNGA2
SATB1
CASP8
ARL14
MGA
SERPINB3
TBL1XR1
FPGS
ITPR3
PSMD13
BPI
REG3G
UGT1A10
ACBD4
TAAR2
AZIN2
MAML3
GPI
PTF1A
SORL1
CCHCR1
SLC7A10
CYP2C18
AQP4
ADCY10
RAB4A
ZSWIM5
METTL5
ABCA9
TMEM170B
MGP
CD274
SIRT3
DGKA
CD93
SP100
ALDH5A1
FBL
SLC39A2
KLF3
SLC25A46
PECR
CTNND1
SCD5
PGC
CYP51A1
EIF4EBP2
CACNB1
CROT
SLC7A1
PRR7
KARS
TRIB2
DUSP1
MSANTD1
HSD17B3
CDKL5
RAB8B
ADRB3
NCS1
KLK12
CSDC2
FIG4
KIAA1522
CCR9
ANK3
FANCD2
NPY1R
DIRC2
PRPSAP2
TNFRSF11A
RAB2A
PRODH2
AAMP
WDHD1
TBC1D4
OSM
TINAGL1
LYPLAL1
KCNK15
MMP3
CCNO
NBEAL2
CLEC2L
AHSP
IGF1R
IGLL5
TIMM8A
C11orf68
TRAPPC6A
RNF19B
MARCH3
NCAPH2
GGA2
EVC2
FANCG
TDRD15
PARVB
PLCL1
SLC6A9
IRAK3
MTF2
COL24A1
RSRC2
BCO1
ZNF165
PSME1
TNFRSF1A
SLC26A3
ILF3
RPLP2
SLC41A2
MED16
CYP7B1
MRAS
CLCC1
CCNA2
TYMS
CERS2
SLC14A2
EBF4
FCGR1A
DYNLT3
UFD1L
TRIO
DERA
WASL
WDR5B
PCK1
PSMG4
PSMB9
BAAT
DNPEP
WFS1
PSMC3IP
ENSG00000266953
MEOX1
PRRG4
HAND2
ABCB5
B4GALT2
TRPS1
ITIH4
YWHAH
CSMD3
SENP5
UBL4A
COL4A4
ENSG00000248235
EIF5AL1
SP140L
FEZF2
ADCK1
VLDLR
IL21
FOXP3
NKX3-2
IL18
HMGCLL1
PIKFYVE
SARS2
COL4A3BP
TGM5
AGMAT
ENPP6
GPT
RNASE3
PALMD
ACVR2B
F8
DP2
DESI1
CA2
PRRX1
PEF1
SSTR5
CNR2
PSKH2
CDC5L
GFOD1
PFKFB1
GXYLT2
PTGER1
ABCC5
GABRG1
F2RL3
GH1
SEMA4G
DACT2
GATA1
MTMR9
RPN1
ADA
PRKAR2A
SDC3
CNNM2
MASP1
ZMPSTE24
FOSB
STX8
TAF2
ACO1
AIFM3
CIRH1A
ACCS
KIF21A
ADRB2
ARL9
C9orf156
PTPRG
DHRS1
NET1
COASY
POTEI
NT5DC2
PPP1R18
MCM7
CD68
TFE3
CD86
CDC14A
PIGM
SMG6
TDRD6
LAMB1
RRN3
MRPL52
HSPA13
IL7
TMED10
ABHD14A
ZNF443
RXFP2
GRIN1
MARK4
PCDHGA6
CD8B
GSTP1
RRAS
ATG16L2
COPS5
MOGAT1
CD34
SON
NMS
NKD2
GPN3
ITGA10
PNPLA2
MED13
CDK16
ANKS4B
POMT1
ST8SIA3
CD2
SLC6A20
ZDHHC13
MRPL13
EFCAB9
GALNT3
HNF4A
EPC2
MAPK6
ZNF624
PRPS1L1
KCNG4
PRMT7
KEAP1
KLK7
RFPL1
SLC6A8
NTHL1
AKR1B15
RCHY1
GLTP
TDRD3
RRP15
PCSK9
SUGT1
ADRA1B
CEP97
IRAK2
ITLN2
SNCA
TRIM67
TRAF4
ZKSCAN1
DACT3
GCDH
TIMM44
PCTP
FASN
EZH2
ECHS1
HTR1B
RABAC1
ENSG00000263620
UBA1
CBLB
LYPLA1
TXN2
TTF1
FOXI1
G6PC
GZMM
TSR3
IFNAR2
FAM46B
RNF20
HEATR1
XPC
TPSG1
CD1E
LMAN1L
ALK
VAPB
GPC5
FTH1
CSN3
AKIRIN2
RAC3
SLC9A5
GLT8D1
GBA2
FAM46A
GPLD1
CCT6A
CA14
GPRC6A
CD276
RETSAT
QDPR
PRR13
GDE1
HCFC2
SNRPF
SLC7A6OS
IL2
UGT1A7
FAM50A
RGS8
CREM
TPSD1
PSMB7
CCNL1
NR2F2
ENSG00000257411
CHD4
SIK1
PIK3R5
MED4
TDP2
ECE2
TCIRG1
NKIRAS2
GALR3
HEPH
BCAP31
ABHD1
ZNF557
FAM154B
NCOR1
ATP9B
PROKR1
EDNRB
EXOSC4
ZNF468
DYX1C1
SYT2
UBA3
PWP2
TXNDC15
POLQ
BTF3
LY75-CD302
ACER2
KIAA0226
PDHX
ARL2
GIPC2
CSNK1D
STK39
WDR53
SLC2A6
PTRF
SLC22A2
ST8SIA4
HDC
HDHD3
PLXNA3
BMP2
SMPD1
ROBO1
GRK6
EIF2S3L
PDIA4
HOOK1
PLEKHA1
UBE2Q2
HIST1H4C
CDH15
LMLN
AMT
XPOT
EDN2
SPEG
TUBA1B
GRIK3
MCHR2
IPMK
MAOB
CAMKK1
HPRT1
L3MBTL2
PLK1
SLC6A17
UGT3A2
NUP43
AKR7A2
ASXL1
CLEC1A
AOX1
CD69
GPR160
SLC1A5
SRPX
TMPRSS2
POLE
DHRS13
MTA1
IMP3
GALR2
SH3YL1
CAV1
SELO
PRG2
NUP188
KCNIP3
HMGCS1
TONSL
HIGD2A
UNC119B
KRT6A
CCPG1
SASH1
GCHFR
PCDHA7
MORF4L1
C9orf114
BMP8A
MAX
IRF6
RELB
GAPDHS
EIF5A2
GLB1L3
KIF2A
INF2
ACTL10
CAPN9
MACROD1
LRTOMT
CPA3
NARF
FGFR2
DIP2A
LIM2
SF3B5
MFSD8
DIO1
TRIM15
IQGAP1
FBLN2
MBIP
SMARCB1
TXNRD2
SLC2A8
PREP
GLRA1
RFWD2
TRIM64B
FN1
APOC2
C9orf85
ORM1
MRPL46
HNRNPR
SYNDIG1
NIPBL
HOXD8
CASC5
TSSK1B
PARG
PDCL
LIMA1
CHMP4A
PTRH1
PCSK7
LAT
TRAPPC10
FMO4
FAT4
UBA5
RASAL2
RHOC
LRRN2
PPTC7
POLR2F
VWA1
INPP5B
NEFH
KIAA0556
KLK3
HOOK3
CDKAL1
UHMK1
CYBA
TNN
SRPK1
PLK3
WIZ
APOBEC3G
DNAAF2
PHF11
C4orf48
F2
PLS3
DAB2IP
HAS3
YWHAE
MYLIP
PSMB5
LYZ
TP53
C1orf50
REV1
BBX
RESP18
HHIP
RBMS1
ARNTL2
XRCC6
SENP2
ZNF692
BANF1
CDHR5
ABCG1
KLHL4
NLE1
IFNL3
ZNF552
BRIP1
GRM5
ARIH2
GATA5
PEX11B
FAR1
GABBR1
IFNG
DNASE2
DHRSX
REG1A
CAPN5
GPC4
MAP1B
CDKN2C
SNX6
LRRC4C
COG6
FBXO17
PHKG2
C17orf64
EBF2
TBX21
ELL2
ALDH1A1
ASL
DEDD
IKZF3
ZDHHC11
GFI1B
AFG3L2
MARCH4
MELK
ARR3
RHOBTB3
SNTB1
SPHK2
NR6A1
PRKAB2
GPR3
NBN
CWH43
DRD2
TMPRSS11B
DCAF6
COMMD1
AARS
MGAT2
GRIN2C
OCRL
RPL8
ADRBK1
RPS27A
SERPINA10
TERF2IP
SYNCRIP
ZDHHC5
FBN1
TRPV2
INSIG2
PYY
S100A2
SLC6A13
ANKMY2
RPRD2
AARS2
NCAPG
CERS3
PLA2G2E
SMURF1
FAM178A
PDE4C
WDFY3
VAT1L
PLA2G5
TNNT1
MMP13
TMEM156
MFI2
SLC9A2
PRSS21
GPR151
FAM98B
EID3
CCDC15
FADS1
THYN1
STAT1
GTPBP10
IKBKB
MT-ND2
BATF3
HTRA1
SLC32A1
CEP290
NTN1
SUMO2
RBL2
GCN1L1
OGDHL
PDF
MRPS11
DNAH8
RFPL3
PELI2
ANAPC2
KATNBL1
ABCB11
GPHA2
KALRN
ADPGK
E2F3
SDR39U1
PLA2G12B
ATOH7
THG1L
MSH2
CRMP1
COL3A1
MUSK
HTR1E
ZNF202
AQP2
NUP214
GNB2L1
THOC2
RINT1
LAMTOR3
PPP1CA
WSCD2
LRAT
OSTF1
KIF18A
RAD51D
NLGN2
SNRPB
CYLC1
MRPS10
RTN4IP1
PCM1
AACS
UBA7
PAK2
TRMT12
KIAA0196
MTM1
SLC25A4
APPBP2
PKP4
CALD1
HCFC1R1
PITPNM1
EFNB2
CPN2
KLHL5
SPAG9
MUL1
AIMP1
WWOX
FAM193B
TEX9
ZDHHC14
SYNE4
RGS7BP
F11
NAA60
SCP2
CDH9
FGA
GK5
STATH
C16orf58
MST1
CMBL
CHCHD10
KIAA0930
PTGER3
FBXL2
SQLE
PGAM4
KCNK7
CASK
TIPIN
MRPL3
FH
FLOT2
SLC13A4
TSPO2
HNRNPH3
IQCB1
SHC1
TTC21A
ASIC2
ADRB1
LZTR1
NARS2
COL15A1
MGAT3
CFP
ADRBK2
TBC1D30
GLCE
ABCA6
XAF1
ERO1LB
POLR2G
C7orf55
EDN1
ISPD
SAFB2
FABP1
ZNF593
GDPD5
PEX6
DOCK4
FAM129A
LGALS13
FGFR4
PTGES
REL
WIF1
SETMAR
COG5
CHRM5
NIPA2
FGF3
CDIPT
PI3
LMNA
GLCCI1
PIK3C3
TRPM8
SLC15A3
ENO1
EGLN3
FITM1
USP6NL
MSN
DYNC1H1
CRBN
ARNT
GALT
FEN1
ASPM
AMPD3
SKP1
PHF20
GUCY2F
MPC1
ATHL1
LIPA
DCC
SIM2
GBX2
METRNL
PM20D2
FAM9C
PPP3R1
ISYNA1
VIL1
CTRL
FNBP1
DGKG
TRIM43
KRT19
SLC44A1
ADCY2
HSD3B1
PRPF4B
LEF1
ZFAND3
HKDC1
GPT2
CDKL1
ATIC
PRDM2
ACSBG1
LDHAL6A
UNC5D
PDE6A
KMT2A
DNAJB6
CYB5A
RABEP2
MPI
TINAG
RHBDF1
PMPCA
KLB
MED19
STAB1
ATP6V0A2
NPR2
NOA1
FKBPL
ASMT
PENK
FGF9
F2R
EXOC3L1
GML
PABPC1L2A
CLPB
PARK2
CLCN1
SNRPA
ENSG00000257767
KTI12
ZEB1
PYGM
HAL
CAB39
E2F6
TUBA1C
SLC35A1
MORN3
LMAN2L
RPS9
HNF4G
CALML4
DPP6
SDHD
ACSL3
GPR126
ALKBH1
BMP10
CSHL1
FAM83C
IFT88
DNAJB12
POMGNT2
PLAT
ANKRD50
TGM4
TSPAN6
TP53BP2
CYGB
C4BPA
RGS1
RFPL4B
EXTL1
MAP3K8
MT1G
DOCK1
RFC5
DNAJB1
UGGT1
MYOG
POLI
ANLN
EIF4H
DIAPH3
FEV
FLT1
RBM25
CDK4
KIAA0922
TMEM126A
FAM120C
GCA
NAA50
MIPOL1
CDK8
ZBTB14
SDCCAG8
SOCS6
ANTXR2
IGJ
PITPNM3
MYH1
MRPL20
LAS1L
PCDHGA7
NOX1
GHSR
CABP7
METTL7B
POLR1C
RPS21
NANP
LGR5
SYNE1
STAG1
TP53BP1
GLS
APCS
CNTLN
CLEC7A
CRIPAK
GATM
FIGF
TECR
SLC15A4
IGF2BP3
RPAP3
HPGD
IFT27
FA2H
MAP3K7
CCDC17
FOXL2
GYS1
CLPX
ACAD8
TWIST1
ARTN
CYC1
SERPINI1
ARL11
SLC12A8
ZNF608
SARDH
ATF6B
CELA1
PDE12
CDCA7L
SMARCA2
SLC27A4
[truncated: 7,493 more rows]

## Sheet: 4
supplementary 4. sorted genes of LIPO-700 via cytoscape string app with confidence score 0.7
Gene Name	Display Name
9606.ENSP00000000233	ARF5
9606.ENSP00000000412	M6PR
9606.ENSP00000001008	FKBP4
9606.ENSP00000001146	CYP26B1
9606.ENSP00000002165	FUCA2
9606.ENSP00000002596	HS3ST1
9606.ENSP00000002829	SEMA3F
9606.ENSP00000003084	CFTR
9606.ENSP00000003100	CYP51A1
9606.ENSP00000003302	USP28
9606.ENSP00000004531	SLC7A2
9606.ENSP00000005178	PDK4
9606.ENSP00000005226	USH1C
9606.ENSP00000005257	RALA
9606.ENSP00000005260	BAIAP2L1
9606.ENSP00000005340	DVL2
9606.ENSP00000005386	RPAP3
9606.ENSP00000005587	SKAP2
9606.ENSP00000005995	PRSS21
9606.ENSP00000006015	HOXA11
9606.ENSP00000006053	CX3CL1
9606.ENSP00000006275	TRAPPC6A
9606.ENSP00000006526	WDR54
9606.ENSP00000006658	SPATA20
9606.ENSP00000006777	RHBDD2
9606.ENSP00000007390	TSR3
9606.ENSP00000007699	YBX2
9606.ENSP00000008527	CRY1
9606.ENSP00000008938	PGLYRP1
9606.ENSP00000009105	CAMK1G
9606.ENSP00000009530	CD74
9606.ENSP00000011292	CPA1
9606.ENSP00000011619	RANBP9
9606.ENSP00000011653	CD4
9606.ENSP00000011898	TSPAN9
9606.ENSP00000012049	QPCTL
9606.ENSP00000012443	PPP5C
9606.ENSP00000013070	UBR7
9606.ENSP00000013222	INMT
9606.ENSP00000013807	ERCC1
9606.ENSP00000014914	GPRC5A
9606.ENSP00000014930	HEBP1
9606.ENSP00000016171	COX15
9606.ENSP00000017003	XYLT2
9606.ENSP00000019103	SCTR
9606.ENSP00000020926	SYT13
9606.ENSP00000023064	SLC7A9
9606.ENSP00000026218	PIGQ
9606.ENSP00000027335	CDH17
9606.ENSP00000029410	B4GALT7
9606.ENSP00000033079	FAM13B
9606.ENSP00000037243	GABARAPL2
9606.ENSP00000037502	MYOC
9606.ENSP00000039007	OTC
9606.ENSP00000039989	TTC17
9606.ENSP00000040584	HOXC8
9606.ENSP00000040663	MRI1
9606.ENSP00000040877	TARBP1
9606.ENSP00000043402	RTN4R
9606.ENSP00000044462	PSMA4
9606.ENSP00000046794	LCP2
9606.ENSP00000052754	DCN
9606.ENSP00000053468	MRPS10
9606.ENSP00000053867	GRN
9606.ENSP00000054668	UTS2
9606.ENSP00000054950	RCN1
9606.ENSP00000056233	NFE2L3
9606.ENSP00000061240	TLL1
9606.ENSP00000070846	PKP2
9606.ENSP00000072644	YIPF1
9606.ENSP00000072869	ADCK2
9606.ENSP00000074304	INPP4A
9606.ENSP00000075120	SLC2A3
9606.ENSP00000075503	STYK1
9606.ENSP00000078429	GNA11
9606.ENSP00000078445	CREB3L3
9606.ENSP00000080059	HDAC7
9606.ENSP00000083182	APPBP2
9606.ENSP00000084798	CA11
9606.ENSP00000085068	ISOC2
9606.ENSP00000085219	CD22
9606.ENSP00000155840	KCNQ1
9606.ENSP00000155858	TRPM5
9606.ENSP00000155926	TRIB2
9606.ENSP00000156109	GPKOW
9606.ENSP00000156626	ST6GALNAC1
9606.ENSP00000157600	LMCD1
9606.ENSP00000157812	PSMC4
9606.ENSP00000158762	ACAP1
9606.ENSP00000159060	NOX3
9606.ENSP00000159087	ANO8
9606.ENSP00000159111	KDM4B
9606.ENSP00000160262	ICAM3
9606.ENSP00000160382	ACTL6B
9606.ENSP00000160827	KIF22
9606.ENSP00000161006	PRSS22
9606.ENSP00000161559	CEACAM1
9606.ENSP00000162391	FOXJ2
9606.ENSP00000162749	TNFRSF1A
9606.ENSP00000164024	CELSR3
9606.ENSP00000164139	PYGM
9606.ENSP00000164305	PIGB
9606.ENSP00000166139	FSTL3
9606.ENSP00000166244	EPHA8
9606.ENSP00000166345	TRIP13
9606.ENSP00000167586	KRT14
9606.ENSP00000167588	KRT20
9606.ENSP00000168216	HSD17B10
9606.ENSP00000168712	FGF4
9606.ENSP00000169298	ST6GAL1
9606.ENSP00000170447	MKRN2
9606.ENSP00000170564	GPATCH1
9606.ENSP00000171757	P2RY10
9606.ENSP00000171887	TNS1
9606.ENSP00000172229	NGFR
9606.ENSP00000173229	NTN1
9606.ENSP00000173527	ISOC1
9606.ENSP00000173898	TRO
9606.ENSP00000174618	MNT
9606.ENSP00000175756	PTPN18
9606.ENSP00000176183	DRD4
9606.ENSP00000176195	SCT
9606.ENSP00000177694	TBX21
9606.ENSP00000178638	CA12
9606.ENSP00000178640	MAP2K5
9606.ENSP00000179259	TIGAR
9606.ENSP00000180166	FGF20
9606.ENSP00000180173	MTMR7
9606.ENSP00000181383	CPB2
9606.ENSP00000181839	CDK13
9606.ENSP00000182290	TSPAN32
9606.ENSP00000182527	TRAM2
9606.ENSP00000184266	NDUFB4
9606.ENSP00000184956	HEATR6
9606.ENSP00000185206	CLIC5
9606.ENSP00000186436	TMEM131
9606.ENSP00000188312	ACTR6
9606.ENSP00000188790	FAP
9606.ENSP00000193322	OSTM1
9606.ENSP00000193391	IMPG2
9606.ENSP00000194130	SLC13A1
9606.ENSP00000194152	PCDHB4
9606.ENSP00000194155	PCDHB2
9606.ENSP00000194214	HSPB11
9606.ENSP00000194530	STRADB
9606.ENSP00000196061	PLOD1
9606.ENSP00000196371	OXCT1
9606.ENSP00000198767	RRN3
9606.ENSP00000198801	MOGAT2
9606.ENSP00000199280	AQP2
9606.ENSP00000199320	DIMT1
9606.ENSP00000199447	NME8
9606.ENSP00000199708	HBQ1
9606.ENSP00000199814	RBM22
9606.ENSP00000199936	HSD17B2
9606.ENSP00000200135	ZW10
9606.ENSP00000200453	PPP1R15A
9606.ENSP00000200457	TRIP6
9606.ENSP00000200557	ADAM11
9606.ENSP00000200652	SLC22A4
9606.ENSP00000200676	CETP
9606.ENSP00000200691	MT3
9606.ENSP00000201586	SULT2B1
9606.ENSP00000202677	RALGAPA2
9606.ENSP00000202816	ESF1
9606.ENSP00000202967	SIRT4
9606.ENSP00000203001	TRMT6
9606.ENSP00000203407	UQCRC1
9606.ENSP00000203629	LAG3
9606.ENSP00000203630	MLF2
9606.ENSP00000203664	OTUB2
9606.ENSP00000204517	TFAP4
9606.ENSP00000204549	PDCD7
9606.ENSP00000204566	SPG21
9606.ENSP00000204604	CHRD
9606.ENSP00000204726	GOLGA3
9606.ENSP00000204961	EFNB1
9606.ENSP00000205061	GLG1
9606.ENSP00000205143	DLL3
9606.ENSP00000205194	NAT14
9606.ENSP00000205214	AASDH
9606.ENSP00000205402	DLD
9606.ENSP00000205557	ABCC6
9606.ENSP00000205948	APOH
9606.ENSP00000206020	SPAG7
9606.ENSP00000206474	HAUS4
9606.ENSP00000206513	CEBPE
9606.ENSP00000206542	OSGEP
9606.ENSP00000206595	G2E3
9606.ENSP00000206765	TGM1
9606.ENSP00000207457	TEKT2
9606.ENSP00000207870	XYLB
9606.ENSP00000209668	ADH1A
9606.ENSP00000209718	KRT23
9606.ENSP00000209728	CDC6
9606.ENSP00000209873	AAAS
9606.ENSP00000209875	CBX5
9606.ENSP00000209884	KLHL20
9606.ENSP00000209929	FMO2
9606.ENSP00000210060	DHPS
9606.ENSP00000210187	RAB26
9606.ENSP00000210313	PSMD5
9606.ENSP00000210444	NANS
9606.ENSP00000210633	SEMA4G
9606.ENSP00000211076	TPSD1
9606.ENSP00000211122	GSTA3
9606.ENSP00000211287	MAPK13
9606.ENSP00000211314	TMEM14A
9606.ENSP00000211413	PRRT1
9606.ENSP00000211936	ZNF184
9606.ENSP00000211998	VCL
9606.ENSP00000212015	SIRT1
9606.ENSP00000212355	TGFBR3
9606.ENSP00000214869	TMED1
9606.ENSP00000215057	MZF1
9606.ENSP00000215071	PSMD8
9606.ENSP00000215095	STX1B
9606.ENSP00000215368	EFNA2
9606.ENSP00000215375	ATP5F1D
9606.ENSP00000215530	FGF22
9606.ENSP00000215567	TECR
9606.ENSP00000215570	TIMM13
9606.ENSP00000215574	CDC34
9606.ENSP00000215631	GADD45B
9606.ENSP00000215659	MAPK12
9606.ENSP00000215727	SERPIND1
9606.ENSP00000215730	SNAP29
9606.ENSP00000215743	MMP11
9606.ENSP00000215754	MIF
9606.ENSP00000215781	OSM
9606.ENSP00000215812	SEC14L3
9606.ENSP00000215829	SNRPD3
9606.ENSP00000215832	MAPK1
9606.ENSP00000215882	SLC25A1
9606.ENSP00000215885	PLA2G3
9606.ENSP00000215886	LGALS2
9606.ENSP00000215904	PDXP
9606.ENSP00000215906	ASPHD2
9606.ENSP00000215909	LGALS1
9606.ENSP00000215957	MICALL1
9606.ENSP00000216024	DMC1
9606.ENSP00000216027	HSCB
9606.ENSP00000216034	TOMM22
9606.ENSP00000216036	RSPH14
9606.ENSP00000216037	XBP1
9606.ENSP00000216038	RTCB
9606.ENSP00000216044	GTPBP1
9606.ENSP00000216068	DNAL4
9606.ENSP00000216075	MIOX
9606.ENSP00000216085	RHBDD3
9606.ENSP00000216099	APOBEC3D
9606.ENSP00000216106	HMGXB4
9606.ENSP00000216115	BIK
9606.ENSP00000216117	HMOX1
9606.ENSP00000216122	MCM5
9606.ENSP00000216124	ARSA
9606.ENSP00000216127	RASD2
9606.ENSP00000216129	TTLL12
9606.ENSP00000216133	CBX7
9606.ENSP00000216139	ACR
9606.ENSP00000216144	CABP7
9606.ENSP00000216160	TAB1
9606.ENSP00000216180	PNPLA3
9606.ENSP00000216181	MYH9
9606.ENSP00000216185	TXN2
9606.ENSP00000216200	PVALB
9606.ENSP00000216211	UPK3A
9606.ENSP00000216218	ST13
9606.ENSP00000216223	IL2RB
9606.ENSP00000216225	RBX1
9606.ENSP00000216237	L3MBTL2
9606.ENSP00000216252	PHF5A
9606.ENSP00000216254	ACO2
9606.ENSP00000216259	PMM1
9606.ENSP00000216264	CERK
9606.ENSP00000216274	RIPK3
9606.ENSP00000216277	PAPOLA
9606.ENSP00000216294	SNAPC1
9606.ENSP00000216330	FKBP3
9606.ENSP00000216336	CTSG
9606.ENSP00000216338	GZMH
9606.ENSP00000216341	GZMB
9606.ENSP00000216367	POLE2
9606.ENSP00000216373	SOS2
9606.ENSP00000216392	PYGL
9606.ENSP00000216410	GNPNAT1
9606.ENSP00000216420	CGRRF1
9606.ENSP00000216442	ATP6V1D
9606.ENSP00000216452	PIGH
9606.ENSP00000216455	PSMA3
9606.ENSP00000216468	TMED8
9606.ENSP00000216479	AHSA1
9606.ENSP00000216484	SPTLC2
9606.ENSP00000216489	ALKBH1
9606.ENSP00000216500	DHRS7
9606.ENSP00000216540	SLC10A1
9606.ENSP00000216554	EIF5
9606.ENSP00000216602	ZFYVE21
9606.ENSP00000216629	BDKRB1
9606.ENSP00000216639	VRK1
9606.ENSP00000216714	APEX1
9606.ENSP00000216727	PABPN1
9606.ENSP00000216780	PCK2
9606.ENSP00000216797	NFKBIA
9606.ENSP00000216802	PSME2
9606.ENSP00000216807	BRMS1L
9606.ENSP00000216862	CYP24A1
9606.ENSP00000216911	AURKA
9606.ENSP00000216962	PYGB
9606.ENSP00000216968	PROCR
9606.ENSP00000217026	MYBL2
9606.ENSP00000217131	CTSZ
9606.ENSP00000217133	TUBB1
9606.ENSP00000217159	SLCO4A1
9606.ENSP00000217182	EEF1A2
9606.ENSP00000217188	SRMS
9606.ENSP00000217195	C20orf27
9606.ENSP00000217244	CSNK2A1
9606.ENSP00000217260	RSPO4
9606.ENSP00000217270	PROKR2
9606.ENSP00000217289	FERMT1
9606.ENSP00000217372	CDK5RAP1
9606.ENSP00000217386	OXT
9606.ENSP00000217402	CHMP4B
9606.ENSP00000217420	SLC32A1
9606.ENSP00000217423	CST4
9606.ENSP00000217426	AHCY
9606.ENSP00000217446	PIGU
9606.ENSP00000217455	ACOT8
9606.ENSP00000217456	APMAP
9606.ENSP00000217515	TXNL1
9606.ENSP00000217740	RNF125
9606.ENSP00000217901	IDH3G
9606.ENSP00000217909	SLC25A43
9606.ENSP00000217958	PSMD10
9606.ENSP00000217961	STS
9606.ENSP00000217971	PGRMC1
9606.ENSP00000218006	GUCY2F
9606.ENSP00000218068	PAGE4
9606.ENSP00000218075	GLRA2
9606.ENSP00000218089	STAG2
9606.ENSP00000218099	F9
9606.ENSP00000218104	ABCD1
9606.ENSP00000218176	KCND1
9606.ENSP00000218230	PCSK1N
9606.ENSP00000218316	GPR50
9606.ENSP00000218340	RP2
9606.ENSP00000218388	TIMP1
9606.ENSP00000218436	ITIH6
9606.ENSP00000218516	GLA
9606.ENSP00000218548	ATP12A
9606.ENSP00000218721	MLNR
9606.ENSP00000219066	NTHL1
9606.ENSP00000219069	ZNF263
9606.ENSP00000219070	MMP2
9606.ENSP00000219097	ORC6
9606.ENSP00000219169	NUTF2
9606.ENSP00000219207	PLLP
9606.ENSP00000219240	DHODH
9606.ENSP00000219252	POLR2C
9606.ENSP00000219255	PARD6A
9606.ENSP00000219271	MMP15
9606.ENSP00000219301	PRSS54
9606.ENSP00000219302	NME3
9606.ENSP00000219313	PSMD7
9606.ENSP00000219315	SETD6
9606.ENSP00000219345	PLA2G15
9606.ENSP00000219368	FA2H
9606.ENSP00000219406	PDIA2
9606.ENSP00000219409	ARHGDIG
9606.ENSP00000219431	MPG
9606.ENSP00000219439	HSDL1
9606.ENSP00000219476	TSC2
9606.ENSP00000219479	NME4
9606.ENSP00000219481	DECR2
9606.ENSP00000219548	STUB1
9606.ENSP00000219596	MEFV
9606.ENSP00000219599	CRYM
9606.ENSP00000219611	CAPN15
9606.ENSP00000219660	AQP8
9606.ENSP00000219782	MAZ
9606.ENSP00000219789	CDIPT
9606.ENSP00000219833	SLC6A2
9606.ENSP00000219905	MGA
9606.ENSP00000219919	AQP9
9606.ENSP00000220003	CSK
9606.ENSP00000220062	RASL12
9606.ENSP00000220166	CTSH
9606.ENSP00000220420	TGM5
9606.ENSP00000220496	DNAJC17
9606.ENSP00000220509	VPS18
9606.ENSP00000220514	OIP5
9606.ENSP00000220562	EXTL3
9606.ENSP00000220592	AGO2
9606.ENSP00000220616	TG
9606.ENSP00000220659	BRF2
9606.ENSP00000220676	RP1
9606.ENSP00000220751	RIPK2
9606.ENSP00000220763	CPQ
9606.ENSP00000220764	DECR1
9606.ENSP00000220772	SFRP1
9606.ENSP00000220809	PLAT
9606.ENSP00000220812	DKK4
9606.ENSP00000220849	EIF3E
9606.ENSP00000220940	GML
9606.ENSP00000220966	PYCR3
9606.ENSP00000221086	MTMR9
9606.ENSP00000221114	DCTN6
9606.ENSP00000221130	GSR
9606.ENSP00000221132	TNFRSF10A
9606.ENSP00000221138	PPP2CB
9606.ENSP00000221166	NEFM
9606.ENSP00000221200	KCTD9
9606.ENSP00000221233	EXOSC5
9606.ENSP00000221265	PAF1
9606.ENSP00000221307	CYP4F3
9606.ENSP00000221327	ZNF180
9606.ENSP00000221403	DHDH
9606.ENSP00000221418	ECH1
9606.ENSP00000221444	KCNA7
9606.ENSP00000221452	RELB
9606.ENSP00000221455	CLASRP
9606.ENSP00000221459	LIN7B
9606.ENSP00000221476	CKM
9606.ENSP00000221480	PEX11G
9606.ENSP00000221485	SLC17A7
9606.ENSP00000221486	RNASEH2A
9606.ENSP00000221494	SF3A2
9606.ENSP00000221498	DKKL1
9606.ENSP00000221515	RETN
9606.ENSP00000221538	RSPH6A
9606.ENSP00000221543	TBC1D17
9606.ENSP00000221566	SGTA
9606.ENSP00000221573	SNAPC2
9606.ENSP00000221665	FIZ1
9606.ENSP00000221700	CYP4F2
9606.ENSP00000221742	SLC1A6
9606.ENSP00000221797	LGALS13
9606.ENSP00000221801	FBL
9606.ENSP00000221804	CLC
9606.ENSP00000221855	TBCB
9606.ENSP00000221859	POLR2I
9606.ENSP00000221891	APLP1
9606.ENSP00000221930	TGFB1
9606.ENSP00000221957	PLIN3
9606.ENSP00000221972	CD79A
9606.ENSP00000221973	LIM2
9606.ENSP00000221980	ICAM5
9606.ENSP00000221992	CEACAM5
9606.ENSP00000221996	CRX
9606.ENSP00000222002	SULT2A1
9606.ENSP00000222005	CDC37
9606.ENSP00000222008	RABAC1
9606.ENSP00000222032	CNFN
9606.ENSP00000222115	HAS1
9606.ENSP00000222122	DBP
9606.ENSP00000222139	EPOR
9606.ENSP00000222145	RASIP1
9606.ENSP00000222219	DNASE2
9606.ENSP00000222247	RPL18A
9606.ENSP00000222248	SLC5A5
9606.ENSP00000222250	ARRDC2
9606.ENSP00000222254	PIK3R2
9606.ENSP00000222256	RAB3A
9606.ENSP00000222271	COMP
9606.ENSP00000222284	TMEM147
9606.ENSP00000222286	GAPDHS
9606.ENSP00000222305	USF2
9606.ENSP00000222330	GSK3A
9606.ENSP00000222345	SIPA1L3
9606.ENSP00000222381	PON1
9606.ENSP00000222382	CYP3A43
9606.ENSP00000222388	ABCF2
9606.ENSP00000222390	HGF
9606.ENSP00000222399	LAMB1
9606.ENSP00000222402	UBE2D4
9606.ENSP00000222462	WNT16
9606.ENSP00000222481	CPA2
9606.ENSP00000222482	CPA4
9606.ENSP00000222511	GTPBP10
9606.ENSP00000222543	TFPI2
9606.ENSP00000222547	BET1
9606.ENSP00000222553	NAMPT
9606.ENSP00000222574	HBP1
9606.ENSP00000222584	SP4
9606.ENSP00000222644	MPP6
9606.ENSP00000222693	CAV2
9606.ENSP00000222718	HOXA2
9606.ENSP00000222725	LFNG
9606.ENSP00000222726	HOXA5
9606.ENSP00000222728	HOXA6
9606.ENSP00000222747	TSPAN12
9606.ENSP00000222792	CHN2
9606.ENSP00000222800	ABHD11
9606.ENSP00000222803	FKBP14
9606.ENSP00000222812	STX1A
9606.ENSP00000222823	NOD1
9606.ENSP00000222982	CYP3A5
9606.ENSP00000222990	SNX8
9606.ENSP00000223023	WASL
9606.ENSP00000223029	AIMP2
9606.ENSP00000223061	PCOLCE
9606.ENSP00000223095	SERPINE1
9606.ENSP00000223114	MOGAT3
9606.ENSP00000223127	PLOD3
9606.ENSP00000223129	RPA3
9606.ENSP00000223136	FIS1
9606.ENSP00000223145	GLCCI1
9606.ENSP00000223167	MYL10
9606.ENSP00000223215	MEST
9606.ENSP00000223273	YAE1
9606.ENSP00000223357	AEBP1
9606.ENSP00000223364	MYL7
9606.ENSP00000223366	GCK
9606.ENSP00000223369	YKT6
9606.ENSP00000223398	CLIP2
9606.ENSP00000223528	FKTN
9606.ENSP00000223641	SEC61B
9606.ENSP00000223642	C5
9606.ENSP00000223862	RLN1
9606.ENSP00000223864	PLGRKT
9606.ENSP00000224073	EDF1
9606.ENSP00000224140	SETX
9606.ENSP00000224337	BLNK
9606.ENSP00000224356	CYP26A1
9606.ENSP00000224652	ATE1
9606.ENSP00000224721	CDH23
9606.ENSP00000224862	FBXL15
9606.ENSP00000224950	STN1
9606.ENSP00000225171	DNAJC12
9606.ENSP00000225174	PPIF
9606.ENSP00000225275	MPO
9606.ENSP00000225276	ST6GALNAC2
9606.ENSP00000225298	UTP18
9606.ENSP00000225328	P2RX5
9606.ENSP00000225371	EPX
9606.ENSP00000225387	CRYBA1
9606.ENSP00000225430	RPL19
9606.ENSP00000225474	CSF3
9606.ENSP00000225504	SUPT4H1
9606.ENSP00000225512	WNT3
9606.ENSP00000225519	SHPK
9606.ENSP00000225525	TAX1BP3
9606.ENSP00000225538	P2RX1
9606.ENSP00000225577	RPS6KB1
9606.ENSP00000225609	PIGL
9606.ENSP00000225655	PFN1
9606.ENSP00000225665	SLC25A11
9606.ENSP00000225688	RASD1
9606.ENSP00000225698	C1QBP
9606.ENSP00000225719	CPD
9606.ENSP00000225724	GOSR1
9606.ENSP00000225728	MED31
9606.ENSP00000225729	DRG2
9606.ENSP00000225737	AKAP10
9606.ENSP00000225823	ASIC2
9606.ENSP00000225831	CCL2
9606.ENSP00000225844	CCL13
9606.ENSP00000225916	KAT2A
9606.ENSP00000225927	NAGLU
9606.ENSP00000225929	HSD17B1
9606.ENSP00000225941	ABI3
9606.ENSP00000225964	COL1A1
9606.ENSP00000225969	MRPL27
9606.ENSP00000225983	HDAC5
9606.ENSP00000226004	DUSP3
9606.ENSP00000226067	HLF
9606.ENSP00000226091	EFNB3
9606.ENSP00000226193	RCVRN
9606.ENSP00000226207	MYH1
9606.ENSP00000226218	VTN
9606.ENSP00000226230	TMEM97
9606.ENSP00000226247	FOXN1
9606.ENSP00000226279	CD38
9606.ENSP00000226284	IBSP
9606.ENSP00000226299	LAP3
9606.ENSP00000226317	CXCL6
9606.ENSP00000226355	AFM
9606.ENSP00000226382	PHOX2B
9606.ENSP00000226413	GNRHR
9606.ENSP00000226432	CWH43
9606.ENSP00000226444	SULT1E1
9606.ENSP00000226574	NFKB1
9606.ENSP00000226730	IL2
9606.ENSP00000226760	WFS1
9606.ENSP00000226796	GAR1
9606.ENSP00000226798	FRG1
9606.ENSP00000227065	FAM149A
9606.ENSP00000227155	CD82
9606.ENSP00000227163	SPI1
9606.ENSP00000227266	CTSC
9606.ENSP00000227451	DTX4
9606.ENSP00000227471	UNC93B1
9606.ENSP00000227474	PUS3
9606.ENSP00000227507	CCND1
9606.ENSP00000227520	CCDC86
9606.ENSP00000227524	PRPF19
9606.ENSP00000227638	PANX1
9606.ENSP00000227667	APOC3
9606.ENSP00000227756	GALNT18
9606.ENSP00000227868	PDHX
9606.ENSP00000227880	SLC15A3
9606.ENSP00000227918	SCGB2A2
9606.ENSP00000228027	DGAT2
9606.ENSP00000228251	YBX3
9606.ENSP00000228318	SLC25A3
9606.ENSP00000228347	POLR3B
9606.ENSP00000228434	CD69
9606.ENSP00000228438	CLEC2B
9606.ENSP00000228468	ASIC1
9606.ENSP00000228476	DAO
9606.ENSP00000228506	MLEC
9606.ENSP00000228534	IL23A
9606.ENSP00000228567	SYT10
9606.ENSP00000228606	CYP27B1
9606.ENSP00000228644	MYF5
9606.ENSP00000228682	GLI1
9606.ENSP00000228705	PPM1H
9606.ENSP00000228740	LTA4H
9606.ENSP00000228825	ARPC3
9606.ENSP00000228837	FGF6
9606.ENSP00000228841	MYL2
9606.ENSP00000228843	RAD51AP1
9606.ENSP00000228850	AKAP3
9606.ENSP00000228872	CDKN1B
9606.ENSP00000228918	LTBR
9606.ENSP00000228928	OAS3
9606.ENSP00000228936	ART4
9606.ENSP00000228938	MGP
9606.ENSP00000228945	ARHGDIB
9606.ENSP00000229030	FZD10
9606.ENSP00000229135	IFNG
9606.ENSP00000229179	NUP107
9606.ENSP00000229195	CNOT2
9606.ENSP00000229264	GNB3
9606.ENSP00000229268	USP5
9606.ENSP00000229270	TPI1
9606.ENSP00000229304	APOBEC1
9606.ENSP00000229307	NANOG
9606.ENSP00000229329	CMAS
9606.ENSP00000229330	HCFC2
9606.ENSP00000229332	CLEC4A
9606.ENSP00000229335	AICDA
9606.ENSP00000229379	COX6A1
9606.ENSP00000229390	SRSF9
9606.ENSP00000229402	KLRB1
9606.ENSP00000229447	IYD
9606.ENSP00000229595	ASF1A
9606.ENSP00000229633	HINT3
9606.ENSP00000229708	ULBP1
9606.ENSP00000229729	SLC44A4
9606.ENSP00000229758	FBXO5
9606.ENSP00000229812	STK38
9606.ENSP00000229922	CAP2
9606.ENSP00000229955	GPR63
9606.ENSP00000230036	GPLD1
9606.ENSP00000230048	ACOT13
9606.ENSP00000230050	RPS12
9606.ENSP00000230053	B3GAT2
9606.ENSP00000230056	GMNN
9606.ENSP00000230085	SNX3
9606.ENSP00000230122	ZBTB24
9606.ENSP00000230124	FIG4
9606.ENSP00000230340	BYSL
9606.ENSP00000230361	GUCA1B
9606.ENSP00000230381	PRPH2
9606.ENSP00000230431	DNPH1
9606.ENSP00000230449	EXOC2
9606.ENSP00000230461	TMEM30A
9606.ENSP00000230582	PRSS16
9606.ENSP00000230588	MEP1A
9606.ENSP00000230640	MTREX
9606.ENSP00000230658	ISL1
9606.ENSP00000230671	SLC6A7
9606.ENSP00000230792	NUDT12
9606.ENSP00000230990	HBEGF
9606.ENSP00000231004	LOX
9606.ENSP00000231009	GZMK
9606.ENSP00000231021	CDH9
9606.ENSP00000231061	SPARC
9606.ENSP00000231121	HAND1
9606.ENSP00000231130	PCDHB3
9606.ENSP00000231134	PCDHB5
9606.ENSP00000231136	PCDHB6
9606.ENSP00000231137	PCDHB7
9606.ENSP00000231173	PCDHB15
9606.ENSP00000231198	THG1L
9606.ENSP00000231228	IL12B
9606.ENSP00000231238	TTC1
9606.ENSP00000231368	LNPEP
9606.ENSP00000231420	AGXT2
9606.ENSP00000231449	IL4
9606.ENSP00000231454	IL5
9606.ENSP00000231461	ST8SIA4
9606.ENSP00000231484	PCDH12
9606.ENSP00000231487	SKP1
9606.ENSP00000231498	NUP155
9606.ENSP00000231509	NR3C1
9606.ENSP00000231524	TRIM23
9606.ENSP00000231572	RARS1
9606.ENSP00000231656	CDX1
9606.ENSP00000231668	BNIP1
9606.ENSP00000231706	SLC7A14
9606.ENSP00000231721	SEMA3G
9606.ENSP00000231749	ZMYND10
9606.ENSP00000231751	LTF
9606.ENSP00000231790	MLH1
9606.ENSP00000231887	EHHADH
9606.ENSP00000231948	CRBN
9606.ENSP00000232003	HRG
9606.ENSP00000232217	RBP2
9606.ENSP00000232219	RBP1
9606.ENSP00000232375	PFKFB4
9606.ENSP00000232424	HES1
9606.ENSP00000232461	GNAT1
9606.ENSP00000232496	TUSC2
9606.ENSP00000232564	GNB4
9606.ENSP00000232603	MORC1
9606.ENSP00000232607	UMPS
9606.ENSP00000232888	RRP9
9606.ENSP00000232892	AADAC
9606.ENSP00000232905	EIF1B
9606.ENSP00000232975	TNNC1
9606.ENSP00000232978	NKTR
9606.ENSP00000233027	NEK4
9606.ENSP00000233055	WDFY1
9606.ENSP00000233057	EIF2AK2
9606.ENSP00000233121	MAPRE3
9606.ENSP00000233143	TMSB10
9606.ENSP00000233146	MSH2
9606.ENSP00000233154	NCK2
9606.ENSP00000233156	TFPI
9606.ENSP00000233202	SLC11A1
9606.ENSP00000233242	APOB
9606.ENSP00000233331	INO80B
9606.ENSP00000233336	TTL
9606.ENSP00000233535	SLC30A3
9606.ENSP00000233575	SNX17
9606.ENSP00000233596	REEP6
9606.ENSP00000233623	TTC31
9606.ENSP00000233627	NDUFS7
9606.ENSP00000233630	PCGF1
9606.ENSP00000233668	DOK1
9606.ENSP00000233710	ACADL
9606.ENSP00000233735	REG1A
9606.ENSP00000233809	IGFBP2
9606.ENSP00000233813	IGFBP5
9606.ENSP00000233838	GGCX
9606.ENSP00000233840	NEU2
9606.ENSP00000233893	HSPE1
9606.ENSP00000233948	WNT6
9606.ENSP00000233954	IL1RL1
9606.ENSP00000233969	SLC9A2
9606.ENSP00000233997	AZU1
9606.ENSP00000234038	PPP1R7
9606.ENSP00000234071	PROC
9606.ENSP00000234091	ID2
9606.ENSP00000234111	ODC1
9606.ENSP00000234160	GORASP2
9606.ENSP00000234170	CEBPZ
9606.ENSP00000234198	DLX2
9606.ENSP00000234256	SLC1A4
9606.ENSP00000234296	ORC2
9606.ENSP00000234310	PPP3R1
9606.ENSP00000234313	PLEK
9606.ENSP00000234347	PRTN3
9606.ENSP00000234371	KISS1R
9606.ENSP00000234389	GRIN3B
9606.ENSP00000234396	ATP6V1B1
9606.ENSP00000234420	MSH6
9606.ENSP00000234488	CLCN6
9606.ENSP00000234798	TPSG1
9606.ENSP00000234827	TCEANC2
9606.ENSP00000234961	OPRD1
9606.ENSP00000235090	WDR77
9606.ENSP00000235310	MAD2L2
9606.ENSP00000235332	MIIP
9606.ENSP00000235345	SLC35D1
9606.ENSP00000235372	PRDM2
9606.ENSP00000235382	RGS2
9606.ENSP00000235521	WARS2
9606.ENSP00000235628	NT5C1A
9606.ENSP00000235835	AKR7A2
9606.ENSP00000236137	SLC19A2
9606.ENSP00000236495	SLC5A9
9606.ENSP00000236671	CTSD
9606.ENSP00000236826	MMP8
9606.ENSP00000236850	APOA1
9606.ENSP00000236959	ATIC
9606.ENSP00000237014	TTR
9606.ENSP00000237172	FILIP1
9606.ENSP00000237264	TBPL1
9606.ENSP00000237281	FBXO30
9606.ENSP00000237283	ADAT2
9606.ENSP00000237530	RPN2
9606.ENSP00000237536	SOGA1
9606.ENSP00000237596	PKD2
9606.ENSP00000237642	STBD1
9606.ENSP00000237654	CCNI
9606.ENSP00000237837	FGF23
9606.ENSP00000237853	ELL2
9606.ENSP00000238018	GDA
9606.ENSP00000238112	CPSF3
9606.ENSP00000238156	CCDC92
9606.ENSP00000238379	HDHD3
9606.ENSP00000238497	VPS4B
9606.ENSP00000238508	SERPINB10
9606.ENSP00000238558	GSC
9606.ENSP00000238561	ADCK1
9606.ENSP00000238616	NEK9
9606.ENSP00000238628	IFT43
9606.ENSP00000238647	IRF2BPL
9606.ENSP00000238651	ACOT2
9606.ENSP00000238667	FLVCR2
9606.ENSP00000238682	TGFB3
9606.ENSP00000238714	PAPOLG
9606.ENSP00000238721	TP53I3
9606.ENSP00000238738	RHOQ
9606.ENSP00000238789	ATAD2B
9606.ENSP00000238823	FAM98A
9606.ENSP00000238892	CRIPT
9606.ENSP00000238994	PPP1R3C
9606.ENSP00000239032	PRLHR
9606.ENSP00000239144	HOXB8
9606.ENSP00000239151	HOXB5
9606.ENSP00000239165	HOXB7
9606.ENSP00000239223	DUSP1
9606.ENSP00000239231	PANK3
9606.ENSP00000239243	MSX2
9606.ENSP00000239316	INSL4
9606.ENSP00000239444	PCDHB8
9606.ENSP00000239446	PCDHB10
9606.ENSP00000239449	PCDHB14
9606.ENSP00000239450	PCDHB12
9606.ENSP00000239451	SLC25A2
9606.ENSP00000239461	PRRX1
9606.ENSP00000239462	TNN
9606.ENSP00000239666	PDZD11
9606.ENSP00000239882	ELF1
9606.ENSP00000239891	ALG5
9606.ENSP00000239906	FAM53C
9606.ENSP00000239926	MYOT
9606.ENSP00000239938	EGR1
9606.ENSP00000239940	PFN2
9606.ENSP00000240055	NFYB
9606.ENSP00000240079	WASHC3
9606.ENSP00000240100	DUSP4
9606.ENSP00000240185	TARDBP
9606.ENSP00000240285	RDH10
9606.ENSP00000240306	DLX4
9606.ENSP00000240316	COIL
9606.ENSP00000240328	TBX2
9606.ENSP00000240364	FAM117A
9606.ENSP00000240423	NCAPH
9606.ENSP00000240488	MND1
9606.ENSP00000240499	ZNF141
9606.ENSP00000240587	TSHZ3
9606.ENSP00000240615	TAS2R8
9606.ENSP00000240617	PLBD1
9606.ENSP00000240618	KLRK1
9606.ENSP00000240619	TAS2R10
9606.ENSP00000240652	IAPP
9606.ENSP00000240687	TAS2R7
9606.ENSP00000240691	TAS2R9
9606.ENSP00000240874	KALRN
9606.ENSP00000240922	NAA50
9606.ENSP00000241041	PEX16
9606.ENSP00000241051	DEPDC7
9606.ENSP00000241052	CAT
9606.ENSP00000241125	GJA3
9606.ENSP00000241256	GHSR
9606.ENSP00000241261	TNFSF10
9606.ENSP00000241305	CPXM2
9606.ENSP00000241337	GSTM2
9606.ENSP00000241356	ADORA3
9606.ENSP00000241416	ACVR2A
9606.ENSP00000241436	POLK
9606.ENSP00000241453	FLT3
9606.ENSP00000241651	MYOG
9606.ENSP00000242057	AHR
9606.ENSP00000242067	BBS9
9606.ENSP00000242104	OCM
9606.ENSP00000242108	EEPD1
9606.ENSP00000242159	HOXA7
9606.ENSP00000242208	INHBA
9606.ENSP00000242257	MRM2
9606.ENSP00000242261	TWIST1
9606.ENSP00000242285	CLTA
9606.ENSP00000242351	ZC3HAV1
9606.ENSP00000242375	AKR1D1
9606.ENSP00000242465	SRGN
9606.ENSP00000242480	EGR2
9606.ENSP00000242576	UNG
9606.ENSP00000242591	IFT81
9606.ENSP00000242592	ACADS
9606.ENSP00000242776	DDX39A
9606.ENSP00000242786	ADGRE5
9606.ENSP00000242827	EBPL
9606.ENSP00000242839	ATP7B
9606.ENSP00000243045	ORMDL2
9606.ENSP00000243052	PDE1B
9606.ENSP00000243077	LRP1
9606.ENSP00000243108	HOXC6
9606.ENSP00000243167	FAAH
9606.ENSP00000243253	SEC61A1
9606.ENSP00000243298	RAB9B
9606.ENSP00000243344	TTC21B
9606.ENSP00000243346	NMI
9606.ENSP00000243347	TNFAIP6
9606.ENSP00000243389	SLC36A1
9606.ENSP00000243440	BATF3
9606.ENSP00000243457	KCNJ2
9606.ENSP00000243501	PLA2G12A
9606.ENSP00000243563	SNRPA
9606.ENSP00000243611	C4BPB
9606.ENSP00000243673	GPR83
9606.ENSP00000243706	HAUS3
9606.ENSP00000243776	CHPF
9606.ENSP00000243911	MC3R
9606.ENSP00000243924	PI3
9606.ENSP00000243938	WFDC3
9606.ENSP00000243997	ATP5F1E
9606.ENSP00000244007	PLCG1
9606.ENSP00000244020	SRSF6
9606.ENSP00000244043	PTGIS
9606.ENSP00000244050	SNAI1
9606.ENSP00000244051	MOCS3
9606.ENSP00000244137	PEPD
9606.ENSP00000244217	MCEE
9606.ENSP00000244227	SNRNP27
9606.ENSP00000244230	MPHOSPH10
9606.ENSP00000244289	LIPE
9606.ENSP00000244336	CEACAM8
9606.ENSP00000244360	RNF39
9606.ENSP00000244426	FBXO9
9606.ENSP00000244513	BTN1A1
9606.ENSP00000244537	H4C6
9606.ENSP00000244565	UNC5CL
9606.ENSP00000244571	AARS2
9606.ENSP00000244573	H1-1
9606.ENSP00000244669	APOBEC2
9606.ENSP00000244745	SOX4
9606.ENSP00000244869	EREG
9606.ENSP00000244930	SCGB2A1
9606.ENSP00000245046	EMC3
9606.ENSP00000245157	BBS2
9606.ENSP00000245185	MT2A
9606.ENSP00000245206	GOT2
9606.ENSP00000245255	PIWIL1
9606.ENSP00000245414	IRF1
9606.ENSP00000245451	BMP4
9606.ENSP00000245457	PTGER2
9606.ENSP00000245479	SOX9
9606.ENSP00000245539	MRPS7
9606.ENSP00000245544	NUP85
9606.ENSP00000245552	NT5C
9606.ENSP00000245615	MBOAT7
9606.ENSP00000245620	LILRB3
9606.ENSP00000245680	SLC35F5
9606.ENSP00000245787	INSIG2
9606.ENSP00000245796	PSD4
9606.ENSP00000245816	CLPP
9606.ENSP00000245817	TNFSF9
9606.ENSP00000245838	THOC2
9606.ENSP00000245907	C3
9606.ENSP00000245919	FOSB
9606.ENSP00000245923	RTN2
9606.ENSP00000245932	VASP
9606.ENSP00000245934	SYMPK
9606.ENSP00000245960	CDC25B
9606.ENSP00000245983	GNRH2
9606.ENSP00000246006	CD93
9606.ENSP00000246012	CST8
9606.ENSP00000246062	MKKS
9606.ENSP00000246069	DSTN
9606.ENSP00000246071	SNRPB2
9606.ENSP00000246080	TCF15
9606.ENSP00000246112	TLE6
9606.ENSP00000246115	S1PR4
9606.ENSP00000246151	PITHD1
9606.ENSP00000246166	FNTB
9606.ENSP00000246186	MMP24
9606.ENSP00000246194	RALY
9606.ENSP00000246337	UROD
9606.ENSP00000246548	UBA2
9606.ENSP00000246551	HCST
9606.ENSP00000246553	FFAR1
9606.ENSP00000246657	CCR7
9606.ENSP00000246662	KRT9
9606.ENSP00000246672	NR1D1
9606.ENSP00000246747	ARL2
9606.ENSP00000246792	RRAS
9606.ENSP00000246794	PRRG2
9606.ENSP00000246802	NOP53
9606.ENSP00000246841	FLRT1
9606.ENSP00000246868	SBDS
9606.ENSP00000246891	CSN1S1
9606.ENSP00000246895	STATH
9606.ENSP00000246912	MLX
9606.ENSP00000246914	WNK4
9606.ENSP00000246957	TRAP1
9606.ENSP00000247003	DDX49
9606.ENSP00000247020	SDF2
9606.ENSP00000247026	NSRP1
9606.ENSP00000247153	CFP
9606.ENSP00000247178	ATG14
9606.ENSP00000247191	DLGAP5
9606.ENSP00000247194	L3HYPDH
9606.ENSP00000247219	TBPL2
9606.ENSP00000247225	SGPP1
9606.ENSP00000247226	PLEKHG3
9606.ENSP00000247271	OMG
9606.ENSP00000247461	CANX
9606.ENSP00000247470	PYCARD
9606.ENSP00000247665	PHPT1
9606.ENSP00000247668	TRAF2
9606.ENSP00000247815	HELB
9606.ENSP00000247843	YEATS4
9606.ENSP00000247879	TAS2R3
9606.ENSP00000247881	TAS2R4
9606.ENSP00000247883	TAS2R5
9606.ENSP00000247933	IDUA
9606.ENSP00000247970	PIN1
9606.ENSP00000247977	FBXL12
9606.ENSP00000247986	KIF17
9606.ENSP00000247992	PLA2G2C
9606.ENSP00000248076	F2RL3
9606.ENSP00000248089	HCFC1R1
9606.ENSP00000248114	GFER
9606.ENSP00000248121	SYNGR3
9606.ENSP00000248150	GNG13
9606.ENSP00000248211	ZNF10
9606.ENSP00000248244	TICAM1
9606.ENSP00000248342	EIF3K
9606.ENSP00000248437	TUBA4A
9606.ENSP00000248444	VIL1
9606.ENSP00000248553	HSPB1
9606.ENSP00000248598	FGL2
9606.ENSP00000248600	STYXL1
9606.ENSP00000248633	PEX1
9606.ENSP00000248668	LRFN1
9606.ENSP00000248846	TUBGCP6
9606.ENSP00000248958	SDF2L1
9606.ENSP00000248975	YWHAH
9606.ENSP00000249007	RFPL3
9606.ENSP00000249014	CDC42EP1
9606.ENSP00000249016	MCHR1
9606.ENSP00000249041	GALR3
9606.ENSP00000249071	RAC2
9606.ENSP00000249075	LIF
9606.ENSP00000249269	PMPCB
9606.ENSP00000249284	TAS2R16
9606.ENSP00000249299	LSM8
9606.ENSP00000249344	STRIP2
9606.ENSP00000249356	DNAJB9
9606.ENSP00000249363	LRRC4
9606.ENSP00000249373	SMO
9606.ENSP00000249389	OPN1SW
9606.ENSP00000249396	SIRT2
9606.ENSP00000249501	HOXD10
9606.ENSP00000249750	ALDH1A2
9606.ENSP00000249842	ISLR
9606.ENSP00000249861	THAP10
9606.ENSP00000249887	ACKR4
9606.ENSP00000249910	MBD4
9606.ENSP00000250003	MYOD1
9606.ENSP00000250018	TPH1
9606.ENSP00000250056	PIMREG
9606.ENSP00000250092	CD68
9606.ENSP00000250113	FXR2
9606.ENSP00000250124	MPDU1
9606.ENSP00000250237	QTRT1
9606.ENSP00000250340	CLEC11A
9606.ENSP00000250351	KLK12
9606.ENSP00000250378	CMA1
9606.ENSP00000250405	BCL2L2
9606.ENSP00000250416	PARP2
9606.ENSP00000250448	FOXA1
9606.ENSP00000250457	EGLN3
9606.ENSP00000250495	NEDD8
9606.ENSP00000250498	DAD1
9606.ENSP00000250535	CDO1
9606.ENSP00000250615	AANAT
9606.ENSP00000250617	ARHGEF6
9606.ENSP00000250693	ART1
9606.ENSP00000250699	CHRNA10
9606.ENSP00000250896	MKNK2
9606.ENSP00000250974	ABHD17A
9606.ENSP00000251020	SALL1
9606.ENSP00000251038	ZC3H14
9606.ENSP00000251047	LMAN1
9606.ENSP00000251089	ANGEL1
9606.ENSP00000251102	CNGB1
9606.ENSP00000251119	ZFYVE26
9606.ENSP00000251166	CORO7
9606.ENSP00000251170	SEC14L5
9606.ENSP00000251203	PBX4
9606.ENSP00000251241	DHX40
9606.ENSP00000251250	DTWD1
9606.ENSP00000251287	HCN2
9606.ENSP00000251337	GNAT2
9606.ENSP00000251363	CERS4
9606.ENSP00000251372	LILRA1
9606.ENSP00000251413	TUBG1
9606.ENSP00000251472	MAST1
9606.ENSP00000251496	NCAPG
9606.ENSP00000251535	ALOX12
9606.ENSP00000251566	UGT2A3
9606.ENSP00000251588	CIAO3
9606.ENSP00000251595	HBA2
9606.ENSP00000251607	TRNT1
9606.ENSP00000251636	DHX29
9606.ENSP00000251642	DHX58
9606.ENSP00000251691	ARFGEF3
9606.ENSP00000251775	SNX4
9606.ENSP00000251810	RRM2B
9606.ENSP00000251871	MED17
9606.ENSP00000251900	SCML2
9606.ENSP00000251968	TSG101
9606.ENSP00000251993	KIAA0930
9606.ENSP00000252071	ACTR3C
9606.ENSP00000252085	PCDHGA12
9606.ENSP00000252087	PCDHGC5
9606.ENSP00000252102	NDUFA2
9606.ENSP00000252137	ESS2
9606.ENSP00000252229	MICB
9606.ENSP00000252242	KRT5
9606.ENSP00000252244	KRT1
9606.ENSP00000252245	KRT75
9606.ENSP00000252250	KRT6C
9606.ENSP00000252252	KRT6B
9606.ENSP00000252318	GALNT8
9606.ENSP00000252321	KCNA5
9606.ENSP00000252456	CNN1
9606.ENSP00000252483	NECTIN2
9606.ENSP00000252486	APOE
9606.ENSP00000252505	ALLC
9606.ENSP00000252506	GADD45G
9606.ENSP00000252542	SAFB2
9606.ENSP00000252575	NCAN
9606.ENSP00000252593	BST2
9606.ENSP00000252595	SLC27A1
9606.ENSP00000252597	USHBP1
9606.ENSP00000252602	MRPL34
9606.ENSP00000252603	PGLS
9606.ENSP00000252622	LSM7
9606.ENSP00000252674	MLLT1
9606.ENSP00000252677	BMP15
9606.ENSP00000252699	ACTN4
9606.ENSP00000252723	EPO
9606.ENSP00000252744	ZSWIM6
9606.ENSP00000252804	PXDN
9606.ENSP00000252809	GDF15
9606.ENSP00000252818	JUND
9606.ENSP00000252825	HRC
9606.ENSP00000252840	ZNF557
9606.ENSP00000252891	NUMBL
9606.ENSP00000252934	ATXN10
9606.ENSP00000252951	HBZ
9606.ENSP00000252971	MNX1
9606.ENSP00000252997	GATA5
9606.ENSP00000252999	LAMA5
9606.ENSP00000253023	UBE2M
9606.ENSP00000253024	TRIM28
9606.ENSP00000253039	EIF2S3
9606.ENSP00000253047	TMEM160
9606.ENSP00000253048	ZC3H4
9606.ENSP00000253055	MAP3K10
9606.ENSP00000253063	SESN2
9606.ENSP00000253079	CCDC62
9606.ENSP00000253083	HIP1R
9606.ENSP00000253122	SLC6A8
9606.ENSP00000253144	ZNF331
9606.ENSP00000253188	SLC7A10
9606.ENSP00000253193	LRP3
9606.ENSP00000253237	GRWD1
9606.ENSP00000253247	NOL11
9606.ENSP00000253270	SLC35D2
9606.ENSP00000253329	PPIL4
9606.ENSP00000253363	RBM39
9606.ENSP00000253382	ACSS2
9606.ENSP00000253458	GSE1
9606.ENSP00000253462	GINS2
9606.ENSP00000253496	F12
9606.ENSP00000253577	ABCB7
9606.ENSP00000253673	ADGRE3
9606.ENSP00000253693	CAPN7
9606.ENSP00000253719	NAPSA
9606.ENSP00000253754	PDLIM4
9606.ENSP00000253778	GFPT2
9606.ENSP00000253794	VPS25
9606.ENSP00000253799	AOC2
9606.ENSP00000253801	G6PC
9606.ENSP00000253807	PCDHAC1
9606.ENSP00000253812	PCDHGA3
9606.ENSP00000253814	NDFIP1
9606.ENSP00000253861	EXOC4
9606.ENSP00000254029	WDR44
9606.ENSP00000254037	ZCCHC9
9606.ENSP00000254066	RARA
9606.ENSP00000254079	PPP1R1B
9606.ENSP00000254090	FMO5
9606.ENSP00000254101	PRKAB2
9606.ENSP00000254108	FUS
9606.ENSP00000254181	USP29
9606.ENSP00000254190	CHSY1
9606.ENSP00000254227	NR0B2
9606.ENSP00000254250	THAP1
9606.ENSP00000254260	RHPN2
9606.ENSP00000254286	ACTR10
9606.ENSP00000254301	LGALS3
9606.ENSP00000254322	DNAJB1
9606.ENSP00000254436	TRIM21
9606.ENSP00000254442	WDR7
9606.ENSP00000254480	SMARCC1
9606.ENSP00000254488	SLC6A11
9606.ENSP00000254508	NUP210
9606.ENSP00000254521	HSD17B7
9606.ENSP00000254579	DNHD1
9606.ENSP00000254605	RRP8
9606.ENSP00000254616	TIMM10B
9606.ENSP00000254624	EFR3A
9606.ENSP00000254627	OC90
9606.ENSP00000254654	ILKAP
9606.ENSP00000254657	PER2
9606.ENSP00000254661	RAMP1
9606.ENSP00000254691	CARD6
9606.ENSP00000254695	RAP1GAP2
9606.ENSP00000254719	RPA1
9606.ENSP00000254722	SERPINF1
9606.ENSP00000254730	EEFSEC
9606.ENSP00000254759	COQ3
9606.ENSP00000254770	LANCL2
9606.ENSP00000254803	UTP3
9606.ENSP00000254810	H3-3B
9606.ENSP00000254816	TRIM47
9606.ENSP00000254846	KDM6B
9606.ENSP00000254854	GUCY2D
9606.ENSP00000254868	CLEC10A
9606.ENSP00000254878	RIDA
9606.ENSP00000254928	ERAL1
9606.ENSP00000254940	NIP7
9606.ENSP00000254950	VPS4A
9606.ENSP00000254958	JAG1
9606.ENSP00000254963	HSPA12B
9606.ENSP00000254976	SNAP25
9606.ENSP00000254998	NXT1
9606.ENSP00000255008	SSTR4
9606.ENSP00000255030	CRP
9606.ENSP00000255040	APCS
9606.ENSP00000255078	IGHMBP2
9606.ENSP00000255082	ACY3
9606.ENSP00000255087	TESMIN
9606.ENSP00000255108	DPH2
9606.ENSP00000255120	NASP
9606.ENSP00000255189	DMGDH
9606.ENSP00000255192	BHMT2
9606.ENSP00000255194	AP3B1
9606.ENSP00000255198	ZBED3
9606.ENSP00000255224	SYT4
9606.ENSP00000255226	SLC14A2
9606.ENSP00000255262	NMUR2
9606.ENSP00000255266	PDE6A
9606.ENSP00000255304	USPL1
9606.ENSP00000255380	CHRM3
9606.ENSP00000255381	MYH4
9606.ENSP00000255389	PEMT
9606.ENSP00000255409	CHI3L1
9606.ENSP00000255416	MYBPH
9606.ENSP00000255465	CCNA1
9606.ENSP00000255476	RFXAP
9606.ENSP00000255608	BTBD2
9606.ENSP00000255613	KMT5C
9606.ENSP00000255631	HSPBP1
9606.ENSP00000255641	CSNK1G2
9606.ENSP00000255681	MACROD1
9606.ENSP00000255688	PLAAT4
9606.ENSP00000255764	MED10
9606.ENSP00000255858	SEC14L4
9606.ENSP00000256001	ACTR3B
9606.ENSP00000256010	NTS
9606.ENSP00000256015	BTG1
9606.ENSP00000256078	KRAS
9606.ENSP00000256079	IPO8
9606.ENSP00000256103	PMP2
9606.ENSP00000256104	FABP4
9606.ENSP00000256194	MICAL2
9606.ENSP00000256196	RRAS2
9606.ENSP00000256255	SARAF
9606.ENSP00000256261	DUSP26
9606.ENSP00000256319	ERG28
9606.ENSP00000256383	EIF2S1
9606.ENSP00000256398	ELP3
9606.ENSP00000256412	ADAMDEC1
9606.ENSP00000256429	MBD2
9606.ENSP00000256442	CCNB1
9606.ENSP00000256447	CD180
9606.ENSP00000256458	IRAK2
9606.ENSP00000256460	CAMK1
9606.ENSP00000256474	VHL
9606.ENSP00000256495	BHLHE40
9606.ENSP00000256497	EDEM1
9606.ENSP00000256509	CHL1
9606.ENSP00000256544	KATNBL1
9606.ENSP00000256592	TSHB
9606.ENSP00000256593	GSTM5
9606.ENSP00000256637	SORT1
9606.ENSP00000256644	LAMTOR5
9606.ENSP00000256682	ARF3
9606.ENSP00000256689	SLC38A2
9606.ENSP00000256722	CMPK2
9606.ENSP00000256759	FST
9606.ENSP00000256797	ERN2
9606.ENSP00000256854	NARS1
9606.ENSP00000256857	GRP
9606.ENSP00000256906	HRH4
9606.ENSP00000256925	CABLES1
9606.ENSP00000256951	EMP1
9606.ENSP00000256953	RERG
9606.ENSP00000256958	SLCO1B1
9606.ENSP00000256996	DDB2
9606.ENSP00000256999	FOLH1
9606.ENSP00000257013	RTL8C
9606.ENSP00000257017	RAB33A
9606.ENSP00000257068	MTNR1B
9606.ENSP00000257118	PHC2
9606.ENSP00000257177	TUT4
9606.ENSP00000257181	PRPF38A
9606.ENSP00000257189	DSG3
9606.ENSP00000257192	DSG1
9606.ENSP00000257198	DSC1
9606.ENSP00000257245	TIMM10
9606.ENSP00000257264	TCN1
9606.ENSP00000257287	CEP135
9606.ENSP00000257290	PDGFRA
9606.ENSP00000257336	BIVM
9606.ENSP00000257347	CARS2
9606.ENSP00000257408	KLB
9606.ENSP00000257430	APC
9606.ENSP00000257527	ADAM19
9606.ENSP00000257549	SDS
9606.ENSP00000257552	MSI1
9606.ENSP00000257566	TBX3
9606.ENSP00000257570	OASL
9606.ENSP00000257572	HRK
9606.ENSP00000257575	RNFT2
9606.ENSP00000257604	TRAFD1
9606.ENSP00000257626	GSAP
9606.ENSP00000257627	OCM2
9606.ENSP00000257663	TMEM60
9606.ENSP00000257696	HILPDA
9606.ENSP00000257700	RINT1
9606.ENSP00000257749	BACH2
9606.ENSP00000257770	NT5E
9606.ENSP00000257787	AKIRIN2
9606.ENSP00000257818	LMO2
9606.ENSP00000257836	PRRG4
9606.ENSP00000257860	PRPH
9606.ENSP00000257861	AVIL
9606.ENSP00000257863	AMHR2
9606.ENSP00000257868	GDF11
9606.ENSP00000257895	RDH5
9606.ENSP00000257904	CDK4
9606.ENSP00000257905	PPP1R1A
9606.ENSP00000257934	ESPL1
9606.ENSP00000257940	ZC3H10
9606.ENSP00000257951	KRT84
9606.ENSP00000257974	KRT82
9606.ENSP00000258034	TAAR5
9606.ENSP00000258042	NMBR
9606.ENSP00000258052	SMPD2
9606.ENSP00000258080	HTRA2
9606.ENSP00000258091	CCT7
9606.ENSP00000258106	EMX1
9606.ENSP00000258145	GNS
9606.ENSP00000258168	BCO1
9606.ENSP00000258201	FHOD1
9606.ENSP00000258214	CCDC102A
9606.ENSP00000258243	URB2
9606.ENSP00000258281	TAF5L
9606.ENSP00000258301	STX6
9606.ENSP00000258302	RGS8
9606.ENSP00000258317	NPL
9606.ENSP00000258341	LAMC1
9606.ENSP00000258381	SP110
9606.ENSP00000258383	MRPL44
9606.ENSP00000258385	CHRND
9606.ENSP00000258399	USP37
9606.ENSP00000258400	HTR2B
9606.ENSP00000258415	CYP27A1
9606.ENSP00000258416	EIF4E2
9606.ENSP00000258418	CAB39
9606.ENSP00000258424	COX5B
9606.ENSP00000258428	REV1
9606.ENSP00000258436	MFSD9
9606.ENSP00000258443	EDAR
9606.ENSP00000258455	MRPS9
9606.ENSP00000258456	GPR45
9606.ENSP00000258457	C2orf49
9606.ENSP00000258484	EPC2
9606.ENSP00000258494	ALDH1L2
9606.ENSP00000258526	PLXNC1
9606.ENSP00000258534	DRAM1
9606.ENSP00000258538	SLC41A2
9606.ENSP00000258648	MED4
9606.ENSP00000258662	NUDT15
9606.ENSP00000258729	IGF2BP3
9606.ENSP00000258742	NUP42
9606.ENSP00000258772	DDX56
9606.ENSP00000258774	HUS1
9606.ENSP00000258787	MYO1G
9606.ENSP00000258796	TTYH3
9606.ENSP00000258829	NKX2-8
9606.ENSP00000258873	ACSBG1
9606.ENSP00000258874	MTHFS
9606.ENSP00000258884	ABHD17C
9606.ENSP00000258886	IREB2
9606.ENSP00000258930	CIB2
9606.ENSP00000258955	RSAD1
9606.ENSP00000258962	SRSF1
9606.ENSP00000258975	TACO1
9606.ENSP00000259008	BRIP1
9606.ENSP00000259021	KAT7
9606.ENSP00000259053	CD302
9606.ENSP00000259056	GALNT5
9606.ENSP00000259089	BLK
9606.ENSP00000259199	CBWD2
9606.ENSP00000259206	IL1RN
9606.ENSP00000259229	CCDC115
9606.ENSP00000259239	IMP4
9606.ENSP00000259253	UGGT1
9606.ENSP00000259254	GYPC
9606.ENSP00000259324	LRRC8A
9606.ENSP00000259339	TOR1B
9606.ENSP00000259351	RALGPS1
9606.ENSP00000259365	TMOD1
9606.ENSP00000259371	DAB2IP
9606.ENSP00000259392	SLC31A2
9606.ENSP00000259396	ORM1
9606.ENSP00000259400	STX17
9606.ENSP00000259407	BAAT
9606.ENSP00000259455	GABBR2
9606.ENSP00000259457	PSMB7
9606.ENSP00000259467	PDCL
9606.ENSP00000259469	RPL35
9606.ENSP00000259486	ENPP2
9606.ENSP00000259512	DERL1
9606.ENSP00000259569	RANBP6
9606.ENSP00000259607	CCL21
9606.ENSP00000259631	CCL27
9606.ENSP00000259632	DCTN3
9606.ENSP00000259667	HINT2
9606.ENSP00000259708	KLC4
9606.ENSP00000259727	GMPR
9606.ENSP00000259746	TMEM63B
9606.ENSP00000259750	TTBK1
9606.ENSP00000259782	TINAG
9606.ENSP00000259803	GCM1
9606.ENSP00000259808	RIPK1
9606.ENSP00000259818	TUBB2B
9606.ENSP00000259874	IER3
9606.ENSP00000259883	PGBD1
9606.ENSP00000259895	GTF2H4
9606.ENSP00000259915	POU5F1
9606.ENSP00000259938	CLPS
9606.ENSP00000259951	HLA-F
9606.ENSP00000259983	C6orf52
9606.ENSP00000260010	TLR2
9606.ENSP00000260102	MRPL15
9606.ENSP00000260116	TTPA
9606.ENSP00000260118	GGH
9606.ENSP00000260126	SLCO5A1
9606.ENSP00000260128	SULF1
9606.ENSP00000260129	TGS1
9606.ENSP00000260187	USP2
9606.ENSP00000260191	HTR3B
9606.ENSP00000260197	SORL1
9606.ENSP00000260227	MMP7
9606.ENSP00000260228	MMP20
9606.ENSP00000260229	MMP27
9606.ENSP00000260264	POU2F3
9606.ENSP00000260270	FDX1
9606.ENSP00000260302	MMP13
9606.ENSP00000260327	CTDSPL2
9606.ENSP00000260356	THBS1
9606.ENSP00000260361	NDUFAF1
9606.ENSP00000260363	KIF23
9606.ENSP00000260386	ITPKA
9606.ENSP00000260402	PLCB2
9606.ENSP00000260403	TMEM62
9606.ENSP00000260408	ADAM10
9606.ENSP00000260443	RSL24D1
9606.ENSP00000260447	GCHFR
9606.ENSP00000260453	MNS1
9606.ENSP00000260508	KYAT3
9606.ENSP00000260563	RTCA
9606.ENSP00000260570	IFT172
9606.ENSP00000260643	PREB
9606.ENSP00000260649	SLC3A1
9606.ENSP00000260653	SIX3
9606.ENSP00000260682	CYP2C9
9606.ENSP00000260702	LOXL4
9606.ENSP00000260731	KIF11
9606.ENSP00000260746	ARL3
9606.ENSP00000260762	EXOC6
9606.ENSP00000260803	DBR1
9606.ENSP00000260947	BARD1
9606.ENSP00000260950	MSTN
9606.ENSP00000260952	ASNSD1
9606.ENSP00000260953	METTL5
9606.ENSP00000260970	PPIG
9606.ENSP00000261007	CHRNA1
9606.ENSP00000261015	WDR12
9606.ENSP00000261023	ITGAV
9606.ENSP00000261024	SLC40A1
9606.ENSP00000261038	SLC49A4
9606.ENSP00000261047	GUCA1C
9606.ENSP00000261070	COX17
9606.ENSP00000261167	WBP11
9606.ENSP00000261170	GUCY2C
9606.ENSP00000261172	EPYC
9606.ENSP00000261180	TRHDE
9606.ENSP00000261183	OSBPL8
9606.ENSP00000261191	INTS13
9606.ENSP00000261195	GYS2
9606.ENSP00000261196	SLCO1B3
9606.ENSP00000261200	ABCC9
9606.ENSP00000261205	SYT1
9606.ENSP00000261208	HAL
9606.ENSP00000261211	CDK17
9606.ENSP00000261233	IRAK3
9606.ENSP00000261245	MNAT1
9606.ENSP00000261249	TRMT5
9606.ENSP00000261250	C12orf4
9606.ENSP00000261254	CCND2
9606.ENSP00000261267	LYZ
9606.ENSP00000261292	LIPG
9606.ENSP00000261296	TGDS
9606.ENSP00000261303	PSMC1
9606.ENSP00000261304	GALC
9606.ENSP00000261308	PPWD1
9606.ENSP00000261313	PEBP1
9606.ENSP00000261326	MOCOS
9606.ENSP00000261336	PZP
9606.ENSP00000261340	CLEC2D
9606.ENSP00000261366	LMNB1
9606.ENSP00000261367	SNCAIP
9606.ENSP00000261369	SNX24
9606.ENSP00000261381	XYLT1
9606.ENSP00000261386	GDE1
9606.ENSP00000261396	NUP133
9606.ENSP00000261402	NUAK1
9606.ENSP00000261405	VWF
9606.ENSP00000261416	HEXB
9606.ENSP00000261438	KLF3
9606.ENSP00000261439	TBC1D1
9606.ENSP00000261448	CASQ2
9606.ENSP00000261464	TRAF5
9606.ENSP00000261475	PPP2R3C
9606.ENSP00000261479	PSMA6
9606.ENSP00000261483	MAN2A1
9606.ENSP00000261497	USP22
9606.ENSP00000261503	SPECC1
9606.ENSP00000261507	MSMO1
9606.ENSP00000261514	CLCN3
9606.ENSP00000261523	RORA
9606.ENSP00000261530	GPATCH2L
9606.ENSP00000261534	POMT2
9606.ENSP00000261556	TMEM260
9606.ENSP00000261558	AP5M1
9606.ENSP00000261560	ZNF430
9606.ENSP00000261574	IPO5
9606.ENSP00000261588	KIAA0556
9606.ENSP00000261590	DSG2
9606.ENSP00000261596	LPIN2
9606.ENSP00000261597	NDC80
9606.ENSP00000261600	THOC1
9606.ENSP00000261609	HERC2
9606.ENSP00000261622	SLC7A5
9606.ENSP00000261623	CYBA
9606.ENSP00000261636	ARL1
9606.ENSP00000261637	UTP20
9606.ENSP00000261643	COX10
9606.ENSP00000261647	TTC19
9606.ENSP00000261658	BFAR
9606.ENSP00000261667	KPNA3
9606.ENSP00000261681	MPP5
9606.ENSP00000261693	SCARB1
9606.ENSP00000261707	SLC6A4
9606.ENSP00000261712	PSMD11
9606.ENSP00000261714	BLMH
9606.ENSP00000261716	TAOK1
9606.ENSP00000261726	CUX2
9606.ENSP00000261731	LHX5
9606.ENSP00000261733	ALDH2
9606.ENSP00000261735	ERP29
9606.ENSP00000261751	CHRNB4
9606.ENSP00000261769	CDH1
9606.ENSP00000261772	AARS1
9606.ENSP00000261776	VAC14
9606.ENSP00000261783	ARG2
9606.ENSP00000261798	CSNK1A1
9606.ENSP00000261799	PDGFRB
9606.ENSP00000261800	FAT2
9606.ENSP00000261835	CYP46A1
9606.ENSP00000261839	MYO5C
9606.ENSP00000261845	MAPK6
9606.ENSP00000261854	SPPL2A
9606.ENSP00000261858	GLCE
9606.ENSP00000261861	CORO2B
9606.ENSP00000261867	SLC30A4
9606.ENSP00000261875	HACD3
9606.ENSP00000261881	TIPIN
9606.ENSP00000261883	CILP
9606.ENSP00000261890	RAB11A
9606.ENSP00000261892	SLC24A1
9606.ENSP00000261893	LACTB
9606.ENSP00000261900	CCNT1
9606.ENSP00000261918	SEMA7A
9606.ENSP00000261921	LOXL1
9606.ENSP00000261937	FLT4
9606.ENSP00000261965	TUBGCP3
9606.ENSP00000261973	RBM25
9606.ENSP00000261978	LTBP2
9606.ENSP00000261980	VSX2
9606.ENSP00000261994	SERPINA10
9606.ENSP00000262013	SPAG9
9606.ENSP00000262027	MARS1
9606.ENSP00000262030	ATP5F1B
9606.ENSP00000262031	RBMS2
9606.ENSP00000262039	PIK3C3
9606.ENSP00000262041	MEOX2
9606.ENSP00000262043	PHF3
9606.ENSP00000262053	ATF1
9606.ENSP00000262065	MMD
9606.ENSP00000262094	RAB27B
9606.ENSP00000262096	ZDHHC2
9606.ENSP00000262102	MTUS1
9606.ENSP00000262103	EFCAB1
9606.ENSP00000262113	MYOM2
9606.ENSP00000262126	ANKRD12
9606.ENSP00000262133	RBL2
9606.ENSP00000262139	WIPI1
9606.ENSP00000262146	MTFR1
9606.ENSP00000262150	CDH19
9606.ENSP00000262158	SMAD7
9606.ENSP00000262160	SMAD2
9606.ENSP00000262177	DNAJB6
9606.ENSP00000262178	VIPR2
9606.ENSP00000262186	KCNH2
9606.ENSP00000262187	RHEB
9606.ENSP00000262188	SMARCD3
9606.ENSP00000262189	KMT2C
9606.ENSP00000262193	PSMB1
9606.ENSP00000262207	CRISPLD1
9606.ENSP00000262209	TRPA1
9606.ENSP00000262210	CSPP1
9606.ENSP00000262215	ARFGEF1
9606.ENSP00000262219	ANXA13
9606.ENSP00000262225	TMED2
9606.ENSP00000262238	YY1
9606.ENSP00000262262	CD33
9606.ENSP00000262265	PIH1D1
9606.ENSP00000262288	SCPEP1
9606.ENSP00000262290	LPO
9606.ENSP00000262291	VMP1
9606.ENSP00000262294	TRIM37
9606.ENSP00000262300	PKMYT1
9606.ENSP00000262302	NUBP2
9606.ENSP00000262304	PKD1
9606.ENSP00000262306	ELOB
9606.ENSP00000262315	CHTF18
9606.ENSP00000262316	RHBDF1
9606.ENSP00000262319	TELO2
9606.ENSP00000262320	AXIN1
9606.ENSP00000262340	RPE65
9606.ENSP00000262352	SLC1A1
9606.ENSP00000262367	CREBBP
9606.ENSP00000262374	ALG1
9606.ENSP00000262375	DNAJA3
9606.ENSP00000262384	N4BP1
9606.ENSP00000262394	WSB1
9606.ENSP00000262395	TRAF4
9606.ENSP00000262407	ITGA2B
9606.ENSP00000262418	SLC4A1
9606.ENSP00000262424	CRISPLD2
9606.ENSP00000262426	FOXF1
9606.ENSP00000262428	COTL1
9606.ENSP00000262430	MLYCD
9606.ENSP00000262432	METTL2B
9606.ENSP00000262435	SMURF2
9606.ENSP00000262441	GLP2R
9606.ENSP00000262442	DNAH9
9606.ENSP00000262450	CHD5
9606.ENSP00000262455	ERP44
9606.ENSP00000262460	GINS1
9606.ENSP00000262461	SLC12A2
9606.ENSP00000262462	SLC27A6
9606.ENSP00000262483	PITPNM3
9606.ENSP00000262506	CSNK2A2
9606.ENSP00000262507	COQ9
9606.ENSP00000262510	NLRC5
9606.ENSP00000262518	SRCAP
9606.ENSP00000262519	SETD1A
9606.ENSP00000262525	ZNF629
9606.ENSP00000262545	PCSK2
9606.ENSP00000262554	SPTLC1
9606.ENSP00000262577	ZC3H3
9606.ENSP00000262584	RPL8
9606.ENSP00000262613	SLC9A3R1
9606.ENSP00000262623	ATP4A
9606.ENSP00000262626	HPN
9606.ENSP00000262629	TYROBP
9606.ENSP00000262633	RBM42
9606.ENSP00000262643	CCNE1
9606.ENSP00000262644	IMPAD1
9606.ENSP00000262646	RAB2A
9606.ENSP00000262662	CDKN2C
9606.ENSP00000262710	ACIN1
9606.ENSP00000262713	AJUBA
9606.ENSP00000262715	TEP1
9606.ENSP00000262717	CDH20
9606.ENSP00000262719	PHLPP1
9606.ENSP00000262726	EFCAB6
9606.ENSP00000262738	CELSR1
9606.ENSP00000262741	PIK3R3
9606.ENSP00000262746	PRDX1
9606.ENSP00000262752	RPS6KA6
9606.ENSP00000262764	PGS1
9606.ENSP00000262765	QRICH2
9606.ENSP00000262768	TIMP2
9606.ENSP00000262776	LGALS3BP
9606.ENSP00000262809	ELL
9606.ENSP00000262811	MAST3
9606.ENSP00000262839	TRPC5
9606.ENSP00000262844	AMMECR1
9606.ENSP00000262848	PRKX
9606.ENSP00000262850	RRAGB
9606.ENSP00000262865	BPI
9606.ENSP00000262887	XRCC1
9606.ENSP00000262891	MARK4
9606.ENSP00000262894	ZNF225
9606.ENSP00000262904	E2F3
9606.ENSP00000262916	KCNQ4
9606.ENSP00000262919	ATRN
9606.ENSP00000262940	RASA4
9606.ENSP00000262942	ARPC1A
9606.ENSP00000262948	MAP2K2
9606.ENSP00000262958	GNA15
9606.ENSP00000262960	DPP9
9606.ENSP00000262965	TCF3
9606.ENSP00000262971	PIAS4
9606.ENSP00000262995	GAB1
9606.ENSP00000262999	UCP1
9606.ENSP00000263025	MAPK3
9606.ENSP00000263035	DHTKD1
9606.ENSP00000263038	PHYH
9606.ENSP00000263056	MAP3K8
9606.ENSP00000263062	EPC1
9606.ENSP00000263063	MTPAP
9606.ENSP00000263071	SCARF1
9606.ENSP00000263073	SMG6
9606.ENSP00000263080	ASPA
9606.ENSP00000263083	DPH1
9606.ENSP00000263087	ITGAE
9606.ENSP00000263088	PLD2
9606.ENSP00000263093	SLC27A5
9606.ENSP00000263094	ABCA7
9606.ENSP00000263100	A1BG
9606.ENSP00000263116	RAB36
9606.ENSP00000263125	PRKCQ
9606.ENSP00000263160	SLC17A6
9606.ENSP00000263174	PALMD
9606.ENSP00000263181	KIF18A
9606.ENSP00000263182	BBOX1
9606.ENSP00000263187	MSH4
9606.ENSP00000263202	UFD1
9606.ENSP00000263205	MED15
9606.ENSP00000263207	ARVCF
9606.ENSP00000263208	HIRA
9606.ENSP00000263209	DGCR8
9606.ENSP00000263212	PPM1F
9606.ENSP00000263233	SYP
9606.ENSP00000263238	ACTR3
9606.ENSP00000263239	DDX18
9606.ENSP00000263245	ARFGAP3
9606.ENSP00000263246	PACSIN2
9606.ENSP00000263253	EP300
9606.ENSP00000263256	DESI1
9606.ENSP00000263269	GRIN2D
9606.ENSP00000263274	LIG1
9606.ENSP00000263277	EHD2
9606.ENSP00000263278	HSD17B14
9606.ENSP00000263314	P2RX3
9606.ENSP00000263317	NOX4
9606.ENSP00000263321	TYR
9606.ENSP00000263339	IL1A
9606.ENSP00000263341	IL1B
9606.ENSP00000263346	TCF25
9606.ENSP00000263354	NAPA
9606.ENSP00000263372	KCNK6
9606.ENSP00000263377	BRD4
9606.ENSP00000263382	ASF1B
9606.ENSP00000263383	ILVBL
9606.ENSP00000263390	MED26
9606.ENSP00000263413	C6
9606.ENSP00000263431	PRKCG
9606.ENSP00000263433	PPP1R12C
9606.ENSP00000263440	ALG6
9606.ENSP00000263464	BIRC3
9606.ENSP00000263519	ATP2B3
9606.ENSP00000263549	PARP12
9606.ENSP00000263556	P4HA1
9606.ENSP00000263578	FOXRED1
9606.ENSP00000263579	DCPS
9606.ENSP00000263598	LCN1
9606.ENSP00000263629	MTIF2
9606.ENSP00000263645	CD81
9606.ENSP00000263666	PDZRN3
9606.ENSP00000263672	SPCS2
9606.ENSP00000263681	POLD3
9606.ENSP00000263686	SELP
9606.ENSP00000263694	SNRNP40
9606.ENSP00000263697	DNAJC8
9606.ENSP00000263702	MECR
9606.ENSP00000263707	TFCP2L1
9606.ENSP00000263713	EPB41L5
9606.ENSP00000263733	FAM20B
9606.ENSP00000263734	EPAS1
9606.ENSP00000263735	EPCAM
9606.ENSP00000263753	SGO1
9606.ENSP00000263754	KAT2B
9606.ENSP00000263773	FNBP4
9606.ENSP00000263774	NDUFS3
9606.ENSP00000263776	ACCS
9606.ENSP00000263780	CHMP2B
9606.ENSP00000263791	EIF2AK4
9606.ENSP00000263798	TYRO3
9606.ENSP00000263800	LTK
9606.ENSP00000263805	ZNF106
9606.ENSP00000263847	OSBP
9606.ENSP00000263849	ZC2HC1A
9606.ENSP00000263851	IL7
9606.ENSP00000263856	CHMP3
9606.ENSP00000263857	POLR1A
9606.ENSP00000263867	CAPG
9606.ENSP00000263881	MAP4K3
9606.ENSP00000263897	USE1
9606.ENSP00000263915	GRB14
9606.ENSP00000263918	STRN
9606.ENSP00000263923	KDR
9606.ENSP00000263932	TNFRSF8
9606.ENSP00000263934	KIF1B
9606.ENSP00000263955	STK17B
9606.ENSP00000263960	COQ10B
9606.ENSP00000263966	USP13
9606.ENSP00000263967	PIK3CA
9606.ENSP00000263974	TAF12
9606.ENSP00000263980	SLC9A1
9606.ENSP00000263985	GATB
9606.ENSP00000263991	EHBP1
9606.ENSP00000263997	SLC7A6OS
9606.ENSP00000264001	CKLF
9606.ENSP00000264005	LCAT
9606.ENSP00000264012	CDH3
9606.ENSP00000264020	IFT46
9606.ENSP00000264025	NECTIN1
9606.ENSP00000264027	SC5D
9606.ENSP00000264029	TREH
9606.ENSP00000264033	CBL
9606.ENSP00000264036	MCAM
9606.ENSP00000264039	GPC1
9606.ENSP00000264042	FARP2
9606.ENSP00000264047	SLC5A7
9606.ENSP00000264051	NGEF
9606.ENSP00000264057	DGKD
9606.ENSP00000264059	EFHD1
9606.ENSP00000264065	DNAJC10
9606.ENSP00000264071	TUBB4A
9606.ENSP00000264072	FCER2
9606.ENSP00000264079	MCOLN1
9606.ENSP00000264080	GPR108
9606.ENSP00000264093	DGUOK
9606.ENSP00000264094	LOXL3
9606.ENSP00000264108	HAT1
9606.ENSP00000264110	ATF2
9606.ENSP00000264151	OSGEPL1
9606.ENSP00000264156	MCM6
9606.ENSP00000264159	ZRANB3
9606.ENSP00000264161	DARS1
9606.ENSP00000264162	LCT
9606.ENSP00000264167	AGPS
9606.ENSP00000264170	KYNU
9606.ENSP00000264187	NID1
9606.ENSP00000264198	MUL1
9606.ENSP00000264218	NMU
9606.ENSP00000264220	PPAT
9606.ENSP00000264228	SRD5A3
9606.ENSP00000264230	NOA1
9606.ENSP00000264231	POPDC2
9606.ENSP00000264233	POLQ
9606.ENSP00000264246	CD80
9606.ENSP00000264254	PDCL3
9606.ENSP00000264255	TXNDC9
9606.ENSP00000264257	IL1RL2
9606.ENSP00000264263	GFM1
9606.ENSP00000264265	LXN
9606.ENSP00000264276	ALS2
9606.ENSP00000264279	NOP58
9606.ENSP00000264316	TXK
9606.ENSP00000264318	GABRA4
9606.ENSP00000264331	TOP2B
9606.ENSP00000264335	YWHAE
9606.ENSP00000264344	FAM13A
9606.ENSP00000264360	PCDH10
9606.ENSP00000264376	CRYGD
9606.ENSP00000264377	ADAM23
9606.ENSP00000264380	PIKFYVE
9606.ENSP00000264381	BCHE
9606.ENSP00000264382	SI
9606.ENSP00000264399	PRKG2
9606.ENSP00000264400	RASGEF1B
9606.ENSP00000264414	CUL3
9606.ENSP00000264428	GLRB
9606.ENSP00000264431	RAPGEF2
9606.ENSP00000264433	FNIP2
9606.ENSP00000264434	C2orf42
9606.ENSP00000264436	ADD2
9606.ENSP00000264444	MXD1
9606.ENSP00000264451	SLC30A9
9606.ENSP00000264463	CDH10
9606.ENSP00000264474	CSTA
9606.ENSP00000264498	FGF2
9606.ENSP00000264499	BBS7
9606.ENSP00000264501	KIAA1109
9606.ENSP00000264515	RBBP5
9606.ENSP00000264538	IFT57
9606.ENSP00000264552	UBE2S
9606.ENSP00000264553	GZMM
9606.ENSP00000264563	IL11
9606.ENSP00000264595	AGA
9606.ENSP00000264605	MLPH
9606.ENSP00000264606	HDAC4
9606.ENSP00000264607	ASB1
9606.ENSP00000264613	CP
9606.ENSP00000264634	WNT5A
9606.ENSP00000264637	THRA
9606.ENSP00000264638	CNTNAP1
9606.ENSP00000264639	PSMD3
9606.ENSP00000264645	CASC3
9606.ENSP00000264649	ATP6V0A1
9606.ENSP00000264651	KRT24
9606.ENSP00000264657	STAT3
9606.ENSP00000264658	FBXL20
9606.ENSP00000264663	NNT
9606.ENSP00000264664	FGF10
9606.ENSP00000264669	FASTKD3
9606.ENSP00000264670	NSUN2
9606.ENSP00000264674	MECOM
9606.ENSP00000264689	UFSP2
9606.ENSP00000264690	KLKB1
9606.ENSP00000264705	CAD
9606.ENSP00000264709	DNMT3A
9606.ENSP00000264711	DNAJC27
9606.ENSP00000264712	KIF3C
9606.ENSP00000264716	FOSL2
9606.ENSP00000264717	GCKR
9606.ENSP00000264718	GPN1
9606.ENSP00000264731	TP63
9606.ENSP00000264734	CLDN16
9606.ENSP00000264741	ITGA9
9606.ENSP00000264758	ADD1
9606.ENSP00000264775	PLPP1
9606.ENSP00000264784	SLC2A9
9606.ENSP00000264824	LYL1
9606.ENSP00000264828	COL5A3
9606.ENSP00000264832	ICAM1
9606.ENSP00000264864	PI4K2B
9606.ENSP00000264867	PPARGC1A
9606.ENSP00000264870	F13A1
9606.ENSP00000264883	NUP54
9606.ENSP00000264896	SCARB2
9606.ENSP00000264908	ANXA3
9606.ENSP00000264914	ARSB
9606.ENSP00000264926	RAD18
9606.ENSP00000264930	SLC12A7
9606.ENSP00000264932	SDHA
9606.ENSP00000264933	PDCD6
9606.ENSP00000264935	CEP72
9606.ENSP00000264938	SLC9A3
9606.ENSP00000264951	XRN1
9606.ENSP00000264954	GRPEL1
9606.ENSP00000264968	MGAT4A
9606.ENSP00000264972	ZAP70
9606.ENSP00000264977	PPP2R3A
9606.ENSP00000264982	CEP70
9606.ENSP00000264990	ACAD11
9606.ENSP00000264995	MRPL3
[truncated: 7,451 more rows]

## Sheet: 5
supplementary 5. Functional enrichment analysis of LIPO-700
# background genes	# genes	category	chart color	description	FDR value	genes	network.SUID	nodes.SUID	p-value	PMID	term name	transferred FDR value	year
15199	8365	TISSUES	#a6cee3	Tissues, cell types and enzyme sources	2.62e-123	ARF5|M6PR|FKBP4|CYP26B1|FUCA2|HS3ST1|SEMA3F|CFTR|CYP51A1|USP28|SLC7A2|PDK4|USH1C|RALA|BAIAP2L1|DVL2|RPAP3|SKAP2|PRSS21|HOXA11|CX3CL1|TRAPPC6A|WDR54|SPATA20|RHBDD2|TSR3|YBX2|CRY1|PGLYRP1|CD74|CPA1|RANBP9|CD4|TSPAN9|PPP5C|UBR7|INMT|ERCC1|GPRC5A|HEBP1|COX15|XYLT2|SCTR|SYT13|SLC7A9|CDH17|B4GALT7|FAM13B|GABARAPL2|MYOC|OTC|TTC17|MRI1|TARBP1|RTN4R|PSMA4|LCP2|DCN|MRPS10|GRN|UTS2|RCN1|NFE2L3|PKP2|YIPF1|AD…	128	12565|9763|17467|16153|871|15023|12175|6025|4281|1905|3103|10959|10501|10799|10743|9307|9489|7053|1849|16539|15533|13225|10325|9313|8215|15815|13021|17867|12735|1315|7885|3783|3965|1461|9921|17735|15993|8373|11065|10993|8271|13081|18057|9189|10231|1959|8195|3009|15077|12501|5947|13907|17555|15129|11933|14607|18277|16319|3675|18825|5983|2099|17161|13355|4223|1691|14033|157|15153|7333|7397|14833|50…	1.08e-126		BTO:0000000	12.2582	0
15148	8346	TISSUES	#1f78b4	Animal	2.62e-123	ARF5|M6PR|FKBP4|CYP26B1|FUCA2|HS3ST1|SEMA3F|CFTR|CYP51A1|USP28|SLC7A2|PDK4|USH1C|RALA|BAIAP2L1|DVL2|RPAP3|SKAP2|PRSS21|HOXA11|CX3CL1|TRAPPC6A|WDR54|SPATA20|RHBDD2|TSR3|YBX2|CRY1|PGLYRP1|CD74|CPA1|RANBP9|CD4|TSPAN9|PPP5C|UBR7|INMT|ERCC1|GPRC5A|HEBP1|COX15|XYLT2|SCTR|SYT13|SLC7A9|CDH17|B4GALT7|FAM13B|GABARAPL2|MYOC|OTC|TTC17|MRI1|TARBP1|RTN4R|PSMA4|LCP2|DCN|MRPS10|GRN|UTS2|RCN1|NFE2L3|PKP2|YIPF1|AD…	128	12565|9763|17467|16153|871|15023|12175|6025|4281|1905|3103|10959|10501|10799|10743|9307|9489|7053|1849|16539|15533|13225|10325|9313|8215|15815|13021|17867|12735|1315|7885|3783|3965|1461|9921|17735|15993|8373|11065|10993|8271|13081|18057|9189|10231|1959|8195|3009|15077|12501|5947|13907|17555|15129|11933|14607|18277|16319|3675|18825|5983|2099|17161|13355|4223|1691|14033|157|15153|7333|7397|14833|50…	1.18e-126		BTO:0000042	12.2582	0
13099	7459	TISSUES	#b2df8a	Whole body	1.25e-106	ARF5|M6PR|FKBP4|CYP26B1|FUCA2|HS3ST1|SEMA3F|CFTR|CYP51A1|USP28|SLC7A2|PDK4|USH1C|RALA|BAIAP2L1|DVL2|RPAP3|SKAP2|PRSS21|HOXA11|CX3CL1|WDR54|SPATA20|RHBDD2|TSR3|YBX2|CRY1|PGLYRP1|CD74|CPA1|RANBP9|CD4|TSPAN9|PPP5C|UBR7|INMT|ERCC1|GPRC5A|HEBP1|COX15|SCTR|SYT13|SLC7A9|CDH17|B4GALT7|FAM13B|GABARAPL2|MYOC|OTC|TTC17|MRI1|RTN4R|PSMA4|LCP2|DCN|MRPS10|GRN|UTS2|RCN1|NFE2L3|PKP2|YIPF1|INPP4A|SLC2A3|GNA11|CREB…	128	12565|9763|17467|16153|871|15023|12175|6025|4281|1905|3103|10959|10501|10799|10743|9307|9489|7053|1849|16539|15533|10325|9313|8215|15815|13021|17867|12735|1315|7885|3783|3965|1461|9921|17735|15993|8373|11065|10993|8271|18057|9189|10231|1959|8195|3009|15077|12501|5947|13907|17555|11933|14607|18277|16319|3675|18825|5983|2099|17161|13355|4223|14033|157|7333|7397|14833|5031|1633|14257|11087|18609|185…	1.54e-109		BTO:0001489	10.5903	0
14060	7845	COMPARTMENTS	#33a02c	Cellular anatomical entity	1.24e-104	M6PR|FKBP4|CYP26B1|FUCA2|HS3ST1|CFTR|CYP51A1|USP28|SLC7A2|PDK4|USH1C|RALA|BAIAP2L1|DVL2|RPAP3|SKAP2|PRSS21|HOXA11|CX3CL1|TRAPPC6A|WDR54|RHBDD2|CRY1|PGLYRP1|CD74|CPA1|RANBP9|CD4|TSPAN9|QPCTL|PPP5C|INMT|ERCC1|GPRC5A|COX15|XYLT2|SCTR|SYT13|SLC7A9|PIGQ|CDH17|B4GALT7|FAM13B|GABARAPL2|MYOC|OTC|TTC17|HOXC8|MRI1|TARBP1|RTN4R|PSMA4|LCP2|DCN|MRPS10|GRN|UTS2|RCN1|NFE2L3|TLL1|PKP2|YIPF1|INPP4A|SLC2A3|GNA11|C…	128	9763|17467|16153|871|15023|6025|4281|1905|3103|10959|10501|10799|10743|9307|9489|7053|1849|16539|15533|13225|10325|8215|17867|12735|1315|7885|3783|3965|1461|13847|9921|15993|8373|11065|8271|13081|18057|9189|10231|18755|1959|8195|3009|15077|12501|5947|13907|18881|17555|15129|11933|14607|18277|16319|3675|18825|5983|2099|17161|11707|13355|4223|14033|157|7333|7397|14833|5031|11087|18609|18571|17265|1…	5.39e-108		GOCC:0110165	10.3907	0
14826	8090	GO Biological Process	#fb9a99	Cellular process	2.37e-91	ARF5|M6PR|FKBP4|CYP26B1|SEMA3F|CFTR|USP28|SLC7A2|PDK4|USH1C|RALA|BAIAP2L1|DVL2|SKAP2|HOXA11|CX3CL1|TRAPPC6A|SPATA20|RHBDD2|TSR3|YBX2|CRY1|PGLYRP1|CAMK1G|CD74|CPA1|RANBP9|CD4|PPP5C|ERCC1|GPRC5A|COX15|XYLT2|SCTR|SYT13|SLC7A9|PIGQ|CDH17|B4GALT7|FAM13B|GABARAPL2|MYOC|OTC|TTC17|HOXC8|MRI1|TARBP1|RTN4R|PSMA4|LCP2|DCN|MRPS10|GRN|UTS2|NFE2L3|TLL1|PKP2|ADCK2|INPP4A|SLC2A3|STYK1|GNA11|CREB3L3|HDAC7|APPBP2|…	128	12565|9763|17467|16153|12175|6025|1905|3103|10959|10501|10799|10743|9307|7053|16539|15533|13225|9313|8215|15815|13021|17867|12735|6335|1315|7885|3783|3965|9921|8373|11065|8271|13081|18057|9189|10231|18755|1959|8195|3009|15077|12501|5947|13907|18881|17555|15129|11933|14607|18277|16319|3675|18825|5983|17161|11707|13355|1691|14033|157|15153|7333|7397|14833|5031|1633|11087|18609|18571|17265|11867|565…	1.51e-95		GO:0009987	9.06253	0
11512	6636	COMPARTMENTS	#e31a1c	Intracellular	7.65e-83	M6PR|FKBP4|CYP26B1|FUCA2|HS3ST1|CFTR|CYP51A1|USP28|PDK4|USH1C|RALA|BAIAP2L1|DVL2|RPAP3|SKAP2|HOXA11|CX3CL1|TRAPPC6A|RHBDD2|TSR3|YBX2|CRY1|PGLYRP1|CD74|RANBP9|CD4|QPCTL|PPP5C|INMT|ERCC1|COX15|XYLT2|SCTR|SYT13|PIGQ|CDH17|B4GALT7|FAM13B|GABARAPL2|MYOC|OTC|TTC17|HOXC8|MRI1|TARBP1|RTN4R|PSMA4|LCP2|DCN|MRPS10|GRN|RCN1|NFE2L3|PKP2|YIPF1|INPP4A|SLC2A3|GNA11|CREB3L3|HDAC7|APPBP2|CD22|KCNQ1|TRIB2|GPKOW|ST6…	128	9763|17467|16153|871|15023|6025|4281|1905|10959|10501|10799|10743|9307|9489|7053|16539|15533|13225|8215|15815|13021|17867|12735|1315|3783|3965|13847|9921|15993|8373|8271|13081|18057|9189|18755|1959|8195|3009|15077|12501|5947|13907|18881|17555|15129|11933|14607|18277|16319|3675|18825|2099|17161|13355|4223|14033|157|7333|7397|14833|5031|11087|18609|17265|11867|5653|9057|6981|1339|18491|14287|487|66…	6.65e-86		GOCC:0005622	8.21163	0
7988	4947	GO Biological Process		Metabolic process	1.88e-76	FKBP4|CYP26B1|FUCA2|HS3ST1|CFTR|CYP51A1|USP28|PDK4|PRSS21|SPATA20|RHBDD2|TSR3|YBX2|CRY1|PGLYRP1|CAMK1G|CD74|CPA1|CD4|QPCTL|PPP5C|UBR7|INMT|ERCC1|COX15|XYLT2|SCTR|PIGQ|B4GALT7|GABARAPL2|OTC|MRI1|TARBP1|PSMA4|DCN|MRPS10|NFE2L3|TLL1|ADCK2|INPP4A|SLC2A3|STYK1|HDAC7|APPBP2|CA11|KCNQ1|TRIB2|GPKOW|ST6GALNAC1|PSMC4|NOX3|KDM4B|ACTL6B|KIF22|PRSS22|CEACAM1|TNFRSF1A|PYGM|PIGB|EPHA8|TRIP13|HSD17B10|ST6GAL1|MK…	128	17467|16153|871|15023|6025|4281|1905|10959|1849|9313|8215|15815|13021|17867|12735|6335|1315|7885|3965|13847|9921|17735|15993|8373|8271|13081|18057|18755|8195|15077|5947|17555|15129|14607|16319|3675|17161|11707|1691|14033|157|15153|14833|5031|1633|18609|17265|11867|5653|6981|2873|1339|18491|14287|6679|487|1337|16255|13879|3597|2095|10723|12379|9571|8377|2573|5331|16661|16531|13969|17573|17601|4889…	2.39e-80		GO:0008152	7.57258	0
7522	4682	GO Biological Process		Organic substance metabolic process	9.45e-72	FKBP4|CYP26B1|FUCA2|HS3ST1|CFTR|CYP51A1|USP28|PDK4|PRSS21|SPATA20|RHBDD2|TSR3|YBX2|CRY1|PGLYRP1|CAMK1G|CD74|CPA1|CD4|QPCTL|PPP5C|UBR7|INMT|ERCC1|COX15|XYLT2|PIGQ|B4GALT7|OTC|MRI1|TARBP1|PSMA4|DCN|MRPS10|NFE2L3|TLL1|ADCK2|INPP4A|SLC2A3|STYK1|HDAC7|APPBP2|KCNQ1|TRIB2|GPKOW|ST6GALNAC1|PSMC4|KDM4B|ACTL6B|KIF22|PRSS22|CEACAM1|TNFRSF1A|PYGM|PIGB|EPHA8|TRIP13|HSD17B10|ST6GAL1|MKRN2|GPATCH1|MNT|PTPN18|DR…	128	17467|16153|871|15023|6025|4281|1905|10959|1849|9313|8215|15815|13021|17867|12735|6335|1315|7885|3965|13847|9921|17735|15993|8373|8271|13081|18755|8195|5947|17555|15129|14607|16319|3675|17161|11707|1691|14033|157|15153|14833|5031|18609|17265|11867|5653|6981|1339|18491|14287|6679|487|1337|16255|13879|3597|2095|10723|12379|9571|8377|2573|5331|16661|13969|17601|4889|6267|7399|3411|12557|785|4219|908…	1.81e-75		GO:0071704	7.10246	0
7156	4448	GO Biological Process		Primary metabolic process	5.2e-65	FKBP4|CYP26B1|FUCA2|CFTR|CYP51A1|USP28|PDK4|PRSS21|SPATA20|RHBDD2|TSR3|YBX2|CRY1|CAMK1G|CD74|CPA1|CD4|QPCTL|PPP5C|UBR7|ERCC1|XYLT2|PIGQ|B4GALT7|OTC|MRI1|TARBP1|PSMA4|DCN|MRPS10|NFE2L3|TLL1|ADCK2|INPP4A|SLC2A3|STYK1|HDAC7|APPBP2|KCNQ1|TRIB2|GPKOW|ST6GALNAC1|PSMC4|KDM4B|ACTL6B|KIF22|PRSS22|CEACAM1|TNFRSF1A|PYGM|PIGB|EPHA8|TRIP13|HSD17B10|ST6GAL1|MKRN2|GPATCH1|MNT|PTPN18|TBX21|MAP2K5|TIGAR|MTMR7|CPB…	128	17467|16153|871|6025|4281|1905|10959|1849|9313|8215|15815|13021|17867|6335|1315|7885|3965|13847|9921|17735|8373|13081|18755|8195|5947|17555|15129|14607|16319|3675|17161|11707|1691|14033|157|15153|14833|5031|18609|17265|11867|5653|6981|1339|18491|14287|6679|487|1337|16255|13879|3597|2095|10723|12379|9571|8377|2573|5331|13969|17601|4889|6267|7399|3411|12557|785|9089|8445|3171|18581|1775|389|10381|4…	1.33e-68		GO:0044238	6.4284	0
10113	5863	COMPARTMENTS		Organelle	4.13e-64	M6PR|FKBP4|CYP26B1|FUCA2|HS3ST1|CFTR|CYP51A1|USP28|PDK4|USH1C|RALA|BAIAP2L1|DVL2|HOXA11|CX3CL1|TRAPPC6A|WDR54|RHBDD2|CRY1|PGLYRP1|CD74|RANBP9|CD4|QPCTL|PPP5C|ERCC1|GPRC5A|COX15|XYLT2|SCTR|SYT13|PIGQ|CDH17|B4GALT7|GABARAPL2|MYOC|OTC|TTC17|HOXC8|MRI1|TARBP1|RTN4R|PSMA4|DCN|MRPS10|GRN|RCN1|NFE2L3|PKP2|YIPF1|INPP4A|SLC2A3|CREB3L3|HDAC7|APPBP2|CD22|KCNQ1|GPKOW|ST6GALNAC1|LMCD1|PSMC4|KDM4B|ICAM3|ACTL6B…	128	9763|17467|16153|871|15023|6025|4281|1905|10959|10501|10799|10743|9307|16539|15533|13225|10325|8215|17867|12735|1315|3783|3965|13847|9921|8373|11065|8271|13081|18057|9189|18755|1959|8195|15077|12501|5947|13907|18881|17555|15129|11933|14607|16319|3675|18825|2099|17161|13355|4223|14033|157|7397|14833|5031|11087|18609|11867|5653|9057|6981|1339|665|18491|14287|487|6689|1337|13879|4875|3631|3639|10723…	5.38e-67		GOCC:0043226	6.3384	0
8195	4940	COMPARTMENTS		Cytoplasm	3.03e-63	M6PR|FKBP4|CYP26B1|FUCA2|HS3ST1|CFTR|CYP51A1|PDK4|RALA|BAIAP2L1|DVL2|RPAP3|SKAP2|TRAPPC6A|RHBDD2|PGLYRP1|CD74|RANBP9|CD4|QPCTL|PPP5C|INMT|COX15|XYLT2|SCTR|SYT13|PIGQ|B4GALT7|FAM13B|GABARAPL2|MYOC|OTC|TTC17|MRI1|PSMA4|LCP2|DCN|MRPS10|GRN|RCN1|YIPF1|INPP4A|SLC2A3|GNA11|CREB3L3|HDAC7|APPBP2|CD22|KCNQ1|TRIB2|ST6GALNAC1|PSMC4|KIF22|CEACAM1|TNFRSF1A|PYGM|PIGB|KRT14|KRT20|HSD17B10|ST6GAL1|NGFR|NTN1|PTPN…	128	9763|17467|16153|871|15023|6025|4281|10959|10799|10743|9307|9489|7053|13225|8215|12735|1315|3783|3965|13847|9921|15993|8271|13081|18057|9189|18755|8195|3009|15077|12501|5947|13907|17555|14607|18277|16319|3675|18825|2099|4223|14033|157|7333|7397|14833|5031|11087|18609|17265|5653|6981|14287|487|1337|16255|13879|3631|3639|10723|12379|423|4233|5331|4889|6267|3411|785|4219|7303|8445|3171|18581|389|118…	5.27e-66		GOCC:0005737	6.25186	0
9083	5363	COMPARTMENTS		Membrane-bounded organelle	1.23e-62	M6PR|FKBP4|CYP26B1|FUCA2|HS3ST1|CFTR|CYP51A1|USP28|PDK4|RALA|BAIAP2L1|DVL2|HOXA11|CX3CL1|TRAPPC6A|WDR54|RHBDD2|CRY1|PGLYRP1|CD74|RANBP9|CD4|QPCTL|PPP5C|ERCC1|GPRC5A|COX15|XYLT2|SYT13|PIGQ|CDH17|B4GALT7|GABARAPL2|MYOC|OTC|HOXC8|MRI1|TARBP1|PSMA4|DCN|MRPS10|GRN|RCN1|NFE2L3|PKP2|YIPF1|INPP4A|SLC2A3|CREB3L3|HDAC7|APPBP2|CD22|KCNQ1|GPKOW|ST6GALNAC1|LMCD1|PSMC4|KDM4B|ICAM3|ACTL6B|KIF22|CEACAM1|FOXJ2|TN…	128	9763|17467|16153|871|15023|6025|4281|1905|10959|10799|10743|9307|16539|15533|13225|10325|8215|17867|12735|1315|3783|3965|13847|9921|8373|11065|8271|13081|9189|18755|1959|8195|15077|12501|5947|18881|17555|15129|14607|16319|3675|18825|2099|17161|13355|4223|14033|157|7397|14833|5031|11087|18609|11867|5653|9057|6981|1339|665|18491|14287|487|6689|1337|13879|4875|3631|10723|12379|9571|8377|423|4233|257…	2.68e-65		GOCC:0043227	6.19101	0
5522	3597	GO Molecular Function		Catalytic activity	1.8e-62	ARF5|FKBP4|CYP26B1|FUCA2|HS3ST1|CFTR|CYP51A1|USP28|PDK4|RALA|PRSS21|RHBDD2|TSR3|CRY1|PGLYRP1|CAMK1G|CPA1|QPCTL|PPP5C|UBR7|INMT|COX15|XYLT2|B4GALT7|OTC|MRI1|TARBP1|TLL1|ADCK2|INPP4A|STYK1|GNA11|HDAC7|CA11|TRIB2|ST6GALNAC1|PSMC4|NOX3|KDM4B|KIF22|PRSS22|PYGM|PIGB|EPHA8|TRIP13|HSD17B10|ST6GAL1|MKRN2|PTPN18|CA12|MAP2K5|TIGAR|MTMR7|CPB2|CDK13|NDUFB4|FAP|STRADB|PLOD1|OXCT1|MOGAT2|DIMT1|HSD17B2|ADAM11|SU…	128	12565|17467|16153|871|15023|6025|4281|1905|10959|10799|1849|8215|15815|17867|12735|6335|7885|13847|9921|17735|15993|8271|13081|8195|5947|17555|15129|11707|1691|14033|15153|7333|14833|1633|17265|5653|6981|2873|1339|14287|6679|16255|13879|3597|2095|10723|12379|9571|5331|17573|17601|4889|6267|7399|3411|785|9089|8445|3171|18581|389|10381|2789|13983|14923|16297|7169|4801|14753|15713|14131|15721|15523|…	3.66e-66		GO:0003824	6.17447	0
12838	7088	GO Molecular Function		Binding	1.8e-62	ARF5|M6PR|FKBP4|CYP26B1|SEMA3F|CFTR|CYP51A1|PDK4|USH1C|RALA|BAIAP2L1|DVL2|HOXA11|CX3CL1|WDR54|RHBDD2|TSR3|YBX2|CRY1|PGLYRP1|CAMK1G|CD74|CPA1|RANBP9|CD4|QPCTL|PPP5C|UBR7|ERCC1|GPRC5A|HEBP1|COX15|XYLT2|SCTR|SYT13|SLC7A9|CDH17|B4GALT7|GABARAPL2|MYOC|OTC|HOXC8|MRI1|TARBP1|RTN4R|DCN|GRN|UTS2|RCN1|NFE2L3|TLL1|PKP2|YIPF1|ADCK2|SLC2A3|STYK1|GNA11|CREB3L3|HDAC7|CA11|CD22|KCNQ1|TRIB2|GPKOW|LMCD1|PSMC4|ACAP…	128	12565|9763|17467|16153|12175|6025|4281|10959|10501|10799|10743|9307|16539|15533|10325|8215|15815|13021|17867|12735|6335|1315|7885|3783|3965|13847|9921|17735|8373|11065|10993|8271|13081|18057|9189|10231|1959|8195|15077|12501|5947|18881|17555|15129|11933|16319|18825|5983|2099|17161|11707|13355|4223|1691|157|15153|7333|7397|14833|1633|11087|18609|17265|11867|9057|6981|11909|1339|665|18491|14287|487|…	7.29e-66		GO:0005488	6.17447	0
9609	5585	COMPARTMENTS		Intracellular organelle	3.28e-59	M6PR|FKBP4|CYP26B1|FUCA2|HS3ST1|CFTR|CYP51A1|USP28|PDK4|RALA|BAIAP2L1|DVL2|HOXA11|CX3CL1|TRAPPC6A|RHBDD2|CRY1|PGLYRP1|CD74|RANBP9|CD4|QPCTL|PPP5C|ERCC1|COX15|XYLT2|SCTR|SYT13|PIGQ|CDH17|B4GALT7|GABARAPL2|MYOC|OTC|TTC17|HOXC8|MRI1|TARBP1|RTN4R|PSMA4|DCN|MRPS10|GRN|RCN1|NFE2L3|PKP2|YIPF1|INPP4A|SLC2A3|CREB3L3|HDAC7|APPBP2|CD22|KCNQ1|GPKOW|ST6GALNAC1|LMCD1|PSMC4|KDM4B|ACTL6B|KIF22|CEACAM1|FOXJ2|TNFR…	128	9763|17467|16153|871|15023|6025|4281|1905|10959|10799|10743|9307|16539|15533|13225|8215|17867|12735|1315|3783|3965|13847|9921|8373|8271|13081|18057|9189|18755|1959|8195|15077|12501|5947|13907|18881|17555|15129|11933|14607|16319|3675|18825|2099|17161|13355|4223|14033|157|7397|14833|5031|11087|18609|11867|5653|9057|6981|1339|18491|14287|487|6689|1337|13879|4875|3631|3639|10723|12379|9571|8377|423|4…	8.56e-62		GOCC:0043229	5.84841	0
5378	3475	TISSUES		Viscus	2.37e-57	M6PR|FKBP4|FUCA2|CYP51A1|SLC7A2|USH1C|BAIAP2L1|DVL2|SKAP2|PGLYRP1|CD74|CPA1|CD4|INMT|GPRC5A|SCTR|SLC7A9|CDH17|FAM13B|OTC|PSMA4|LCP2|DCN|GRN|RCN1|NFE2L3|PKP2|SLC2A3|GNA11|CREB3L3|HDAC7|ISOC2|CD22|KCNQ1|PSMC4|ICAM3|ACTL6B|KIF22|CEACAM1|TNFRSF1A|TRIP13|KRT14|KRT20|HSD17B10|ST6GAL1|TNS1|NGFR|PTPN18|DRD4|SCT|CA12|CPB2|CLIC5|ACTR6|SLC13A1|PLOD1|OXCT1|MOGAT2|AQP2|HSD17B2|TRIP6|SLC22A4|CETP|RALGAPA2|ESF1…	128	9763|17467|871|4281|3103|10501|10743|9307|7053|12735|1315|7885|3965|15993|11065|18057|10231|1959|3009|5947|14607|18277|16319|18825|2099|17161|13355|157|7333|7397|14833|14257|11087|18609|6981|665|18491|14287|487|1337|2095|3631|3639|10723|12379|8503|423|5331|16661|16531|17573|7399|4219|13943|13521|3171|18581|389|11863|2789|12703|10459|10397|17923|18317|7169|4317|4285|9305|9245|4287|18419|15713|1413…	3.91e-60		BTO:0001491	5.66253	0
6568	4085	GO Biological Process		Cellular metabolic process	1.24e-56	CYP26B1|USP28|PDK4|RHBDD2|TSR3|YBX2|CRY1|CAMK1G|CD74|CPA1|CD4|PPP5C|ERCC1|COX15|XYLT2|PIGQ|B4GALT7|GABARAPL2|OTC|MRI1|TARBP1|PSMA4|DCN|MRPS10|NFE2L3|ADCK2|INPP4A|SLC2A3|STYK1|APPBP2|CA11|TRIB2|GPKOW|ST6GALNAC1|PSMC4|NOX3|KIF22|TNFRSF1A|PYGM|PIGB|EPHA8|TRIP13|HSD17B10|ST6GAL1|MKRN2|GPATCH1|MNT|PTPN18|DRD4|TBX21|CA12|MAP2K5|TIGAR|MTMR7|CDK13|NDUFB4|CLIC5|STRADB|OXCT1|RRN3|MOGAT2|DIMT1|HBQ1|RBM22|HS…	128	16153|1905|10959|8215|15815|13021|17867|6335|1315|7885|3965|9921|8373|8271|13081|18755|8195|15077|5947|17555|15129|14607|16319|3675|17161|1691|14033|157|15153|5031|1633|17265|11867|5653|6981|2873|14287|1337|16255|13879|3597|2095|10723|12379|9571|8377|2573|5331|16661|13969|17573|17601|4889|6267|3411|785|4219|8445|18581|1775|389|10381|5231|4089|2789|12707|10459|10397|10327|14923|18317|16297|11691|7…	3.96e-60		GO:0044237	5.59066	0
12056	6684	GO Cellular Component		Cytoplasm	8.33e-55	ARF5|M6PR|FKBP4|CYP26B1|FUCA2|HS3ST1|CFTR|CYP51A1|USP28|PDK4|USH1C|RALA|BAIAP2L1|DVL2|RPAP3|SKAP2|PRSS21|CX3CL1|TRAPPC6A|RHBDD2|TSR3|YBX2|CRY1|PGLYRP1|CAMK1G|CD74|RANBP9|CD4|QPCTL|PPP5C|INMT|ERCC1|GPRC5A|HEBP1|COX15|XYLT2|SCTR|SYT13|PIGQ|B4GALT7|FAM13B|GABARAPL2|MYOC|OTC|TTC17|MRI1|RTN4R|PSMA4|LCP2|DCN|MRPS10|GRN|RCN1|PKP2|YIPF1|INPP4A|SLC2A3|GNA11|CREB3L3|HDAC7|APPBP2|ISOC2|CD22|KCNQ1|TRIB2|ST6G…	128	12565|9763|17467|16153|871|15023|6025|4281|1905|10959|10501|10799|10743|9307|9489|7053|1849|15533|13225|8215|15815|13021|17867|12735|6335|1315|3783|3965|13847|9921|15993|8373|11065|10993|8271|13081|18057|9189|18755|8195|3009|15077|12501|5947|13907|17555|11933|14607|18277|16319|3675|18825|2099|13355|4223|14033|157|7333|7397|14833|5031|14257|11087|18609|17265|5653|9057|6981|11909|2873|3127|1339|142…	4.07e-58		GO:0005737	5.40794	0
6643	4093	GO Biological Process		Nitrogen compound metabolic process	3.88e-53	FKBP4|HS3ST1|USP28|PDK4|PRSS21|RHBDD2|TSR3|YBX2|CRY1|PGLYRP1|CAMK1G|CPA1|CD4|QPCTL|PPP5C|UBR7|INMT|ERCC1|COX15|XYLT2|PIGQ|B4GALT7|OTC|MRI1|TARBP1|PSMA4|DCN|MRPS10|NFE2L3|TLL1|ADCK2|STYK1|HDAC7|APPBP2|TRIB2|GPKOW|ST6GALNAC1|PSMC4|KDM4B|ACTL6B|KIF22|PRSS22|CEACAM1|TNFRSF1A|PIGB|EPHA8|TRIP13|HSD17B10|ST6GAL1|MKRN2|GPATCH1|MNT|PTPN18|DRD4|TBX21|MAP2K5|TIGAR|MTMR7|CPB2|CDK13|TSPAN32|NDUFB4|CLIC5|FAP|S…	128	17467|15023|1905|10959|1849|8215|15815|13021|17867|12735|6335|7885|3965|13847|9921|17735|15993|8373|8271|13081|18755|8195|5947|17555|15129|14607|16319|3675|17161|11707|1691|15153|14833|5031|17265|11867|5653|6981|1339|18491|14287|6679|487|1337|13879|3597|2095|10723|12379|9571|8377|2573|5331|16661|13969|17601|4889|6267|7399|3411|12557|785|4219|9089|8445|3171|1775|10381|4089|12707|13983|10459|10397|…	1.48e-56		GO:0006807	5.24112	0
7004	4240	TISSUES		Gland	6.19e-50	M6PR|FKBP4|FUCA2|HS3ST1|CFTR|CYP51A1|SLC7A2|USH1C|BAIAP2L1|DVL2|SKAP2|HOXA11|SPATA20|RHBDD2|TSR3|YBX2|CRY1|PGLYRP1|CD74|CPA1|RANBP9|CD4|TSPAN9|UBR7|SCTR|SLC7A9|FAM13B|GABARAPL2|OTC|TTC17|PSMA4|LCP2|DCN|GRN|UTS2|RCN1|NFE2L3|SLC2A3|GNA11|CREB3L3|HDAC7|APPBP2|KCNQ1|PSMC4|KDM4B|ICAM3|KIF22|CEACAM1|FOXJ2|TNFRSF1A|PIGB|KRT14|HSD17B10|ST6GAL1|MKRN2|TNS1|NGFR|SCT|TBX21|CA12|CPB2|CDK13|HEATR6|CLIC5|TMEM13…	128	9763|17467|871|15023|6025|4281|3103|10501|10743|9307|7053|16539|9313|8215|15815|13021|17867|12735|1315|7885|3783|3965|1461|17735|18057|10231|3009|15077|5947|13907|14607|18277|16319|18825|5983|2099|17161|157|7333|7397|14833|5031|18609|6981|1339|665|14287|487|6689|1337|13879|3631|10723|12379|9571|8503|423|16531|13969|17573|7399|3411|10941|4219|5303|13521|3171|18581|1775|11863|4089|2789|12703|10397|…	1.28e-52		BTO:0000522	4.92083	0
8162	4810	COMPARTMENTS		Intracellular membrane-bounded organelle	6.21e-50	M6PR|FKBP4|CYP26B1|FUCA2|HS3ST1|CFTR|CYP51A1|USP28|PDK4|RALA|BAIAP2L1|DVL2|HOXA11|CX3CL1|TRAPPC6A|RHBDD2|CRY1|CD74|RANBP9|CD4|QPCTL|PPP5C|ERCC1|COX15|XYLT2|PIGQ|CDH17|B4GALT7|GABARAPL2|MYOC|OTC|HOXC8|MRI1|TARBP1|PSMA4|DCN|MRPS10|GRN|RCN1|NFE2L3|PKP2|YIPF1|INPP4A|CREB3L3|HDAC7|APPBP2|CD22|KCNQ1|GPKOW|ST6GALNAC1|LMCD1|PSMC4|KDM4B|ACTL6B|KIF22|FOXJ2|TNFRSF1A|PIGB|FSTL3|KRT14|HSD17B10|ST6GAL1|MKRN2|G…	128	9763|17467|16153|871|15023|6025|4281|1905|10959|10799|10743|9307|16539|15533|13225|8215|17867|1315|3783|3965|13847|9921|8373|8271|13081|18755|1959|8195|15077|12501|5947|18881|17555|15129|14607|16319|3675|18825|2099|17161|13355|4223|14033|7397|14833|5031|11087|18609|11867|5653|9057|6981|1339|18491|14287|6689|1337|13879|4875|3631|10723|12379|9571|8377|423|4233|2573|13969|4889|3411|785|4219|13943|73…	1.89e-52		GOCC:0043231	4.92069	0
18293	9172	GO Cellular Component		Cellular anatomical entity	1.46e-49	ARF5|M6PR|FKBP4|CYP26B1|FUCA2|HS3ST1|SEMA3F|CFTR|CYP51A1|USP28|SLC7A2|PDK4|USH1C|RALA|BAIAP2L1|DVL2|RPAP3|SKAP2|PRSS21|HOXA11|CX3CL1|TRAPPC6A|WDR54|SPATA20|RHBDD2|TSR3|YBX2|CRY1|PGLYRP1|CAMK1G|CD74|CPA1|RANBP9|CD4|TSPAN9|QPCTL|PPP5C|INMT|ERCC1|GPRC5A|HEBP1|COX15|XYLT2|SCTR|SYT13|SLC7A9|PIGQ|CDH17|B4GALT7|FAM13B|GABARAPL2|MYOC|OTC|TTC17|HOXC8|MRI1|TARBP1|RTN4R|PSMA4|LCP2|DCN|MRPS10|GRN|UTS2|RCN1|N…	128	12565|9763|17467|16153|871|15023|12175|6025|4281|1905|3103|10959|10501|10799|10743|9307|9489|7053|1849|16539|15533|13225|10325|9313|8215|15815|13021|17867|12735|6335|1315|7885|3783|3965|1461|13847|9921|15993|8373|11065|10993|8271|13081|18057|9189|10231|18755|1959|8195|3009|15077|12501|5947|13907|18881|17555|15129|11933|14607|18277|16319|3675|18825|5983|2099|17161|11707|13355|4223|1691|14033|157|1…	1.42e-52		GO:0110165	4.88356	0
14891	7860	GO Cellular Component		Intracellular anatomical structure	1.19e-47	ARF5|M6PR|FKBP4|CYP26B1|FUCA2|HS3ST1|CFTR|CYP51A1|USP28|PDK4|USH1C|RALA|BAIAP2L1|DVL2|RPAP3|SKAP2|PRSS21|HOXA11|CX3CL1|TRAPPC6A|RHBDD2|TSR3|YBX2|CRY1|PGLYRP1|CAMK1G|CD74|RANBP9|CD4|QPCTL|PPP5C|INMT|ERCC1|GPRC5A|HEBP1|COX15|XYLT2|SCTR|SYT13|PIGQ|CDH17|B4GALT7|FAM13B|GABARAPL2|MYOC|OTC|TTC17|HOXC8|MRI1|TARBP1|RTN4R|PSMA4|LCP2|DCN|MRPS10|GRN|RCN1|NFE2L3|PKP2|YIPF1|INPP4A|SLC2A3|GNA11|CREB3L3|HDAC7|A…	128	12565|9763|17467|16153|871|15023|6025|4281|1905|10959|10501|10799|10743|9307|9489|7053|1849|16539|15533|13225|8215|15815|13021|17867|12735|6335|1315|3783|3965|13847|9921|15993|8373|11065|10993|8271|13081|18057|9189|18755|1959|8195|3009|15077|12501|5947|13907|18881|17555|15129|11933|14607|18277|16319|3675|18825|2099|17161|13355|4223|14033|157|7333|7397|14833|5031|14257|11087|18609|17265|11867|5653…	1.75e-50		GO:0005622	4.69245	0
13188	7127	GO Cellular Component		Membrane-bounded organelle	1.19e-47	ARF5|M6PR|FKBP4|CYP26B1|FUCA2|HS3ST1|CFTR|CYP51A1|USP28|PDK4|USH1C|RALA|BAIAP2L1|DVL2|SKAP2|HOXA11|TRAPPC6A|WDR54|RHBDD2|YBX2|CRY1|PGLYRP1|CAMK1G|CD74|RANBP9|CD4|QPCTL|PPP5C|ERCC1|GPRC5A|HEBP1|COX15|XYLT2|SYT13|PIGQ|CDH17|B4GALT7|GABARAPL2|MYOC|OTC|TTC17|HOXC8|MRI1|TARBP1|RTN4R|PSMA4|DCN|MRPS10|GRN|RCN1|NFE2L3|PKP2|YIPF1|INPP4A|SLC2A3|GNA11|CREB3L3|HDAC7|APPBP2|ISOC2|CD22|KCNQ1|TRIB2|GPKOW|ST6GAL…	128	12565|9763|17467|16153|871|15023|6025|4281|1905|10959|10501|10799|10743|9307|7053|16539|13225|10325|8215|13021|17867|12735|6335|1315|3783|3965|13847|9921|8373|11065|10993|8271|13081|9189|18755|1959|8195|15077|12501|5947|13907|18881|17555|15129|11933|14607|16319|3675|18825|2099|17161|13355|4223|14033|157|7333|7397|14833|5031|14257|11087|18609|17265|11867|5653|9057|6981|11909|2873|3127|1339|665|184…	1.89e-50		GO:0043227	4.69245	0
4981	3174	GO Biological Process		Organonitrogen compound metabolic process	1.74e-45	FKBP4|HS3ST1|USP28|PDK4|PRSS21|RHBDD2|CRY1|PGLYRP1|CAMK1G|CPA1|CD4|QPCTL|PPP5C|UBR7|INMT|COX15|XYLT2|PIGQ|B4GALT7|OTC|MRI1|PSMA4|DCN|MRPS10|TLL1|ADCK2|STYK1|HDAC7|APPBP2|TRIB2|ST6GALNAC1|PSMC4|KDM4B|ACTL6B|PRSS22|CEACAM1|PIGB|EPHA8|HSD17B10|ST6GAL1|MKRN2|PTPN18|DRD4|TBX21|MAP2K5|TIGAR|MTMR7|CPB2|CDK13|TSPAN32|NDUFB4|CLIC5|FAP|STRADB|PLOD1|PPP1R15A|ADAM11|SLC22A4|CETP|MT3|SULT2B1|SIRT4|OTUB2|GLG1|…	128	17467|15023|1905|10959|1849|8215|17867|12735|6335|7885|3965|13847|9921|17735|15993|8271|13081|18755|8195|5947|17555|14607|16319|3675|11707|1691|15153|14833|5031|17265|5653|6981|1339|18491|6679|487|13879|3597|10723|12379|9571|5331|16661|13969|17601|4889|6267|7399|3411|12557|785|4219|9089|8445|3171|12707|13983|10459|10397|10327|14923|16297|4801|18419|15713|14131|9829|6063|15523|13413|4171|10783|164…	7.78e-49		GO:1901564	4.47595	0
6403	3895	TISSUES		Endocrine gland	3.14e-45	M6PR|FKBP4|FUCA2|HS3ST1|CYP51A1|SLC7A2|USH1C|BAIAP2L1|DVL2|SKAP2|HOXA11|SPATA20|RHBDD2|TSR3|YBX2|CRY1|CD74|CPA1|RANBP9|CD4|UBR7|SCTR|FAM13B|GABARAPL2|OTC|TTC17|PSMA4|DCN|GRN|UTS2|RCN1|SLC2A3|GNA11|CREB3L3|HDAC7|APPBP2|KCNQ1|PSMC4|KDM4B|ICAM3|KIF22|CEACAM1|TNFRSF1A|PIGB|KRT14|HSD17B10|ST6GAL1|MKRN2|TNS1|NGFR|SCT|TBX21|CPB2|CDK13|TMEM131|PLOD1|RRN3|RBM22|HSD17B2|TRIP6|CETP|ESF1|UQCRC1|MLF2|SPG21|GO…	128	9763|17467|871|15023|4281|3103|10501|10743|9307|7053|16539|9313|8215|15815|13021|17867|1315|7885|3783|3965|17735|18057|3009|15077|5947|13907|14607|16319|18825|5983|2099|157|7333|7397|14833|5031|18609|6981|1339|665|14287|487|1337|13879|3631|10723|12379|9571|8503|423|16531|13969|7399|3411|5303|3171|1775|4089|2789|12703|10397|18317|7169|4285|9245|6717|18419|15713|14131|9829|6063|1745|15727|6551|2465…	7.77e-48		BTO:0001488	4.45031	0
14017	7465	GO Cellular Component		Organelle	8.19e-45	ARF5|M6PR|FKBP4|CYP26B1|FUCA2|HS3ST1|CFTR|CYP51A1|USP28|PDK4|USH1C|RALA|BAIAP2L1|DVL2|SKAP2|HOXA11|TRAPPC6A|WDR54|RHBDD2|YBX2|CRY1|PGLYRP1|CAMK1G|CD74|RANBP9|CD4|QPCTL|PPP5C|ERCC1|GPRC5A|HEBP1|COX15|XYLT2|SCTR|SYT13|PIGQ|CDH17|B4GALT7|GABARAPL2|MYOC|OTC|TTC17|HOXC8|MRI1|TARBP1|RTN4R|PSMA4|DCN|MRPS10|GRN|RCN1|NFE2L3|PKP2|YIPF1|INPP4A|SLC2A3|GNA11|CREB3L3|HDAC7|APPBP2|ISOC2|CD22|KCNQ1|TRIB2|GPKOW|S…	128	12565|9763|17467|16153|871|15023|6025|4281|1905|10959|10501|10799|10743|9307|7053|16539|13225|10325|8215|13021|17867|12735|6335|1315|3783|3965|13847|9921|8373|11065|10993|8271|13081|18057|9189|18755|1959|8195|15077|12501|5947|13907|18881|17555|15129|11933|14607|16319|3675|18825|2099|17161|13355|4223|14033|157|7333|7397|14833|5031|14257|11087|18609|17265|11867|5653|9057|6981|11909|2873|3127|1339|6…	2e-47		GO:0043226	4.40867	0
2881	2027	TISSUES		Digestive gland	2.24e-44	M6PR|FKBP4|FUCA2|CYP51A1|SLC7A2|USH1C|SPATA20|CD74|CPA1|CD4|SCTR|OTC|PSMA4|DCN|GRN|RCN1|GNA11|CREB3L3|HDAC7|KCNQ1|PSMC4|ICAM3|CEACAM1|KRT14|HSD17B10|ST6GAL1|TNS1|SCT|CPB2|PLOD1|HSD17B2|TRIP6|CETP|UQCRC1|MLF2|SPG21|GLG1|AASDH|DLD|ABCC6|APOH|ADH1A|AAAS|CBX5|MAPK13|VCL|SIRT1|ATP5F1D|MAPK12|SERPIND1|SNAP29|MIF|MAPK1|SLC25A1|LGALS1|XBP1|RTCB|ARSA|MYH9|TXN2|ST13|ACO2|PMM1|PAPOLA|FKBP3|GZMB|PYGL|PSMA3|A…	128	9763|17467|871|4281|3103|10501|9313|1315|7885|3965|18057|5947|14607|16319|18825|2099|7333|7397|14833|18609|6981|665|487|3631|10723|12379|8503|16531|7399|3171|2789|12703|10397|7169|4285|9245|18419|15713|14131|9829|6063|6551|4213|4207|14285|6495|17853|5079|4743|759|769|1165|1871|2295|17577|11995|11997|13265|13689|13685|9765|9651|9639|9555|11077|11015|10835|7439|7381|7355|7347|9267|9229|7153|7125|70…	6.48e-47		BTO:0000345	4.36498	0
7090	4190	TISSUES		Urogenital system	3.54e-40	M6PR|FKBP4|FUCA2|HS3ST1|CFTR|CYP51A1|PDK4|USH1C|BAIAP2L1|SKAP2|HOXA11|SPATA20|RHBDD2|TSR3|YBX2|CRY1|CD74|RANBP9|CD4|PPP5C|UBR7|ERCC1|COX15|SLC7A9|B4GALT7|FAM13B|GABARAPL2|TTC17|PSMA4|DCN|GRN|RCN1|NFE2L3|PKP2|SLC2A3|GNA11|HDAC7|APPBP2|KCNQ1|LMCD1|PSMC4|KDM4B|KIF22|TNFRSF1A|PIGB|FSTL3|KRT14|ST6GAL1|NTN1|TRO|MNT|CA12|MAP2K5|CDK13|TRAM2|NDUFB4|HEATR6|CLIC5|ACTR6|FAP|OSTM1|SLC13A1|STRADB|PLOD1|OXCT1|R…	128	9763|17467|871|15023|6025|4281|10959|10501|10743|7053|16539|9313|8215|15815|13021|17867|1315|3783|3965|9921|17735|8373|8271|10231|8195|3009|15077|13907|14607|16319|18825|2099|17161|13355|157|7333|14833|5031|18609|9057|6981|1339|14287|1337|13879|4875|3631|12379|4233|15899|2573|17573|17601|3411|8433|785|10941|4219|13943|9089|7303|13521|8445|3171|18581|1775|11863|4089|2789|12703|17923|18317|11691|71…	1.17e-42		BTO:0003091	3.9451	0
12149	6588	GO Cellular Component		Intracellular membrane-bounded organelle	2.56e-39	ARF5|M6PR|FKBP4|CYP26B1|FUCA2|HS3ST1|CFTR|CYP51A1|USP28|PDK4|RALA|BAIAP2L1|DVL2|SKAP2|HOXA11|TRAPPC6A|RHBDD2|YBX2|CRY1|PGLYRP1|CAMK1G|CD74|RANBP9|CD4|QPCTL|PPP5C|ERCC1|GPRC5A|COX15|XYLT2|SYT13|PIGQ|CDH17|B4GALT7|GABARAPL2|MYOC|OTC|TTC17|HOXC8|MRI1|TARBP1|RTN4R|PSMA4|DCN|MRPS10|GRN|RCN1|NFE2L3|PKP2|YIPF1|INPP4A|SLC2A3|GNA11|CREB3L3|HDAC7|APPBP2|ISOC2|CD22|KCNQ1|TRIB2|GPKOW|ST6GALNAC1|LMCD1|PSMC4|A…	128	12565|9763|17467|16153|871|15023|6025|4281|1905|10959|10799|10743|9307|7053|16539|13225|8215|13021|17867|12735|6335|1315|3783|3965|13847|9921|8373|11065|8271|13081|9189|18755|1959|8195|15077|12501|5947|13907|18881|17555|15129|11933|14607|16319|3675|18825|2099|17161|13355|4223|14033|157|7333|7397|14833|5031|14257|11087|18609|17265|11867|5653|9057|6981|11909|3127|1339|18491|14287|487|6689|1337|1387…	7.51e-42		GO:0043231	3.85918	0
2125	1555	TISSUES		Liver	1.15e-38	M6PR|FKBP4|FUCA2|CYP51A1|SLC7A2|CD74|CD4|OTC|PSMA4|DCN|GRN|RCN1|CREB3L3|HDAC7|PSMC4|ICAM3|CEACAM1|KRT14|HSD17B10|ST6GAL1|TNS1|CPB2|PLOD1|HSD17B2|CETP|UQCRC1|MLF2|GLG1|AASDH|DLD|ABCC6|APOH|ADH1A|CBX5|VCL|SIRT1|ATP5F1D|SERPIND1|MIF|MAPK1|SLC25A1|LGALS1|RTCB|ARSA|MYH9|TXN2|ST13|ACO2|PAPOLA|PYGL|PSMA3|AHSA1|SLC10A1|EIF5|APEX1|PABPN1|PCK2|PSME2|PYGB|CTSZ|AHCY|APMAP|PSMD10|PGRMC1|F9|TIMP1|ATP12A|DHODH|…	128	9763|17467|871|4281|3103|1315|3965|5947|14607|16319|18825|2099|7397|14833|6981|665|487|3631|10723|12379|8503|7399|3171|2789|10397|7169|4285|18419|15713|14131|9829|6063|6551|4207|6495|17853|5079|759|1165|1871|2295|17577|11997|13265|13689|13685|9765|9651|9555|10835|7439|7381|9267|9229|7153|7125|7033|3083|4865|14913|13381|13255|5909|5881|1961|18389|15649|4059|693|1613|16711|12891|4401|14335|15689|56…	4.26e-41		BTO:0000759	3.79393	0
5325	3268	COMPARTMENTS		Protein-containing complex	3.3e-37	CFTR|CYP51A1|USP28|PDK4|USH1C|RPAP3|HOXA11|CX3CL1|TRAPPC6A|RHBDD2|CD74|RANBP9|CD4|PPP5C|ERCC1|COX15|PIGQ|CDH17|GABARAPL2|OTC|PSMA4|LCP2|DCN|MRPS10|SLC2A3|GNA11|HDAC7|APPBP2|KCNQ1|TRPM5|GPKOW|PSMC4|NOX3|ACTL6B|KIF22|TNFRSF1A|PIGB|HSD17B10|GPATCH1|TRO|MAP2K5|FGF20|CPB2|CDK13|TSPAN32|NDUFB4|CLIC5|ACTR6|FAP|OSTM1|IMPG2|HSPB11|PLOD1|NME8|HBQ1|RBM22|ZW10|PPP1R15A|CETP|SIRT4|TRMT6|UQCRC1|TFAP4|PDCD7|DLD…	128	6025|4281|1905|10959|10501|9489|16539|15533|13225|8215|1315|3783|3965|9921|8373|8271|18755|1959|15077|5947|14607|18277|16319|3675|157|7333|14833|5031|18609|18571|11867|6981|2873|18491|14287|1337|13879|10723|8377|15899|17601|6245|7399|3411|12557|785|4219|13943|9089|7303|7495|12205|3171|9073|5231|4089|19051|12707|10397|16297|11691|7169|9439|9305|14131|6063|14327|15721|15727|2423|4213|4207|4171|7557…	1.15e-39		GOCC:0032991	3.64815	0
6291	3772	DISEASES		Disease	3.33e-37	M6PR|CYP26B1|FUCA2|CFTR|CYP51A1|USH1C|HOXA11|TRAPPC6A|RHBDD2|TSR3|CRY1|CD4|PPP5C|ERCC1|COX15|SCTR|SLC7A9|PIGQ|B4GALT7|MYOC|OTC|RTN4R|PSMA4|DCN|GRN|TLL1|PKP2|STYK1|GNA11|CD22|KCNQ1|ACTL6B|KIF22|TNFRSF1A|PYGM|PIGB|FSTL3|TRIP13|KRT14|KRT20|HSD17B10|FGF4|NTN1|DRD4|SCT|TBX21|CA12|MAP2K5|CDK13|NDUFB4|CLIC5|OSTM1|IMPG2|PCDHB4|PLOD1|AQP2|NME8|HBQ1|SLC22A4|CETP|SIRT4|UQCRC1|SPG21|EFNB1|DLL3|DLD|ABCC6|APOH…	128	9763|16153|871|6025|4281|10501|16539|13225|8215|15815|17867|3965|9921|8373|8271|18057|10231|18755|8195|12501|5947|11933|14607|16319|18825|11707|13355|15153|7333|11087|18609|18491|14287|1337|16255|13879|4875|2095|3631|3639|10723|4547|4233|16661|16531|13969|17573|17601|3411|785|4219|7303|7495|13651|3171|11863|9073|5231|10459|10397|16297|7169|9245|4287|14331|14131|9829|6063|15721|13413|1745|6551|242…	7.25e-41		DOID:4	3.64776	0
5129	3170	Monarch Phenotype		Phenotypic abnormality	6.72e-36	CYP26B1|SEMA3F|CFTR|USP28|USH1C|SKAP2|HOXA11|WDR54|CD4|PPP5C|UBR7|ERCC1|COX15|XYLT2|SLC7A9|PIGQ|B4GALT7|MYOC|OTC|DCN|GRN|TLL1|PKP2|SLC2A3|GNA11|HDAC7|KCNQ1|GPKOW|LMCD1|KDM4B|ACTL6B|KIF22|TNFRSF1A|PYGM|PIGB|TRIP13|KRT14|HSD17B10|ST6GAL1|NTN1|TBX21|CA12|FGF20|CDK13|CLIC5|OSTM1|IMPG2|PLOD1|OXCT1|AQP2|NME8|CETP|SULT2B1|MLF2|SPG21|EFNB1|GLG1|DLL3|DLD|ABCC6|CEBPE|OSGEP|TGM1|CDC6|AAAS|DHPS|NANS|VCL|TGFB…	128	16153|12175|6025|1905|10501|7053|16539|10325|3965|9921|17735|8373|8271|13081|10231|18755|8195|12501|5947|16319|18825|11707|13355|157|7333|14833|18609|11867|9057|1339|18491|14287|1337|16255|13879|2095|3631|10723|12379|4233|13969|17573|6245|3411|4219|7303|7495|3171|18581|11863|9073|10397|14923|4285|9245|4287|18419|14331|14131|9829|16337|15721|13413|2423|4213|10783|8615|6495|16111|11353|5079|3409|75…	5.51e-40		HP:0000118	3.51726	0
2092	1512	Reactome Pathways		Metabolism	1.56e-34	CYP26B1|HS3ST1|CYP51A1|PDK4|INMT|COX15|XYLT2|B4GALT7|OTC|MRI1|PSMA4|DCN|INPP4A|SLC2A3|GNA11|PSMC4|PYGM|HSD17B10|CA12|MTMR7|NDUFB4|OXCT1|MOGAT2|HSD17B2|SULT2B1|UQCRC1|DLD|XYLB|ADH1A|AAAS|FMO2|PSMD5|GSTA3|PSMD8|ATP5F1D|TECR|SLC25A1|PLA2G3|HSCB|MIOX|HMOX1|ARSA|PNPLA3|TXN2|ACO2|CERK|PYGL|PSMA3|SPTLC2|SLC10A1|PCK2|PSME2|CYP24A1|PYGB|CSNK2A1|AHCY|ACOT8|IDH3G|PSMD10|STS|ABCD1|GLA|DHODH|NME3|PSMD7|PLA2G1…	128	16153|15023|4281|10959|15993|8271|13081|8195|5947|17555|14607|16319|14033|157|7333|6981|16255|10723|17573|6267|785|18581|389|2789|14923|7169|14131|15727|6551|4213|341|7557|12665|11423|5079|3409|2295|2287|12049|12437|13305|13265|13699|13685|9651|9601|10835|7439|7355|9267|7033|3083|3527|4865|15545|13381|13263|5463|5909|5917|1773|15731|4059|175|693|565|493|1615|1585|17191|14349|14335|12121|9491|5671…	6.82e-38		HSA-1430728	3.38069	0
6444	3806	TISSUES		Reproductive system	2.9e-34	M6PR|FKBP4|FUCA2|HS3ST1|CFTR|CYP51A1|PDK4|BAIAP2L1|SKAP2|HOXA11|SPATA20|RHBDD2|TSR3|YBX2|CRY1|CD74|RANBP9|CD4|PPP5C|UBR7|ERCC1|COX15|B4GALT7|FAM13B|GABARAPL2|TTC17|PSMA4|DCN|GRN|RCN1|NFE2L3|PKP2|SLC2A3|GNA11|HDAC7|APPBP2|LMCD1|PSMC4|KDM4B|KIF22|TNFRSF1A|PIGB|FSTL3|KRT14|ST6GAL1|NTN1|TRO|MNT|MAP2K5|CDK13|TRAM2|NDUFB4|HEATR6|CLIC5|ACTR6|FAP|OSTM1|STRADB|PLOD1|RRN3|RBM22|HSD17B2|TRIP6|ESF1|TRMT6|UQC…	128	9763|17467|871|15023|6025|4281|10959|10743|7053|16539|9313|8215|15815|13021|17867|1315|3783|3965|9921|17735|8373|8271|8195|3009|15077|13907|14607|16319|18825|2099|17161|13355|157|7333|14833|5031|9057|6981|1339|14287|1337|13879|4875|3631|12379|4233|15899|2573|17601|3411|8433|785|10941|4219|13943|9089|7303|8445|3171|1775|4089|2789|12703|18317|11691|7169|4285|6717|4287|18419|14131|6063|603|15721|155…	1.19e-36		BTO:0000081	3.35376	0
13231	7017	GO Cellular Component		Intracellular organelle	3.51e-33	ARF5|M6PR|FKBP4|CYP26B1|FUCA2|HS3ST1|CFTR|CYP51A1|USP28|PDK4|USH1C|RALA|BAIAP2L1|DVL2|SKAP2|HOXA11|TRAPPC6A|RHBDD2|YBX2|CRY1|PGLYRP1|CAMK1G|CD74|RANBP9|CD4|QPCTL|PPP5C|ERCC1|GPRC5A|COX15|XYLT2|SCTR|SYT13|PIGQ|CDH17|B4GALT7|GABARAPL2|MYOC|OTC|TTC17|HOXC8|MRI1|TARBP1|RTN4R|PSMA4|DCN|MRPS10|GRN|RCN1|NFE2L3|PKP2|YIPF1|INPP4A|SLC2A3|GNA11|CREB3L3|HDAC7|APPBP2|ISOC2|CD22|KCNQ1|TRIB2|GPKOW|ST6GALNAC1|LM…	128	12565|9763|17467|16153|871|15023|6025|4281|1905|10959|10501|10799|10743|9307|7053|16539|13225|8215|13021|17867|12735|6335|1315|3783|3965|13847|9921|8373|11065|8271|13081|18057|9189|18755|1959|8195|15077|12501|5947|13907|18881|17555|15129|11933|14607|16319|3675|18825|2099|17161|13355|4223|14033|157|7333|7397|14833|5031|14257|11087|18609|17265|11867|5653|9057|6981|11909|3127|1339|18491|14287|487|66…	1.2e-35		GO:0043229	3.24547	0
5660	3393	GO Cellular Component		Intracellular organelle lumen	1.15e-32	FKBP4|FUCA2|HS3ST1|USP28|PDK4|BAIAP2L1|DVL2|SKAP2|HOXA11|RHBDD2|PGLYRP1|CD74|RANBP9|CD4|PPP5C|ERCC1|GPRC5A|COX15|CDH17|MYOC|OTC|HOXC8|MRI1|PSMA4|DCN|MRPS10|GRN|RCN1|PKP2|YIPF1|INPP4A|CREB3L3|HDAC7|APPBP2|GPKOW|LMCD1|PSMC4|ANO8|KDM4B|ACTL6B|KIF22|FOXJ2|FSTL3|HSD17B10|NGFR|NTN1|MNT|PTPN18|CDK13|NDUFB4|ACTR6|OXCT1|RRN3|DIMT1|NME8|RBM22|ESF1|SIRT4|TRMT6|TFAP4|PDCD7|GOLGA3|DLD|ABCC6|APOH|CEBPE|OSGEP|G…	128	17467|871|15023|1905|10959|10743|9307|7053|16539|8215|12735|1315|3783|3965|9921|8373|11065|8271|1959|12501|5947|18881|17555|14607|16319|3675|18825|2099|13355|4223|14033|7397|14833|5031|11867|9057|6981|3127|1339|18491|14287|6689|4875|10723|423|4233|2573|5331|3411|785|13943|18581|1775|10381|9073|4089|18317|16297|11691|9439|9305|6717|14131|9829|6063|16337|15721|15523|6551|2423|4213|4207|4171|7557|64…	4.48e-35		GO:0070013	3.19393	0
5781	3459	GO Biological Process		Macromolecule metabolic process	3.31e-32	FKBP4|HS3ST1|USP28|PDK4|PRSS21|RHBDD2|TSR3|YBX2|CRY1|PGLYRP1|CAMK1G|CPA1|CD4|QPCTL|PPP5C|UBR7|ERCC1|XYLT2|PIGQ|B4GALT7|TARBP1|PSMA4|DCN|MRPS10|NFE2L3|TLL1|ADCK2|STYK1|HDAC7|APPBP2|KCNQ1|TRIB2|GPKOW|ST6GALNAC1|PSMC4|KDM4B|ACTL6B|KIF22|PRSS22|CEACAM1|TNFRSF1A|PYGM|PIGB|EPHA8|TRIP13|HSD17B10|ST6GAL1|MKRN2|GPATCH1|MNT|PTPN18|TBX21|MAP2K5|MTMR7|CPB2|CDK13|TSPAN32|FAP|STRADB|PLOD1|RRN3|DIMT1|RBM22|PPP1…	128	17467|15023|1905|10959|1849|8215|15815|13021|17867|12735|6335|7885|3965|13847|9921|17735|8373|13081|18755|8195|15129|14607|16319|3675|17161|11707|1691|15153|14833|5031|18609|17265|11867|5653|6981|1339|18491|14287|6679|487|1337|16255|13879|3597|2095|10723|12379|9571|8377|2573|5331|13969|17601|6267|7399|3411|12557|9089|8445|3171|1775|10381|4089|12707|13983|10327|18317|16297|11691|4801|9305|18419|14…	1.69e-35		GO:0043170	3.14802	0
6111	3607	TISSUES		Female reproductive system	2.28e-31	M6PR|FKBP4|FUCA2|HS3ST1|CYP51A1|PDK4|BAIAP2L1|SKAP2|HOXA11|SPATA20|RHBDD2|TSR3|YBX2|CRY1|CD74|RANBP9|CD4|PPP5C|UBR7|ERCC1|COX15|B4GALT7|FAM13B|GABARAPL2|TTC17|PSMA4|DCN|GRN|RCN1|NFE2L3|PKP2|SLC2A3|GNA11|HDAC7|APPBP2|LMCD1|PSMC4|KDM4B|KIF22|TNFRSF1A|PIGB|FSTL3|KRT14|ST6GAL1|TRO|MNT|MAP2K5|CDK13|TRAM2|NDUFB4|HEATR6|CLIC5|ACTR6|FAP|OSTM1|STRADB|PLOD1|RRN3|RBM22|TRIP6|ESF1|TRMT6|UQCRC1|MLF2|GOLGA3|EF…	128	9763|17467|871|15023|4281|10959|10743|7053|16539|9313|8215|15815|13021|17867|1315|3783|3965|9921|17735|8373|8271|8195|3009|15077|13907|14607|16319|18825|2099|17161|13355|157|7333|14833|5031|9057|6981|1339|14287|1337|13879|4875|3631|12379|15899|2573|17601|3411|8433|785|10941|4219|13943|9089|7303|8445|3171|1775|4089|12703|18317|11691|7169|4285|6717|4287|18419|14131|6063|603|15721|15523|1745|15727|2…	1.03e-33		BTO:0000083	3.06421	0
1645	1223	GO Biological Process		Small molecule metabolic process	1.49e-30	CYP26B1|FUCA2|CFTR|CYP51A1|PDK4|CRY1|CD74|CPA1|OTC|MRI1|INPP4A|SLC2A3|CA11|KCNQ1|TNFRSF1A|HSD17B10|ST6GAL1|CA12|TIGAR|MTMR7|NDUFB4|OXCT1|MOGAT2|CETP|MT3|SULT2B1|SIRT4|AASDH|DLD|ABCC6|XYLB|ADH1A|FMO2|NANS|ATP5F1D|TECR|MIF|MAPK1|SLC25A1|PLA2G3|PDXP|XBP1|GTPBP1|MIOX|APOBEC3D|PNPLA3|ACO2|PMM1|GNPNAT1|SPTLC2|DHRS7|PCK2|CYP24A1|AHCY|ACOT8|IDH3G|GUCY2F|ABCD1|NTHL1|DHODH|NME3|PLA2G15|FA2H|NME4|DECR2|CRYM…	128	16153|871|6025|4281|10959|17867|1315|7885|5947|17555|14033|157|1633|18609|1337|10723|12379|17573|4889|6267|785|18581|389|10397|10327|14923|16297|15713|14131|9829|15727|6551|341|8615|5079|3409|1165|1871|2295|2287|17583|11995|12587|12437|12357|13699|9651|9639|8197|7355|9419|7033|3527|13381|13263|5463|611|1773|3181|4059|175|565|493|1615|1585|17191|14335|12121|6517|2847|2811|1293|18101|10317|8355|896…	8.55e-34		GO:0044281	2.98268	0
7242	4172	GO Molecular Function		Protein binding	1.66e-30	M6PR|FKBP4|SEMA3F|CFTR|USH1C|RALA|BAIAP2L1|DVL2|CX3CL1|WDR54|RHBDD2|CRY1|CAMK1G|CD74|RANBP9|CD4|PPP5C|ERCC1|GPRC5A|SYT13|CDH17|GABARAPL2|MYOC|OTC|MRI1|GRN|UTS2|PKP2|YIPF1|STYK1|GNA11|CREB3L3|HDAC7|CD22|KCNQ1|TRIB2|ICAM3|KIF22|CEACAM1|FOXJ2|TNFRSF1A|FSTL3|EPHA8|TRIP13|FGF4|ST6GAL1|MKRN2|TNS1|NGFR|MNT|DRD4|SCT|FGF20|CDK13|FAP|OXCT1|RRN3|NME8|RBM22|PPP1R15A|TRIP6|ADAM11|SLC22A4|RALGAPA2|UQCRC1|LAG3|…	128	9763|17467|12175|6025|10501|10799|10743|9307|15533|10325|8215|17867|6335|1315|3783|3965|9921|8373|11065|9189|1959|15077|12501|5947|17555|18825|5983|13355|4223|15153|7333|7397|14833|11087|18609|17265|665|14287|487|6689|1337|4875|3597|2095|4547|12379|9571|8503|423|2573|16661|16531|6245|3411|9089|18581|1775|9073|4089|12707|12703|13983|10459|17923|7169|4317|4801|9439|9245|5451|6717|4287|18419|14331|6…	1.01e-33		GO:0005515	2.97799	0
6033	3564	GO Molecular Function		Ion binding	2.75e-30	ARF5|FKBP4|CYP26B1|CFTR|CYP51A1|PDK4|RALA|TSR3|CRY1|PGLYRP1|CAMK1G|CPA1|CD4|QPCTL|PPP5C|UBR7|XYLT2|SYT13|CDH17|B4GALT7|MYOC|OTC|RTN4R|RCN1|TLL1|ADCK2|STYK1|GNA11|HDAC7|CA11|CD22|KCNQ1|TRIB2|LMCD1|PSMC4|ACAP1|KDM4B|KIF22|CELSR3|PYGM|EPHA8|TRIP13|MKRN2|DRD4|CA12|MAP2K5|CPB2|CDK13|PCDHB4|PCDHB2|HSPB11|STRADB|PLOD1|HBQ1|RBM22|TRIP6|SLC22A4|CETP|MT3|SIRT4|UQCRC1|DLL3|AASDH|DLD|ABCC6|OSGEP|G2E3|TGM1|XY…	128	12565|17467|16153|6025|4281|10959|10799|15815|17867|12735|6335|7885|3965|13847|9921|17735|13081|9189|1959|8195|12501|5947|11933|2099|11707|1691|15153|7333|14833|1633|11087|18609|17265|9057|6981|11909|1339|14287|17753|16255|3597|2095|9571|16661|17573|17601|7399|3411|13651|13653|12205|8445|3171|5231|4089|12703|10459|10397|10327|16297|7169|14331|15713|14131|9829|15721|15523|13413|15727|6551|2423|341…	2.23e-33		GO:0043167	2.95607	0
8122	4594	UniProt Keywords		Phosphoprotein	5.42e-30	M6PR|FKBP4|FUCA2|CFTR|USP28|SLC7A2|BAIAP2L1|DVL2|RPAP3|SKAP2|TRAPPC6A|SPATA20|TSR3|YBX2|CRY1|CD74|RANBP9|CD4|UBR7|GPRC5A|SCTR|SLC7A9|GABARAPL2|OTC|TARBP1|PSMA4|LCP2|RCN1|PKP2|INPP4A|SLC2A3|CREB3L3|HDAC7|ISOC2|CD22|KCNQ1|GPKOW|LMCD1|PSMC4|ACAP1|ANO8|KDM4B|ICAM3|KIF22|CEACAM1|FOXJ2|CELSR3|PYGM|FSTL3|EPHA8|KRT14|KRT20|ST6GAL1|MKRN2|GPATCH1|TNS1|NGFR|ISOC1|PTPN18|SCT|TBX21|MAP2K5|MTMR7|CDK13|NDUFB4|H…	128	9763|17467|871|6025|1905|3103|10743|9307|9489|7053|13225|9313|15815|13021|17867|1315|3783|3965|17735|11065|18057|10231|15077|5947|15129|14607|18277|2099|13355|14033|157|7397|14833|14257|11087|18609|11867|9057|6981|11909|3127|1339|665|14287|487|6689|17753|16255|4875|3597|3631|3639|12379|9571|8377|8503|423|339|5331|16531|13969|17601|6267|3411|785|10941|5303|7303|18581|1775|11863|4089|19051|12707|12…	8.06e-33		KW-0597	2.9266	0
3173	2077	Monarch Phenotype		Abnormality of the musculoskeletal system	6.34e-30	CYP26B1|CFTR|USH1C|HOXA11|UBR7|ERCC1|COX15|XYLT2|PIGQ|B4GALT7|TLL1|SLC2A3|GNA11|GPKOW|KDM4B|ACTL6B|KIF22|TNFRSF1A|PYGM|PIGB|TRIP13|KRT14|HSD17B10|NTN1|FGF20|CDK13|OSTM1|IMPG2|PLOD1|NME8|SPG21|EFNB1|DLL3|DLD|ABCC6|OSGEP|TGM1|CDC6|AAAS|DHPS|NANS|VCL|STX1B|ATP5F1D|TECR|SNAP29|MIF|MAPK1|SLC25A1|DNAL4|HMOX1|ARSA|TXN2|ACO2|SOS2|PYGL|PIGH|SPTLC2|VRK1|PABPN1|NFKBIA|CYP24A1|EEF1A2|CSNK2A1|PROKR2|FERMT1|AH…	128	16153|6025|10501|16539|17735|8373|8271|13081|18755|8195|11707|157|7333|11867|1339|18491|14287|1337|16255|13879|2095|3631|10723|4233|6245|3411|7303|7495|3171|9073|9245|4287|14331|14131|9829|15721|13413|2423|4213|10783|8615|6495|11353|5079|3409|769|1165|1871|2295|12487|13305|13265|13685|9651|10919|10835|7447|7355|5865|7125|6995|3527|14735|15545|16023|15975|13381|13309|8203|1995|1961|1773|18537|1573…	1.04e-33		HP:0033127	2.91979	0
2507	1704	GO Molecular Function		Small molecule binding	8.8e-30	ARF5|FKBP4|CYP26B1|CFTR|PDK4|RALA|CRY1|CAMK1G|PPP5C|OTC|ADCK2|SLC2A3|STYK1|GNA11|TRIB2|PSMC4|KIF22|PYGM|EPHA8|TRIP13|MAP2K5|CDK13|STRADB|PLOD1|HBQ1|SLC22A4|CETP|SULT2B1|SIRT4|AASDH|DLD|ABCC6|XYLB|CDC6|FMO2|RAB26|MAPK13|SIRT1|CDC34|MAPK12|MAPK1|DMC1|RTCB|GTPBP1|MCM5|RASD2|TTLL12|ACR|PNPLA3|MYH9|CERK|RIPK3|PAPOLA|PYGL|GNPNAT1|SPTLC2|EIF5|VRK1|PCK2|AURKA|PYGB|TUBB1|EEF1A2|SRMS|CSNK2A1|AHCY|IDH3G|GUC…	128	12565|17467|16153|6025|10959|10799|17867|6335|9921|5947|1691|157|15153|7333|17265|6981|14287|16255|3597|2095|17601|3411|8445|3171|5231|10459|10397|14923|16297|15713|14131|9829|15727|2423|341|11939|14285|17853|3367|4743|1871|12051|11997|12587|13273|13249|13203|13205|13699|13689|9601|9559|9555|10835|8197|7355|9229|5865|7033|4381|4865|14909|14735|14729|15545|13381|5463|611|2021|1773|18537|15649|175|…	8.92e-33		GO:0036094	2.90555	0
3471	2230	Monarch Phenotype		Abnormality of the nervous system	2.61e-29	CYP26B1|CFTR|USP28|USH1C|UBR7|ERCC1|COX15|XYLT2|SLC7A9|PIGQ|B4GALT7|OTC|GRN|TLL1|SLC2A3|GNA11|KCNQ1|GPKOW|KDM4B|ACTL6B|KIF22|TNFRSF1A|PYGM|PIGB|TRIP13|KRT14|HSD17B10|ST6GAL1|NTN1|CDK13|OSTM1|IMPG2|PLOD1|AQP2|NME8|SULT2B1|SPG21|EFNB1|DLL3|DLD|ABCC6|CEBPE|OSGEP|TGM1|CDC6|AAAS|DHPS|NANS|STX1B|ATP5F1D|TECR|SNAP29|MAPK1|SLC25A1|RSPH14|DNAL4|ARSA|TXN2|PVALB|RBX1|ACO2|SOS2|PYGL|PIGH|SPTLC2|VRK1|PABPN1|C…	128	16153|6025|1905|10501|17735|8373|8271|13081|10231|18755|8195|5947|18825|11707|157|7333|18609|11867|1339|18491|14287|1337|16255|13879|2095|3631|10723|12379|4233|3411|7303|7495|3171|11863|9073|14923|9245|4287|14331|14131|9829|16337|15721|13413|2423|4213|10783|8615|11353|5079|3409|769|1871|2295|12003|12487|13265|13685|9843|9773|9651|10919|10835|7447|7355|5865|7125|3527|4819|14735|15545|16023|15975|1…	6.42e-33		HP:0000707	2.85834	0
6642	3845	TISSUES		Head	7.32e-29	ARF5|M6PR|CYP26B1|FUCA2|HS3ST1|CYP51A1|PDK4|USH1C|RALA|RPAP3|SKAP2|CX3CL1|WDR54|SPATA20|RHBDD2|CRY1|CD74|CD4|TSPAN9|PPP5C|ERCC1|HEBP1|SYT13|CDH17|GABARAPL2|MYOC|MRI1|RTN4R|PSMA4|DCN|MRPS10|GRN|RCN1|YIPF1|INPP4A|SLC2A3|GNA11|CREB3L3|CA11|TRPM5|TRIB2|GPKOW|LMCD1|KDM4B|ACTL6B|KIF22|TNFRSF1A|CELSR3|PYGM|KRT14|HSD17B10|MKRN2|NGFR|NTN1|TRO|MNT|PTPN18|CA12|MAP2K5|FGF20|NDUFB4|ACTR6|IMPG2|PLOD1|OXCT1|RRN…	128	12565|9763|16153|871|15023|4281|10959|10501|10799|9489|7053|15533|10325|9313|8215|17867|1315|3965|1461|9921|8373|10993|9189|1959|15077|12501|17555|11933|14607|16319|3675|18825|2099|4223|14033|157|7333|7397|1633|18571|17265|11867|9057|1339|18491|14287|1337|17753|16255|3631|10723|9571|423|4233|15899|2573|5331|17573|17601|6245|785|13943|7495|3171|18581|1775|4089|12707|13983|10327|7169|4285|9245|4287…	3.62e-31		BTO:0000282	2.81355	0
3154	2041	Monarch Phenotype		Abnormal nervous system physiology	1.76e-27	CFTR|USH1C|UBR7|ERCC1|COX15|XYLT2|PIGQ|B4GALT7|OTC|GRN|SLC2A3|GNA11|KCNQ1|KDM4B|ACTL6B|KIF22|TNFRSF1A|PYGM|PIGB|TRIP13|KRT14|HSD17B10|ST6GAL1|NTN1|CDK13|OSTM1|IMPG2|PLOD1|AQP2|NME8|SULT2B1|SPG21|EFNB1|DLL3|DLD|ABCC6|OSGEP|TGM1|CDC6|AAAS|DHPS|NANS|STX1B|ATP5F1D|TECR|SNAP29|MAPK1|SLC25A1|DNAL4|ARSA|TXN2|PVALB|RBX1|ACO2|SOS2|PYGL|PIGH|SPTLC2|VRK1|PABPN1|CYP24A1|EEF1A2|CSNK2A1|PROKR2|FERMT1|CHMP4B|AH…	128	6025|10501|17735|8373|8271|13081|18755|8195|5947|18825|157|7333|18609|1339|18491|14287|1337|16255|13879|2095|3631|10723|12379|4233|3411|7303|7495|3171|11863|9073|14923|9245|4287|14331|14131|9829|15721|13413|2423|4213|10783|8615|11353|5079|3409|769|1871|2295|12487|13265|13685|9843|9773|9651|10919|10835|7447|7355|5865|7125|3527|14735|15545|16023|15975|14087|13381|13309|8203|5917|1995|1773|18537|157…	5.77e-31		HP:0012638	2.67545	0
2168	1497	Monarch Phenotype		Abnormality of metabolism/homeostasis	2.74e-27	CFTR|ERCC1|COX15|SLC7A9|PIGQ|OTC|TLL1|SLC2A3|GNA11|KCNQ1|TNFRSF1A|PYGM|PIGB|TRIP13|KRT14|HSD17B10|CA12|FGF20|OSTM1|IMPG2|PLOD1|OXCT1|AQP2|CETP|SULT2B1|DLD|ABCC6|CEBPE|OSGEP|TGM1|VCL|ATP5F1D|SNAP29|MIF|MAPK1|SLC25A1|HMOX1|ARSA|MYH9|TXN2|IL2RB|SOS2|PYGL|PIGH|PABPN1|PCK2|NFKBIA|CYP24A1|CSNK2A1|PROKR2|AHCY|RNF125|STS|STAG2|F9|ABCD1|RP2|GLA|MMP2|TSC2|STUB1|MEFV|EXTL3|TG|RP1|GSR|RNASEH2A|TGFB1|CD79A|CR…	128	6025|8373|8271|10231|18755|5947|11707|157|7333|18609|1337|16255|13879|2095|3631|10723|17573|6245|7303|7495|3171|18581|11863|10397|14923|14131|9829|16337|15721|13413|6495|5079|769|1165|1871|2295|13305|13265|13689|13685|9777|10919|10835|7447|7125|7033|6995|3527|15545|16023|13381|8203|5917|1995|1961|1773|18537|15731|3117|1613|16711|17193|17203|18051|18437|5671|4429|18101|17925|18473|10317|7889|8963|…	1.12e-30		HP:0001939	2.65622	0
3054	1973	COMPARTMENTS		Cytosol	4.27e-27	FKBP4|CFTR|BAIAP2L1|DVL2|RPAP3|SKAP2|RANBP9|PPP5C|INMT|FAM13B|GABARAPL2|MRI1|PSMA4|LCP2|HDAC7|PSMC4|KIF22|PYGM|KRT14|KRT20|TIGAR|MTMR7|CDK13|NME8|HBQ1|ZW10|TRIP6|SULT2B1|RALGAPA2|SPG21|GOLGA3|TGM1|ADH1A|KRT23|AAAS|KLHL20|DHPS|PSMD5|NANS|GSTA3|MAPK13|VCL|SIRT1|PSMD8|STX1B|CDC34|MAPK12|SNAP29|MIF|SNRPD3|MAPK1|PDXP|HSCB|XBP1|RTCB|MIOX|HMOX1|TAB1|MYH9|ST13|ACO2|PMM1|RIPK3|CTSG|GZMB|SOS2|PYGL|ATP6V1D|…	128	17467|6025|10743|9307|9489|7053|3783|9921|15993|3009|15077|17555|14607|18277|14833|6981|14287|16255|3631|3639|4889|6267|3411|9073|5231|19051|12703|14923|17923|9245|6717|13413|6551|2465|4213|4171|10783|7557|8615|12665|14285|6495|17853|11423|11353|3367|4743|769|1165|1907|1871|17583|12049|11995|11997|12437|13305|13779|13689|9765|9651|9639|9559|11057|11015|10919|10835|7469|7439|7381|9229|5865|6995|43…	1.67e-29		GOCC:0005829	2.63696	0
2540	1699	Reactome Pathways		Signal Transduction	4.33e-27	FKBP4|CYP26B1|CFTR|PDK4|RALA|BAIAP2L1|DVL2|CX3CL1|RANBP9|PPP5C|HEBP1|SCTR|FAM13B|RTN4R|PSMA4|UTS2|GNA11|HDAC7|PSMC4|NOX3|KDM4B|TNFRSF1A|FSTL3|FGF4|P2RY10|NGFR|PTPN18|DRD4|SCT|MAP2K5|FGF20|STRADB|ZW10|PPP1R15A|CETP|GOLGA3|DLD|ADH1A|AAAS|PSMD5|MAPK13|VCL|PSMD8|FGF22|MAPK12|MAPK1|DNAL4|TAB1|MYH9|IL2RB|RBX1|GZMB|SOS2|ATP6V1D|PSMA3|BDKRB1|NFKBIA|PSME2|TUBB1|SRMS|CSNK2A1|RSPO4|PROKR2|OXT|TXNL1|PSMD10|S…	128	17467|16153|6025|10959|10799|10743|9307|15533|3783|9921|10993|18057|3009|11933|14607|5983|7333|14833|6981|2873|1339|1337|4875|4547|9663|423|5331|16661|16531|17601|6245|8445|19051|12707|10397|6717|14131|6551|4213|7557|14285|6495|11423|3531|4743|1871|12487|13779|13689|9777|9773|11015|10919|7469|7439|5907|6995|3083|14909|14729|15545|16045|16023|12543|10469|5909|1995|14115|3117|4035|4037|693|1231|161…	3.79e-30		HSA-162582	2.63635	0
4798	2895	DISEASES		Disease of anatomical entity	1.76e-26	CYP26B1|CFTR|CYP51A1|USH1C|TRAPPC6A|RHBDD2|TSR3|CD4|PPP5C|ERCC1|COX15|SCTR|SLC7A9|PIGQ|B4GALT7|MYOC|DCN|GRN|TLL1|PKP2|GNA11|CD22|KCNQ1|ACTL6B|KIF22|TNFRSF1A|PYGM|PIGB|KRT14|KRT20|HSD17B10|NTN1|SCT|TBX21|CA12|MAP2K5|CDK13|NDUFB4|CLIC5|OSTM1|IMPG2|PLOD1|AQP2|HBQ1|SLC22A4|CETP|UQCRC1|SPG21|EFNB1|DLL3|ABCC6|APOH|OSGEP|TGM1|TEKT2|AAAS|PRRT1|VCL|STX1B|TECR|SERPIND1|SNAP29|MIF|SLC25A1|LGALS1|HSCB|DNAL4|…	128	16153|6025|4281|10501|13225|8215|15815|3965|9921|8373|8271|18057|10231|18755|8195|12501|16319|18825|11707|13355|7333|11087|18609|18491|14287|1337|16255|13879|3631|3639|10723|4233|16531|13969|17573|17601|3411|785|4219|7303|7495|3171|11863|5231|10459|10397|7169|9245|4287|14331|9829|6063|15721|13413|1745|4213|9875|6495|11353|3409|759|769|1165|2295|17577|12049|12487|12403|13305|13265|13203|13699|1368…	7.66e-30		DOID:7	2.57545	0
6207	3609	GO Biological Process		Positive regulation of biological process	1.95e-26	CYP26B1|SEMA3F|CFTR|RALA|BAIAP2L1|DVL2|HOXA11|CX3CL1|YBX2|CRY1|CD74|RANBP9|CD4|PPP5C|ERCC1|GPRC5A|SCTR|CDH17|MYOC|RTN4R|LCP2|DCN|GRN|PKP2|CREB3L3|HDAC7|KCNQ1|TRIB2|LMCD1|PSMC4|ACTL6B|PRSS22|CEACAM1|FOXJ2|TNFRSF1A|FSTL3|EPHA8|FGF4|ST6GAL1|MKRN2|P2RY10|NGFR|NTN1|DRD4|SCT|TBX21|MAP2K5|TIGAR|FGF20|CPB2|CDK13|ACTR6|FAP|STRADB|OXCT1|RRN3|DIMT1|RBM22|PPP1R15A|TRIP6|CETP|MT3|SULT2B1|SIRT4|LAG3|TFAP4|SPG2…	128	16153|12175|6025|10799|10743|9307|16539|15533|13021|17867|1315|3783|3965|9921|8373|11065|18057|1959|12501|11933|18277|16319|18825|13355|7397|14833|18609|17265|9057|6981|18491|6679|487|6689|1337|4875|3597|4547|12379|9571|9663|423|4233|16661|16531|13969|17601|4889|6245|7399|3411|13943|9089|8445|18581|1775|10381|4089|12707|12703|10397|10327|14923|16297|4317|9439|9245|5451|4287|14753|6063|16337|13413…	1.36e-29		GO:0048518	2.571	0
3654	2295	GO Biological Process		Regulation of biological quality	1.95e-26	CYP26B1|SEMA3F|CFTR|USP28|PDK4|USH1C|BAIAP2L1|RPAP3|CX3CL1|YBX2|CRY1|CD74|SCTR|MYOC|OTC|RTN4R|DCN|GRN|UTS2|PKP2|GNA11|ISOC2|KCNQ1|ST6GALNAC1|NOX3|CEACAM1|HSD17B10|P2RY10|NGFR|NTN1|DRD4|SCT|CA12|CPB2|TSPAN32|FAP|OXCT1|RRN3|AQP2|HSD17B2|PPP1R15A|SLC22A4|CETP|MT3|SIRT4|DLD|ABCC6|APOH|ADH1A|FMO2|DHPS|SEMA4G|TMEM14A|PRRT1|VCL|SIRT1|TGFBR3|STX1B|SERPIND1|SNAP29|OSM|MAPK1|PLA2G3|LGALS2|PDXP|HSCB|XBP1|HM…	128	16153|12175|6025|1905|10959|10501|10743|9489|15533|13021|17867|1315|18057|12501|5947|11933|16319|18825|5983|13355|7333|14257|18609|5653|2873|487|10723|9663|423|4233|16661|16531|17573|7399|12557|9089|18581|1775|11863|2789|12707|10459|10397|10327|16297|14131|9829|6063|6551|341|10783|6605|10407|9875|6495|17853|16111|11353|759|769|1111|1871|2287|2291|17583|12049|11995|13305|13699|13689|13685|9815|955…	1.24e-29		GO:0065008	2.571	0
2542	1684	TISSUES		Organism form	4.04e-26	FKBP4|FUCA2|SEMA3F|USP28|USH1C|PGLYRP1|CD74|RANBP9|CD4|GABARAPL2|PSMA4|DCN|GRN|NFE2L3|PKP2|SLC2A3|PSMC4|NOX3|KIF22|FOXJ2|TNFRSF1A|FSTL3|TRIP13|KRT20|ST6GAL1|MAP2K5|TIGAR|CDK13|TRAM2|CLIC5|ACTR6|FAP|PLOD1|RBM22|UQCRC1|MLF2|CHRD|EFNB1|OSGEP|XYLB|KRT23|CBX5|DHPS|VCL|TGFBR3|PSMD8|FGF22|CDC34|MMP11|LGALS1|XBP1|HMOX1|MCM5|MYH9|TXN2|PAPOLA|POLE2|SOS2|PYGL|ATP6V1D|PSMA3|APEX1|PCK2|NFKBIA|PSME2|AHCY|PSMD1…	128	17467|871|12175|1905|10501|12735|1315|3783|3965|15077|14607|16319|18825|17161|13355|157|6981|2873|14287|6689|1337|4875|2095|3639|12379|17601|4889|3411|8433|4219|13943|9089|3171|4089|7169|4285|5451|4287|15721|15727|2465|4207|10783|6495|16111|11423|3531|3367|727|17577|11995|13305|13273|13689|13685|9555|10947|10919|10835|7469|7439|7153|7033|6995|3083|13381|5909|5917|5881|2043|4035|957|693|1613|16711…	2.16e-28		BTO:0000284	2.53936	0
2902	1880	COMPARTMENTS		Intracellular organelle lumen	5.08e-26	FUCA2|HS3ST1|USP28|PDK4|PGLYRP1|CD74|MYOC|OTC|MRI1|DCN|MRPS10|GRN|RCN1|HDAC7|KDM4B|ACTL6B|FOXJ2|HSD17B10|CDK13|ACTR6|OXCT1|RRN3|DIMT1|SIRT4|DLD|APOH|CDC6|CBX5|KLHL20|VCL|SIRT1|STX1B|ATP5F1D|TIMM13|CDC34|MMP11|MIF|SNRPD3|MAPK1|DMC1|XBP1|HMGXB4|HMOX1|MCM5|ARSA|CBX7|TXN2|RBX1|PHF5A|ACO2|CTSG|POLE2|PYGL|VRK1|APEX1|PCK2|NFKBIA|BRMS1L|AURKA|PYGB|CTSZ|CSNK2A1|ACOT8|IDH3G|PSMD10|STAG2|F9|TIMP1|GLA|ORC6|N…	128	871|15023|1905|10959|12735|1315|12501|5947|17555|16319|3675|18825|2099|14833|1339|18491|6689|10723|3411|13943|18581|1775|10381|16297|14131|6063|2423|4207|4171|6495|17853|11353|5079|3375|3367|727|1165|1907|1871|12051|11995|13345|13305|13273|13265|13217|13685|9773|9655|9651|11057|10947|10835|5865|7153|7033|6995|3077|4381|4865|14913|15545|13263|5463|5909|1995|1961|18389|15731|3059|4505|4035|693|1615…	2.21e-28		GOCC:0070013	2.52941	0
2905	1881	COMPARTMENTS		Organelle lumen	5.35e-26	FUCA2|HS3ST1|USP28|PDK4|PGLYRP1|CD74|MYOC|OTC|MRI1|DCN|MRPS10|GRN|RCN1|HDAC7|KDM4B|ACTL6B|FOXJ2|HSD17B10|CDK13|ACTR6|OXCT1|RRN3|DIMT1|SIRT4|DLD|APOH|CDC6|CBX5|KLHL20|VCL|SIRT1|STX1B|ATP5F1D|TIMM13|CDC34|MMP11|MIF|SNRPD3|MAPK1|DMC1|XBP1|HMGXB4|HMOX1|MCM5|ARSA|CBX7|TXN2|RBX1|PHF5A|ACO2|CTSG|POLE2|PYGL|VRK1|APEX1|PCK2|NFKBIA|BRMS1L|AURKA|PYGB|CTSZ|CSNK2A1|ACOT8|IDH3G|PSMD10|STAG2|F9|TIMP1|GLA|ORC6|N…	128	871|15023|1905|10959|12735|1315|12501|5947|17555|16319|3675|18825|2099|14833|1339|18491|6689|10723|3411|13943|18581|1775|10381|16297|14131|6063|2423|4207|4171|6495|17853|11353|5079|3375|3367|727|1165|1907|1871|12051|11995|13345|13305|13273|13265|13217|13685|9773|9655|9651|11057|10947|10835|5865|7153|7033|6995|3077|4381|4865|14913|15545|13263|5463|5909|1995|1961|18389|15731|3059|4505|4035|693|1615…	2.56e-28		GOCC:0043233	2.52716	0
6016	3494	TISSUES		Nervous system	9.64e-26	ARF5|M6PR|CYP26B1|FUCA2|HS3ST1|CYP51A1|PDK4|SKAP2|CX3CL1|WDR54|SPATA20|RHBDD2|CRY1|CD74|RANBP9|CD4|PPP5C|ERCC1|HEBP1|SYT13|CDH17|GABARAPL2|MRI1|RTN4R|PSMA4|DCN|MRPS10|GRN|UTS2|RCN1|YIPF1|INPP4A|SLC2A3|CREB3L3|HDAC7|CA11|TRIB2|GPKOW|KDM4B|ACTL6B|KIF22|TNFRSF1A|CELSR3|KRT14|HSD17B10|MKRN2|NGFR|NTN1|TRO|MNT|PTPN18|DRD4|MAP2K5|FGF20|MTMR7|NDUFB4|ACTR6|PLOD1|OXCT1|RRN3|RBM22|PPP1R15A|ADAM11|MT3|UQCRC1…	128	12565|9763|16153|871|15023|4281|10959|7053|15533|10325|9313|8215|17867|1315|3783|3965|9921|8373|10993|9189|1959|15077|17555|11933|14607|16319|3675|18825|5983|2099|4223|14033|157|7397|14833|1633|17265|11867|1339|18491|14287|1337|17753|3631|10723|9571|423|4233|15899|2573|5331|16661|17601|6245|6267|785|13943|3171|18581|1775|4089|12707|13983|10327|7169|4285|4287|18419|14331|14131|6063|15721|15523|420…	5.56e-28		BTO:0001484	2.50159	0
2389	1604	Monarch Phenotype		Abnormality of the digestive system	1.53e-25	CFTR|UBR7|ERCC1|COX15|PIGQ|OTC|SLC2A3|GNA11|KDM4B|ACTL6B|TNFRSF1A|PYGM|PIGB|TRIP13|KRT14|HSD17B10|CA12|FGF20|CDK13|OSTM1|PLOD1|OXCT1|AQP2|NME8|SPG21|EFNB1|DLL3|DLD|ABCC6|OSGEP|CDC6|AAAS|DHPS|TECR|MIF|MAPK1|SLC25A1|HMOX1|ARSA|TXN2|IL2RB|SOS2|PYGL|VRK1|PABPN1|PCK2|NFKBIA|CYP24A1|EEF1A2|CSNK2A1|PROKR2|FERMT1|CHMP4B|AHCY|PIGU|RNF125|STAG2|F9|ABCD1|GLA|NTHL1|MMP2|ORC6|DHODH|FA2H|TSC2|STUB1|MEFV|EXTL3|…	128	6025|17735|8373|8271|18755|5947|157|7333|1339|18491|1337|16255|13879|2095|3631|10723|17573|6245|3411|7303|3171|18581|11863|9073|9245|4287|14331|14131|9829|15721|2423|4213|10783|3409|1165|1871|2295|13305|13265|13685|9777|10919|10835|5865|7125|7033|6995|3527|14735|15545|16023|15975|14087|13381|13309|8203|1995|1961|1773|15731|3181|3117|3059|4059|493|1613|16711|17193|17203|17159|18051|5671|4429|18101…	7.5e-29		HP:0025031	2.48153	0
7835	4397	GO Biological Process		Response to stimulus	6.58e-25	FKBP4|CYP26B1|FUCA2|SEMA3F|CFTR|USP28|PDK4|RALA|BAIAP2L1|DVL2|SKAP2|HOXA11|CX3CL1|RHBDD2|CRY1|PGLYRP1|CD74|CPA1|RANBP9|CD4|PPP5C|INMT|ERCC1|GPRC5A|SCTR|SYT13|CDH17|FAM13B|GABARAPL2|MYOC|OTC|RTN4R|LCP2|GRN|UTS2|NFE2L3|INPP4A|STYK1|GNA11|CREB3L3|KCNQ1|TRPM5|NOX3|KIF22|CEACAM1|TNFRSF1A|CELSR3|EPHA8|TRIP13|KRT20|FGF4|ST6GAL1|MKRN2|P2RY10|NGFR|NTN1|MNT|DRD4|SCT|TBX21|MAP2K5|TIGAR|FGF20|CPB2|TSPAN32|ND…	128	17467|16153|871|12175|6025|1905|10959|10799|10743|9307|7053|16539|15533|8215|17867|12735|1315|7885|3783|3965|9921|15993|8373|11065|18057|9189|1959|3009|15077|12501|5947|11933|18277|18825|5983|17161|14033|15153|7333|7397|18609|18571|2873|14287|487|1337|17753|3597|2095|3639|4547|12379|9571|9663|423|4233|2573|16661|16531|13969|17601|4889|6245|7399|12557|785|4219|9089|12205|8445|3171|18581|1775|11863…	5.04e-28		GO:0050896	2.41818	0
1435	1051	KEGG Pathways		Metabolic pathways	1.02e-24	CYP26B1|CYP51A1|INMT|COX15|XYLT2|PIGQ|B4GALT7|OTC|MRI1|INPP4A|ST6GALNAC1|PYGM|PIGB|HSD17B10|ST6GAL1|CA12|TIGAR|MTMR7|NDUFB4|PLOD1|OXCT1|HSD17B2|SIRT4|UQCRC1|DLD|XYLB|ADH1A|NANS|GSTA3|SIRT1|ATP5F1D|TECR|MIF|PLA2G3|PDXP|MIOX|HMOX1|PNPLA3|ACO2|PMM1|PYGL|GNPNAT1|ATP6V1D|PIGH|SPTLC2|PCK2|CYP24A1|PYGB|AHCY|PIGU|ACOT8|IDH3G|GUCY2F|GLA|ATP12A|DHODH|NME3|NME4|CDIPT|EXTL3|PYCR3|GSR|CYP4F3|DHDH|CKM|CYP4F2|G…	128	16153|4281|15993|8271|13081|18755|8195|5947|17555|14033|5653|16255|13879|10723|12379|17573|4889|6267|785|3171|18581|2789|16297|7169|14131|15727|6551|8615|12665|17853|5079|3409|1165|2287|17583|12437|13305|13699|9651|9639|10835|8197|7469|7447|7355|7033|3527|4865|13381|13309|13263|5463|611|15731|15649|4059|175|1615|14349|17203|12121|5671|6517|2847|4487|1293|8355|6965|543|12611|13069|10201|8083|16627…	3.04e-27		hsa01100	2.39914	0
2882	1865	Monarch Phenotype		Abnormality of head or neck	1.03e-24	CYP26B1|CFTR|USH1C|PPP5C|UBR7|ERCC1|COX15|XYLT2|PIGQ|B4GALT7|MYOC|SLC2A3|GPKOW|KDM4B|ACTL6B|KIF22|TNFRSF1A|PYGM|PIGB|TRIP13|KRT14|HSD17B10|NTN1|TBX21|FGF20|CDK13|CLIC5|OSTM1|IMPG2|PLOD1|NME8|SULT2B1|EFNB1|DLL3|DLD|ABCC6|OSGEP|TGM1|CDC6|AAAS|DHPS|NANS|TECR|SNAP29|MIF|MAPK1|SLC25A1|HMOX1|MYH9|TXN2|ACO2|SOS2|PIGH|PABPN1|NFKBIA|CYP24A1|EEF1A2|CSNK2A1|PROKR2|FERMT1|AHCY|PIGU|RNF125|STAG2|F9|ABCD1|RP2|…	128	16153|6025|10501|9921|17735|8373|8271|13081|18755|8195|12501|157|11867|1339|18491|14287|1337|16255|13879|2095|3631|10723|4233|13969|6245|3411|4219|7303|7495|3171|9073|14923|4287|14331|14131|9829|15721|13413|2423|4213|10783|8615|3409|769|1165|1871|2295|13305|13689|13685|9651|10919|7447|7125|6995|3527|14735|15545|16023|15975|13381|13309|8203|1995|1961|1773|18537|15731|3117|3059|4059|493|1613|16711|…	5.93e-28		HP:0000152	2.39872	0
2865	1855	Monarch Phenotype		Abnormality of the head	1.09e-24	CYP26B1|CFTR|USH1C|PPP5C|UBR7|ERCC1|COX15|XYLT2|PIGQ|B4GALT7|MYOC|SLC2A3|GPKOW|KDM4B|ACTL6B|KIF22|TNFRSF1A|PYGM|PIGB|TRIP13|KRT14|HSD17B10|NTN1|TBX21|FGF20|CDK13|CLIC5|OSTM1|IMPG2|PLOD1|NME8|SULT2B1|EFNB1|DLL3|DLD|ABCC6|OSGEP|TGM1|CDC6|AAAS|DHPS|NANS|TECR|SNAP29|MIF|MAPK1|SLC25A1|HMOX1|MYH9|TXN2|ACO2|SOS2|PIGH|PABPN1|NFKBIA|CYP24A1|EEF1A2|CSNK2A1|PROKR2|FERMT1|AHCY|PIGU|RNF125|STAG2|F9|ABCD1|RP2|…	128	16153|6025|10501|9921|17735|8373|8271|13081|18755|8195|12501|157|11867|1339|18491|14287|1337|16255|13879|2095|3631|10723|4233|13969|6245|3411|4219|7303|7495|3171|9073|14923|4287|14331|14131|9829|15721|13413|2423|4213|10783|8615|3409|769|1165|1871|2295|13305|13689|13685|9651|10919|7447|7125|6995|3527|14735|15545|16023|15975|13381|13309|8203|1995|1961|1773|18537|15731|3117|3059|4059|493|1613|16711|…	7.16e-28		HP:0000234	2.39626	0
2384	1591	Monarch Phenotype		Abnormality of the musculature	1.35e-24	CFTR|UBR7|ERCC1|COX15|XYLT2|PIGQ|B4GALT7|TLL1|SLC2A3|GNA11|KCNQ1|GPKOW|KDM4B|ACTL6B|KIF22|TNFRSF1A|PYGM|PIGB|TRIP13|KRT14|HSD17B10|NTN1|CDK13|OSTM1|PLOD1|SPG21|EFNB1|DLL3|DLD|OSGEP|TGM1|CDC6|AAAS|DHPS|NANS|VCL|STX1B|ATP5F1D|TECR|SNAP29|MAPK1|SLC25A1|DNAL4|ARSA|TXN2|ACO2|SOS2|PYGL|PIGH|SPTLC2|VRK1|PABPN1|CYP24A1|EEF1A2|CSNK2A1|PROKR2|FERMT1|AHCY|PIGU|RNF125|STAG2|F9|ABCD1|GLA|MMP2|ORC6|DHODH|FA2H|…	128	6025|17735|8373|8271|13081|18755|8195|11707|157|7333|18609|11867|1339|18491|14287|1337|16255|13879|2095|3631|10723|4233|3411|7303|3171|9245|4287|14331|14131|15721|13413|2423|4213|10783|8615|6495|11353|5079|3409|769|1871|2295|12487|13265|13685|9651|10919|10835|7447|7355|5865|7125|3527|14735|15545|16023|15975|13381|13309|8203|1995|1961|1773|15731|3117|3059|4059|493|1613|16711|17193|17203|17159|1805…	9.96e-28		HP:0003011	2.38697	0
2369	1574	TISSUES		Embryonic structure	1.41e-24	FKBP4|FUCA2|SEMA3F|USP28|USH1C|PGLYRP1|RANBP9|CD4|GABARAPL2|PSMA4|DCN|GRN|NFE2L3|PKP2|SLC2A3|PSMC4|NOX3|KIF22|FOXJ2|TNFRSF1A|FSTL3|TRIP13|ST6GAL1|MAP2K5|TIGAR|CDK13|TRAM2|CLIC5|ACTR6|FAP|PLOD1|RBM22|UQCRC1|MLF2|CHRD|EFNB1|OSGEP|KRT23|CBX5|VCL|TGFBR3|PSMD8|FGF22|CDC34|MMP11|LGALS1|XBP1|HMOX1|MCM5|MYH9|TXN2|PAPOLA|POLE2|SOS2|PYGL|ATP6V1D|PSMA3|APEX1|PCK2|NFKBIA|PSME2|AHCY|PSMD10|STS|PGRMC1|PAGE4|PO…	128	17467|871|12175|1905|10501|12735|3783|3965|15077|14607|16319|18825|17161|13355|157|6981|2873|14287|6689|1337|4875|2095|12379|17601|4889|3411|8433|4219|13943|9089|3171|4089|7169|4285|5451|4287|15721|2465|4207|6495|16111|11423|3531|3367|727|17577|11995|13305|13273|13689|13685|9555|10947|10919|10835|7469|7439|7153|7033|6995|3083|13381|5909|5917|5881|2043|4035|957|693|1613|16711|18169|14349|17203|163…	8.74e-27		BTO:0000174	2.38508	0
5825	3383	TISSUES		Central nervous system	1.43e-24	ARF5|M6PR|CYP26B1|FUCA2|HS3ST1|CYP51A1|PDK4|SKAP2|CX3CL1|WDR54|SPATA20|RHBDD2|CRY1|CD74|RANBP9|CD4|PPP5C|ERCC1|HEBP1|SYT13|CDH17|GABARAPL2|MRI1|RTN4R|PSMA4|DCN|MRPS10|GRN|UTS2|RCN1|YIPF1|INPP4A|SLC2A3|CREB3L3|CA11|TRIB2|GPKOW|KDM4B|ACTL6B|KIF22|TNFRSF1A|CELSR3|KRT14|HSD17B10|MKRN2|NGFR|NTN1|TRO|MNT|PTPN18|MAP2K5|FGF20|MTMR7|NDUFB4|ACTR6|PLOD1|OXCT1|RRN3|RBM22|PPP1R15A|ADAM11|MT3|UQCRC1|MLF2|EFNB1…	128	12565|9763|16153|871|15023|4281|10959|7053|15533|10325|9313|8215|17867|1315|3783|3965|9921|8373|10993|9189|1959|15077|17555|11933|14607|16319|3675|18825|5983|2099|4223|14033|157|7397|1633|17265|11867|1339|18491|14287|1337|17753|3631|10723|9571|423|4233|15899|2573|5331|17601|6245|6267|785|13943|3171|18581|1775|4089|12707|13983|10327|7169|4285|4287|18419|14331|14131|6063|15721|15523|4207|4171|10783…	9.42e-27		BTO:0000227	2.38447	0
2404	1599	GO Molecular Function		Anion binding	1.74e-24	ARF5|FKBP4|CYP26B1|CFTR|PDK4|RALA|CRY1|CAMK1G|PPP5C|OTC|RTN4R|ADCK2|STYK1|GNA11|CD22|KCNQ1|TRIB2|PSMC4|KIF22|PYGM|EPHA8|TRIP13|MAP2K5|CDK13|STRADB|PLOD1|SLC22A4|SIRT4|AASDH|DLD|ABCC6|XYLB|CDC6|FMO2|RAB26|MAPK13|SIRT1|CDC34|MAPK12|MAPK1|MICALL1|DMC1|RTCB|GTPBP1|MCM5|RASD2|TTLL12|PNPLA3|MYH9|CERK|RIPK3|PAPOLA|PYGL|SPTLC2|EIF5|VRK1|PCK2|AURKA|PYGB|TUBB1|EEF1A2|SRMS|CSNK2A1|IDH3G|GUCY2F|GLRA2|ABCD1|R…	128	12565|17467|16153|6025|10959|10799|17867|6335|9921|5947|11933|1691|15153|7333|11087|18609|17265|6981|14287|16255|3597|2095|17601|3411|8445|3171|10459|16297|15713|14131|9829|15727|2423|341|11939|14285|17853|3367|4743|1871|17427|12051|11997|12587|13273|13249|13203|13699|13689|9601|9559|9555|10835|7355|9229|5865|7033|4381|4865|14909|14735|14729|15545|5463|611|2021|1773|18537|15649|175|1615|6387|3139…	2.11e-27		GO:0043168	2.37595	0
3910	2408	GO Biological Process		Protein metabolic process	1.86e-24	FKBP4|USP28|PDK4|PRSS21|RHBDD2|CRY1|CAMK1G|CPA1|CD4|QPCTL|PPP5C|UBR7|XYLT2|PIGQ|B4GALT7|PSMA4|DCN|MRPS10|TLL1|ADCK2|STYK1|HDAC7|APPBP2|TRIB2|ST6GALNAC1|PSMC4|KDM4B|ACTL6B|PRSS22|CEACAM1|PIGB|EPHA8|ST6GAL1|MKRN2|PTPN18|TBX21|MAP2K5|MTMR7|CPB2|CDK13|TSPAN32|FAP|STRADB|PLOD1|PPP1R15A|ADAM11|MT3|SIRT4|OTUB2|GLG1|DLD|APOH|G2E3|TGM1|KLHL20|DHPS|TPSD1|MAPK13|PRRT1|SIRT1|TGFBR3|PSMD8|CDC34|MAPK12|MMP11|S…	128	17467|1905|10959|1849|8215|17867|6335|7885|3965|13847|9921|17735|13081|18755|8195|14607|16319|3675|11707|1691|15153|14833|5031|17265|5653|6981|1339|18491|6679|487|13879|3597|12379|9571|5331|13969|17601|6267|7399|3411|12557|9089|8445|3171|12707|13983|10327|16297|4801|18419|14131|6063|15523|13413|4171|10783|16485|14285|9875|17853|16111|11423|3367|4743|727|1907|1871|17583|17581|11995|12587|13205|137…	1.54e-27		GO:0019538	2.37305	0
2168	1466	GO Molecular Function		Nucleotide binding	2.49e-24	ARF5|FKBP4|CFTR|PDK4|RALA|CRY1|CAMK1G|PPP5C|ADCK2|STYK1|GNA11|TRIB2|PSMC4|KIF22|PYGM|EPHA8|TRIP13|MAP2K5|CDK13|STRADB|SLC22A4|SIRT4|AASDH|DLD|ABCC6|XYLB|CDC6|FMO2|RAB26|MAPK13|SIRT1|CDC34|MAPK12|MAPK1|DMC1|RTCB|GTPBP1|MCM5|RASD2|TTLL12|PNPLA3|MYH9|CERK|RIPK3|PAPOLA|PYGL|EIF5|VRK1|PCK2|AURKA|TUBB1|EEF1A2|SRMS|CSNK2A1|AHCY|IDH3G|GUCY2F|ABCD1|RP2|ATP12A|NME3|NME4|CRYM|CSK|RASL12|RIPK2|DECR1|GSR|DHDH…	128	12565|17467|6025|10959|10799|17867|6335|9921|1691|15153|7333|17265|6981|14287|16255|3597|2095|17601|3411|8445|10459|16297|15713|14131|9829|15727|2423|341|11939|14285|17853|3367|4743|1871|12051|11997|12587|13273|13249|13203|13699|13689|9601|9559|9555|10835|9229|5865|7033|4381|14909|14735|14729|15545|13381|5463|611|1773|18537|15649|175|1615|17191|6387|3139|14365|14335|5671|2847|4487|10317|7851|8355…	3.95e-27		GO:0000166	2.36038	0
2169	1467	GO Molecular Function		Nucleoside phosphate binding	2.49e-24	ARF5|FKBP4|CFTR|PDK4|RALA|CRY1|CAMK1G|PPP5C|ADCK2|STYK1|GNA11|TRIB2|PSMC4|KIF22|PYGM|EPHA8|TRIP13|MAP2K5|CDK13|STRADB|SLC22A4|SIRT4|AASDH|DLD|ABCC6|XYLB|CDC6|FMO2|RAB26|MAPK13|SIRT1|CDC34|MAPK12|MAPK1|DMC1|RTCB|GTPBP1|MCM5|RASD2|TTLL12|PNPLA3|MYH9|CERK|RIPK3|PAPOLA|PYGL|EIF5|VRK1|PCK2|AURKA|TUBB1|EEF1A2|SRMS|CSNK2A1|AHCY|IDH3G|GUCY2F|ABCD1|RP2|ATP12A|NME3|NME4|CRYM|CSK|RASL12|RIPK2|DECR1|GSR|DHDH…	128	12565|17467|6025|10959|10799|17867|6335|9921|1691|15153|7333|17265|6981|14287|16255|3597|2095|17601|3411|8445|10459|16297|15713|14131|9829|15727|2423|341|11939|14285|17853|3367|4743|1871|12051|11997|12587|13273|13249|13203|13699|13689|9601|9559|9555|10835|9229|5865|7033|4381|14909|14735|14729|15545|13381|5463|611|1773|18537|15649|175|1615|17191|6387|3139|14365|14335|5671|2847|4487|10317|7851|8355…	3.53e-27		GO:1901265	2.36038	0
2708	1762	Monarch Phenotype		Abnormality of the skeletal system	5.61e-24	CYP26B1|CFTR|USH1C|HOXA11|UBR7|ERCC1|COX15|XYLT2|PIGQ|B4GALT7|TLL1|GNA11|GPKOW|KDM4B|ACTL6B|KIF22|TNFRSF1A|PIGB|TRIP13|KRT14|HSD17B10|NTN1|FGF20|CDK13|OSTM1|PLOD1|NME8|EFNB1|DLL3|DLD|ABCC6|OSGEP|TGM1|CDC6|AAAS|DHPS|NANS|STX1B|TECR|SNAP29|MIF|MAPK1|SLC25A1|DNAL4|HMOX1|TXN2|ACO2|SOS2|PYGL|PIGH|SPTLC2|VRK1|PABPN1|NFKBIA|EEF1A2|CSNK2A1|PROKR2|FERMT1|AHCY|PIGU|RNF125|STAG2|F9|ABCD1|GLA|MMP2|ORC6|DHODH…	128	16153|6025|10501|16539|17735|8373|8271|13081|18755|8195|11707|7333|11867|1339|18491|14287|1337|13879|2095|3631|10723|4233|6245|3411|7303|3171|9073|4287|14331|14131|9829|15721|13413|2423|4213|10783|8615|11353|3409|769|1165|1871|2295|12487|13305|13685|9651|10919|10835|7447|7355|5865|7125|6995|14735|15545|16023|15975|13381|13309|8203|1995|1961|1773|15731|3117|3059|4059|493|1613|16711|17193|17203|171…	4.6e-27		HP:0000924	2.3251	0
2266	1518	Monarch Phenotype		Abnormality of the integument	7.91e-24	CFTR|HOXA11|UBR7|ERCC1|COX15|XYLT2|PIGQ|B4GALT7|MYOC|TLL1|GNA11|GPKOW|KDM4B|ACTL6B|KIF22|TNFRSF1A|PIGB|TRIP13|KRT14|HSD17B10|CDK13|IMPG2|PLOD1|SULT2B1|MLF2|EFNB1|ABCC6|TGM1|AAAS|DHPS|NANS|VCL|SNAP29|MAPK1|SLC25A1|MYH9|IL2RB|SOS2|SPTLC2|NFKBIA|CSNK2A1|RSPO4|PROKR2|FERMT1|AHCY|PIGU|RNF125|STS|STAG2|F9|ABCD1|RP2|GLA|NTHL1|MMP2|ORC6|DHODH|TSC2|STUB1|MEFV|TGM5|EXTL3|TG|RP1|RNASEH2A|TGFB1|CD79A|ICAM5|C…	128	6025|16539|17735|8373|8271|13081|18755|8195|12501|11707|7333|11867|1339|18491|14287|1337|13879|2095|3631|10723|3411|7495|3171|14923|4285|4287|9829|13413|4213|10783|8615|6495|769|1871|2295|13689|9777|10919|7355|6995|15545|16045|16023|15975|13381|13309|8203|5917|1995|1961|1773|18537|15731|3181|3117|3059|4059|1613|16711|17193|1717|17203|18051|18437|4429|18101|17925|17957|18473|11469|7889|3723|16543|…	7.13e-27		HP:0001574	2.31018	0
2804	1801	TISSUES		Internal female genital organ	1.36e-23	FKBP4|FUCA2|PDK4|HOXA11|RHBDD2|TSR3|CD74|CD4|PPP5C|ERCC1|B4GALT7|DCN|GRN|RCN1|NFE2L3|PKP2|SLC2A3|HDAC7|TNFRSF1A|FSTL3|KRT14|TRO|TRAM2|NDUFB4|HEATR6|CLIC5|PLOD1|RRN3|TRIP6|TRMT6|UQCRC1|MLF2|DLD|APOH|OSGEP|KRT23|CBX5|VCL|TGFBR3|MZF1|FGF22|TECR|GADD45B|MMP11|MIF|LGALS1|TOMM22|XBP1|HMOX1|MCM5|MYH9|TXN2|ACO2|PAPOLA|FKBP3|SOS2|PYGL|ATP6V1D|AHSA1|EIF5|APEX1|NFKBIA|BRMS1L|AURKA|CTSZ|CSNK2A1|OXT|AHCY|PSMD…	128	17467|871|10959|16539|8215|15815|1315|3965|9921|8373|8195|16319|18825|2099|17161|13355|157|14833|1337|4875|3631|15899|8433|785|10941|4219|3171|1775|12703|11691|7169|4285|14131|6063|15721|2465|4207|6495|16111|10867|3531|3409|4863|727|1165|17577|12009|11995|13305|13273|13689|13685|9651|9555|11077|10919|10835|7469|7381|9229|7153|6995|3077|4381|14913|15545|12543|13381|5909|5917|5881|2043|18389|15731|…	9.51e-26		BTO:0003099	2.28665	0
5438	3176	GO Cellular Component		Cytosol	1.47e-23	FKBP4|CFTR|USP28|USH1C|BAIAP2L1|DVL2|RPAP3|SKAP2|TRAPPC6A|TSR3|RANBP9|PPP5C|INMT|FAM13B|GABARAPL2|TTC17|MRI1|PSMA4|LCP2|INPP4A|CREB3L3|HDAC7|PSMC4|KDM4B|KIF22|PYGM|KRT14|KRT20|NGFR|NTN1|PTPN18|MAP2K5|TIGAR|MTMR7|CDK13|OSTM1|STRADB|DIMT1|NME8|HBQ1|ZW10|PPP1R15A|TRIP6|MT3|SULT2B1|RALGAPA2|SPG21|GOLGA3|HAUS4|G2E3|TGM1|XYLB|ADH1A|KRT23|CDC6|AAAS|KLHL20|DHPS|PSMD5|NANS|GSTA3|MAPK13|VCL|SIRT1|PSMD8|STX…	128	17467|6025|1905|10501|10743|9307|9489|7053|13225|15815|3783|9921|15993|3009|15077|13907|17555|14607|18277|14033|7397|14833|6981|1339|14287|16255|3631|3639|423|4233|5331|17601|4889|6267|3411|7303|8445|10381|9073|5231|19051|12707|12703|10327|14923|17923|9245|6717|14327|15523|13413|15727|6551|2465|2423|4213|4171|10783|7557|8615|12665|14285|6495|17853|11423|11353|3367|4743|769|1165|1907|1871|17583|12…	7.91e-26		GO:0005829	2.28327	0
5584	3257	GO Biological Process		Positive regulation of cellular process	2.35e-23	CYP26B1|SEMA3F|CFTR|RALA|BAIAP2L1|DVL2|HOXA11|CX3CL1|CD74|CD4|PPP5C|ERCC1|GPRC5A|SCTR|CDH17|MYOC|RTN4R|LCP2|DCN|GRN|CREB3L3|HDAC7|KCNQ1|TRIB2|LMCD1|ACTL6B|CEACAM1|FOXJ2|TNFRSF1A|FSTL3|EPHA8|FGF4|ST6GAL1|MKRN2|P2RY10|NGFR|NTN1|DRD4|SCT|TBX21|MAP2K5|TIGAR|FGF20|CPB2|CDK13|ACTR6|FAP|STRADB|OXCT1|RRN3|DIMT1|RBM22|PPP1R15A|TRIP6|MT3|SULT2B1|LAG3|TFAP4|CHRD|EFNB1|NAT14|CEBPE|TGM1|CDC6|DHPS|SEMA4G|PRRT1…	128	16153|12175|6025|10799|10743|9307|16539|15533|1315|3965|9921|8373|11065|18057|1959|12501|11933|18277|16319|18825|7397|14833|18609|17265|9057|18491|487|6689|1337|4875|3597|4547|12379|9571|9663|423|4233|16661|16531|13969|17601|4889|6245|7399|3411|13943|9089|8445|18581|1775|10381|4089|12707|12703|10327|14923|4317|9439|5451|4287|14753|16337|13413|2423|10783|6605|9875|17853|16111|10867|11353|3531|3367…	2.09e-26		GO:0048522	2.26289	0
2692	1745	GO Biological Process		Response to organic substance	3.41e-23	FKBP4|CYP26B1|CFTR|PDK4|HOXA11|CX3CL1|RHBDD2|CRY1|CD74|CD4|PPP5C|ERCC1|OTC|GNA11|CREB3L3|KCNQ1|CEACAM1|TNFRSF1A|EPHA8|FGF4|ST6GAL1|NGFR|DRD4|TBX21|MAP2K5|FGF20|CPB2|OXCT1|HSD17B2|MT3|UQCRC1|TFAP4|PDCD7|CHRD|GLG1|CEBPE|CDC6|KLHL20|MAPK13|SIRT1|TGFBR3|FGF22|CDC34|OSM|MAPK1|PDXP|XBP1|HMOX1|ARSA|ACR|TAB1|PNPLA3|TXN2|IL2RB|PMM1|CTSG|SLC10A1|BDKRB1|APEX1|PABPN1|PCK2|NFKBIA|CYP24A1|MYBL2|OXT|RNF125|GLRA…	128	17467|16153|6025|10959|16539|15533|8215|17867|1315|3965|9921|8373|5947|7333|7397|18609|487|1337|3597|4547|12379|423|16661|13969|17601|6245|7399|18581|2789|10327|7169|9439|9305|5451|18419|16337|2423|4171|14285|17853|16111|3531|3367|1111|1871|17583|11995|13305|13265|13205|13779|13699|13685|9777|9639|11057|9267|5907|7153|7125|7033|6995|3527|18483|12543|8203|2021|18389|3117|957|16711|17193|17947|1289…	3.26e-26		GO:0010033	2.24672	0
5733	3319	TISSUES		Brain	3.45e-23	ARF5|M6PR|CYP26B1|FUCA2|HS3ST1|CYP51A1|PDK4|SKAP2|CX3CL1|WDR54|SPATA20|RHBDD2|CRY1|CD74|CD4|PPP5C|ERCC1|HEBP1|SYT13|CDH17|GABARAPL2|MRI1|RTN4R|PSMA4|DCN|MRPS10|GRN|RCN1|YIPF1|INPP4A|SLC2A3|CREB3L3|CA11|TRIB2|GPKOW|KDM4B|ACTL6B|KIF22|TNFRSF1A|CELSR3|KRT14|HSD17B10|MKRN2|NGFR|NTN1|TRO|MNT|PTPN18|MAP2K5|FGF20|NDUFB4|ACTR6|PLOD1|OXCT1|RRN3|RBM22|PPP1R15A|ADAM11|MT3|UQCRC1|MLF2|EFNB1|GLG1|DLL3|DLD|OSG…	128	12565|9763|16153|871|15023|4281|10959|7053|15533|10325|9313|8215|17867|1315|3965|9921|8373|10993|9189|1959|15077|17555|11933|14607|16319|3675|18825|2099|4223|14033|157|7397|1633|17265|11867|1339|18491|14287|1337|17753|3631|10723|9571|423|4233|15899|2573|5331|17601|6245|785|13943|3171|18581|1775|4089|12707|13983|10327|7169|4285|4287|18419|14331|14131|15721|15523|4207|4171|10783|11939|14285|10407|9…	2.56e-25		BTO:0000142	2.24622	0
2438	1604	Monarch Phenotype		Abnormality of the cardiovascular system	6.07e-23	CFTR|USP28|SKAP2|HOXA11|UBR7|ERCC1|COX15|XYLT2|PIGQ|B4GALT7|MYOC|OTC|TLL1|PKP2|GNA11|HDAC7|KCNQ1|LMCD1|KDM4B|ACTL6B|TNFRSF1A|PYGM|TRIP13|KRT14|HSD17B10|FGF20|CDK13|OSTM1|IMPG2|PLOD1|AQP2|NME8|SULT2B1|GLG1|DLL3|DLD|ABCC6|OSGEP|TGM1|AAAS|DHPS|VCL|ATP5F1D|SERPIND1|SNAP29|MIF|MAPK1|HMOX1|ARSA|MYH9|IL2RB|SOS2|PYGL|CYP24A1|PROCR|CSNK2A1|PROKR2|FERMT1|AHCY|PIGU|RNF125|STAG2|F9|RP2|GLA|MMP2|DHODH|TSC2|ME…	128	6025|1905|7053|16539|17735|8373|8271|13081|18755|8195|12501|5947|11707|13355|7333|14833|18609|9057|1339|18491|1337|16255|2095|3631|10723|6245|3411|7303|7495|3171|11863|9073|14923|18419|14331|14131|9829|15721|13413|4213|10783|6495|5079|759|769|1165|1871|13305|13265|13689|9777|10919|10835|3527|4819|15545|16023|15975|13381|13309|8203|1995|1961|18537|15731|3117|4059|1613|17193|12891|1717|17203|17159|…	5.97e-26		HP:0001626	2.22168	0
2609	1695	GO Biological Process		Cellular response to chemical stimulus	1.01e-22	FKBP4|CYP26B1|CFTR|PDK4|CX3CL1|RHBDD2|CD74|CD4|SYT13|GNA11|CREB3L3|KCNQ1|CEACAM1|TNFRSF1A|EPHA8|FGF4|NGFR|NTN1|DRD4|TBX21|MAP2K5|TIGAR|FGF20|CPB2|AQP2|NME8|HBQ1|RBM22|MT3|SIRT4|TFAP4|CHRD|GLG1|CEBPE|CDC6|FMO2|GSTA3|MAPK13|SIRT1|TGFBR3|FGF22|CDC34|OSM|MAPK1|PDXP|XBP1|HMOX1|TAB1|PNPLA3|IL2RB|PMM1|RIPK3|CTSG|SLC10A1|APEX1|PABPN1|PCK2|NFKBIA|CYP24A1|MYBL2|TXNL1|RNF125|GLRA2|MMP2|STUB1|AQP8|AQP9|CSK|C…	128	17467|16153|6025|10959|15533|8215|1315|3965|9189|7333|7397|18609|487|1337|3597|4547|423|4233|16661|13969|17601|4889|6245|7399|11863|9073|5231|4089|10327|16297|9439|5451|18419|16337|2423|341|12665|14285|17853|16111|3531|3367|1111|1871|17583|11995|13305|13779|13699|9777|9639|9559|11057|9267|7153|7125|7033|6995|3527|18483|10469|8203|2021|3117|16711|17947|12891|6387|4401|18513|14365|14891|16363|5671|…	1.03e-25		GO:0070887	2.19957	0
3362	2094	UniProt Keywords		Acetylation	1.07e-22	FKBP4|RPAP3|RANBP9|PPP5C|ERCC1|GABARAPL2|OTC|MRI1|TARBP1|PSMA4|GPKOW|PSMC4|ANO8|KDM4B|FOXJ2|PYGM|TRIP13|HSD17B10|GPATCH1|MNT|MAP2K5|TIGAR|CDK13|NDUFB4|ACTR6|PCDHB2|RBM22|ZW10|MT3|ESF1|UQCRC1|GOLGA3|DLD|SPAG7|ADH1A|AAAS|CBX5|FMO2|PSMD5|NANS|GSTA3|VCL|SIRT1|ATP5F1D|TECR|TIMM13|MIF|SNRPD3|MAPK1|LGALS1|TOMM22|XBP1|MCM5|MYH9|TXN2|PVALB|ST13|RBX1|PHF5A|ACO2|PMM1|PAPOLA|FKBP3|PYGL|PSMA3|TMED8|AHSA1|APEX…	128	17467|9489|3783|9921|8373|15077|5947|17555|15129|14607|11867|6981|3127|1339|6689|16255|2095|10723|8377|2573|17601|4889|3411|785|13943|13653|4089|19051|10327|18317|7169|6717|14131|603|6551|4213|4207|341|7557|8615|12665|6495|17853|5079|3409|3375|1165|1907|1871|17577|12009|11995|13273|13689|13685|9843|9765|9773|9655|9651|9639|9555|11077|10835|7439|7415|7381|7153|7125|7033|3083|4865|14735|14697|14087…	3.18e-25		KW-0007	2.19706	0
2573	1675	Monarch Phenotype		Abnormal skeletal morphology	1.07e-22	CYP26B1|CFTR|HOXA11|UBR7|ERCC1|COX15|XYLT2|PIGQ|B4GALT7|TLL1|GNA11|GPKOW|KDM4B|ACTL6B|KIF22|TNFRSF1A|PIGB|TRIP13|KRT14|HSD17B10|NTN1|FGF20|CDK13|OSTM1|PLOD1|NME8|EFNB1|DLL3|DLD|ABCC6|OSGEP|TGM1|CDC6|AAAS|DHPS|NANS|STX1B|TECR|SNAP29|MIF|MAPK1|SLC25A1|DNAL4|HMOX1|TXN2|ACO2|SOS2|PYGL|PIGH|VRK1|PABPN1|NFKBIA|EEF1A2|CSNK2A1|PROKR2|FERMT1|AHCY|PIGU|RNF125|STAG2|F9|ABCD1|GLA|MMP2|ORC6|DHODH|FA2H|TSC2|ST…	128	16153|6025|16539|17735|8373|8271|13081|18755|8195|11707|7333|11867|1339|18491|14287|1337|13879|2095|3631|10723|4233|6245|3411|7303|3171|9073|4287|14331|14131|9829|15721|13413|2423|4213|10783|8615|11353|3409|769|1165|1871|2295|12487|13305|13685|9651|10919|10835|7447|5865|7125|6995|14735|15545|16023|15975|13381|13309|8203|1995|1961|1773|15731|3117|3059|4059|493|1613|16711|17193|17203|17159|18051|44…	1.14e-25		HP:0011842	2.19706	0
2546	1659	Monarch Phenotype		Abnormal nervous system morphology	1.34e-22	CYP26B1|USP28|USH1C|ERCC1|COX15|PIGQ|OTC|GRN|TLL1|SLC2A3|GNA11|KCNQ1|GPKOW|KDM4B|ACTL6B|KIF22|PIGB|TRIP13|KRT14|HSD17B10|NTN1|CDK13|OSTM1|PLOD1|NME8|SPG21|EFNB1|DLL3|DLD|ABCC6|CEBPE|OSGEP|CDC6|AAAS|NANS|STX1B|TECR|SNAP29|MAPK1|SLC25A1|DNAL4|ARSA|TXN2|ACO2|PIGH|VRK1|PABPN1|PROCR|EEF1A2|CSNK2A1|PROKR2|AHCY|PIGU|RNF125|STAG2|F9|ABCD1|GLA|NTHL1|ORC6|FA2H|TSC2|STUB1|MEFV|EXTL3|TG|RNASEH2A|TGFB1|CD79A|…	128	16153|1905|10501|8373|8271|18755|5947|18825|11707|157|7333|18609|11867|1339|18491|14287|13879|2095|3631|10723|4233|3411|7303|3171|9073|9245|4287|14331|14131|9829|16337|15721|2423|4213|8615|11353|3409|769|1871|2295|12487|13265|13685|9651|7447|5865|7125|4819|14735|15545|16023|13381|13309|8203|1995|1961|1773|15731|3181|3059|493|1613|16711|17193|17203|18051|4429|18101|17925|18473|11469|7889|7923|7847…	1.54e-25		HP:0012639	2.18729	0
2876	1835	Monarch Phenotype		Abnormality of the eye	2.3e-22	USH1C|UBR7|ERCC1|COX15|XYLT2|PIGQ|B4GALT7|MYOC|DCN|GRN|SLC2A3|GNA11|GPKOW|KDM4B|ACTL6B|KIF22|TNFRSF1A|PIGB|TRIP13|KRT14|HSD17B10|FGF20|CDK13|OSTM1|IMPG2|PLOD1|NME8|EFNB1|DLD|ABCC6|OSGEP|TGM1|AAAS|DHPS|NANS|TECR|SNAP29|MAPK1|SLC25A1|ARSA|MYH9|TXN2|ACO2|SOS2|PABPN1|EEF1A2|CSNK2A1|PROKR2|FERMT1|CHMP4B|AHCY|PIGU|RNF125|STS|STAG2|ABCD1|RP2|GLA|MMP2|DHODH|FA2H|TSC2|STUB1|TGM5|EXTL3|AGO2|RP1|GSR|RNASEH2…	128	10501|17735|8373|8271|13081|18755|8195|12501|16319|18825|157|7333|11867|1339|18491|14287|1337|13879|2095|3631|10723|6245|3411|7303|7495|3171|9073|4287|14131|9829|15721|13413|4213|10783|8615|3409|769|1871|2295|13265|13689|13685|9651|10919|7125|14735|15545|16023|15975|14087|13381|13309|8203|5917|1995|1773|18537|15731|3117|4059|493|1613|16711|1717|17203|17159|18437|5671|4429|18101|17925|17929|18473|…	2.83e-25		HP:0000478	2.16383	0
5506	3194	GO Cellular Component		Protein-containing complex	2.92e-22	FKBP4|CFTR|USP28|USH1C|RPAP3|HOXA11|TRAPPC6A|RHBDD2|CAMK1G|CD74|RANBP9|CD4|PPP5C|ERCC1|GPRC5A|COX15|PIGQ|CDH17|TTC17|PSMA4|LCP2|MRPS10|NFE2L3|GNA11|HDAC7|APPBP2|KCNQ1|GPKOW|PSMC4|NOX3|ACTL6B|KIF22|TNFRSF1A|EPHA8|HSD17B10|GPATCH1|CDK13|TSPAN32|NDUFB4|CLIC5|ACTR6|FAP|OSTM1|IMPG2|HSPB11|STRADB|PLOD1|NME8|HBQ1|RBM22|ZW10|PPP1R15A|CETP|TRMT6|UQCRC1|TFAP4|PDCD7|DLD|APOH|HAUS4|CEBPE|OSGEP|AAAS|CBX5|KLHL…	128	17467|6025|1905|10501|9489|16539|13225|8215|6335|1315|3783|3965|9921|8373|11065|8271|18755|1959|13907|14607|18277|3675|17161|7333|14833|5031|18609|11867|6981|2873|18491|14287|1337|3597|10723|8377|3411|12557|785|4219|13943|9089|7303|7495|12205|8445|3171|9073|5231|4089|19051|12707|10397|11691|7169|9439|9305|14131|6063|14327|16337|15721|4213|4207|4171|7557|6495|17853|16111|11423|11353|5079|3375|769|…	1.71e-24		GO:0032991	2.15346	0
2278	1507	GO Molecular Function		Carbohydrate derivative binding	3.01e-22	ARF5|FKBP4|CFTR|PDK4|RALA|PGLYRP1|CAMK1G|PPP5C|RTN4R|DCN|ADCK2|STYK1|GNA11|CD22|TRIB2|PSMC4|KIF22|EPHA8|TRIP13|FGF4|MAP2K5|FGF20|CDK13|IMPG2|STRADB|SLC22A4|AASDH|ABCC6|APOH|XYLB|CDC6|RAB26|MAPK13|TGFBR3|CDC34|MAPK12|SERPIND1|MAPK1|LGALS2|DMC1|RTCB|GTPBP1|MCM5|RASD2|TTLL12|PNPLA3|MYH9|CERK|RIPK3|PAPOLA|CTSG|PYGL|EIF5|VRK1|PCK2|AURKA|TUBB1|EEF1A2|SRMS|CSNK2A1|RSPO4|IDH3G|GUCY2F|ABCD1|RP2|GLA|ATP12A…	128	12565|17467|6025|10959|10799|12735|6335|9921|11933|16319|1691|15153|7333|11087|17265|6981|14287|3597|2095|4547|17601|6245|3411|7495|8445|10459|15713|9829|6063|15727|2423|11939|14285|16111|3367|4743|759|1871|2291|12051|11997|12587|13273|13249|13203|13699|13689|9601|9559|9555|11057|10835|9229|5865|7033|4381|14909|14735|14729|15545|16045|5463|611|1773|18537|15731|15649|175|1615|6387|3139|14365|14891…	5.49e-25		GO:0097367	2.15214	0
2506	1632	GO Biological Process		Biosynthetic process	4.83e-22	HS3ST1|CFTR|CYP51A1|YBX2|CRY1|CD74|PPP5C|COX15|XYLT2|PIGQ|B4GALT7|OTC|MRI1|MRPS10|NFE2L3|INPP4A|ST6GALNAC1|TNFRSF1A|PIGB|TRIP13|HSD17B10|ST6GAL1|MKRN2|MNT|MTMR7|CDK13|TRAM2|NDUFB4|RRN3|MOGAT2|HSD17B2|NAT14|AASDH|DLD|XYLB|DHPS|NANS|SIRT1|ATP5F1D|TECR|MIF|SLC25A1|XBP1|GTPBP1|PNPLA3|PMM1|SNAPC1|POLE2|PYGL|GNPNAT1|PIGH|SPTLC2|EIF5|PCK2|EEF1A2|PIGU|ACOT8|APMAP|PGRMC1|GUCY2F|ABCD1|DHODH|POLR2C|NME3|PLA…	128	15023|6025|4281|13021|17867|1315|9921|8271|13081|18755|8195|5947|17555|3675|17161|14033|5653|1337|13879|2095|10723|12379|9571|2573|6267|3411|8433|785|1775|389|2789|14753|15713|14131|15727|10783|8615|17853|5079|3409|1165|2295|11995|12587|13699|9639|10125|10947|10835|8197|7447|7355|9229|7033|14735|13309|13263|13255|5881|611|1773|4059|4035|175|565|493|1615|1585|14363|14349|17203|17159|18051|18513|15…	5.24e-25		GO:0009058	2.13161	0
3957	2394	GO Cellular Component		Vesicle	6.88e-22	ARF5|M6PR|FKBP4|FUCA2|CFTR|RALA|BAIAP2L1|DVL2|WDR54|PGLYRP1|CD74|CD4|GPRC5A|HEBP1|SYT13|GABARAPL2|MYOC|TTC17|RTN4R|PSMA4|GRN|YIPF1|INPP4A|SLC2A3|GNA11|APPBP2|CD22|KCNQ1|ACAP1|NOX3|ICAM3|CEACAM1|PYGM|EPHA8|KRT14|NGFR|CPB2|CDK13|CLIC5|PLOD1|AQP2|NME8|CETP|MT3|SULT2B1|SPG21|EFNB1|GLG1|DLD|APOH|TGM1|RAB26|NANS|GSTA3|PRRT1|VCL|TGFBR3|TMED1|STX1B|SERPIND1|SNAP29|MIF|SEC14L3|MAPK1|SLC25A1|PLA2G3|LGALS1|…	128	12565|9763|17467|871|6025|10799|10743|9307|10325|12735|1315|3965|11065|10993|9189|15077|12501|13907|11933|14607|18825|4223|14033|157|7333|5031|11087|18609|11909|2873|665|487|16255|3597|3631|423|7399|3411|4219|3171|11863|9073|10397|10327|14923|9245|4287|18419|14131|6063|13413|11939|8615|12665|9875|6495|16111|15011|11353|759|769|1165|1951|1871|2295|2287|17577|17427|13265|13205|13779|13689|9815|9765…	4.37e-24		GO:0031982	2.11624	0
2641	1700	Monarch Phenotype		Abnormality of the face	1.37e-21	CFTR|USH1C|PPP5C|UBR7|ERCC1|XYLT2|PIGQ|B4GALT7|SLC2A3|GPKOW|KDM4B|ACTL6B|KIF22|TNFRSF1A|PYGM|PIGB|TRIP13|KRT14|HSD17B10|NTN1|TBX21|FGF20|CDK13|CLIC5|OSTM1|IMPG2|PLOD1|NME8|SULT2B1|EFNB1|DLL3|ABCC6|OSGEP|TGM1|CDC6|DHPS|NANS|TECR|SNAP29|MIF|MAPK1|SLC25A1|HMOX1|MYH9|SOS2|PIGH|PABPN1|NFKBIA|CYP24A1|EEF1A2|CSNK2A1|PROKR2|FERMT1|AHCY|PIGU|RNF125|STAG2|F9|ABCD1|RP2|GLA|MMP2|ORC6|DHODH|FA2H|TSC2|STUB1|ME…	128	6025|10501|9921|17735|8373|13081|18755|8195|157|11867|1339|18491|14287|1337|16255|13879|2095|3631|10723|4233|13969|6245|3411|4219|7303|7495|3171|9073|14923|4287|14331|9829|15721|13413|2423|10783|8615|3409|769|1165|1871|2295|13305|13689|10919|7447|7125|6995|3527|14735|15545|16023|15975|13381|13309|8203|1995|1961|1773|18537|15731|3117|3059|4059|493|1613|16711|17193|17203|17159|18051|18437|4429|1810…	1.79e-24		HP:0000271	2.08633	0
2416	1576	Monarch Phenotype		Morphological central nervous system abnormality	1.9e-21	CYP26B1|USP28|USH1C|ERCC1|COX15|PIGQ|OTC|GRN|TLL1|SLC2A3|GNA11|KCNQ1|GPKOW|KDM4B|ACTL6B|KIF22|PIGB|TRIP13|KRT14|HSD17B10|NTN1|CDK13|OSTM1|NME8|SPG21|EFNB1|DLL3|DLD|ABCC6|CEBPE|OSGEP|CDC6|AAAS|NANS|STX1B|TECR|SNAP29|MAPK1|SLC25A1|DNAL4|ARSA|TXN2|ACO2|PIGH|VRK1|PROCR|EEF1A2|CSNK2A1|PROKR2|AHCY|PIGU|RNF125|STAG2|F9|ABCD1|GLA|NTHL1|ORC6|FA2H|TSC2|STUB1|MEFV|EXTL3|TG|RNASEH2A|TGFB1|CD79A|CRX|EPOR|SLC5…	128	16153|1905|10501|8373|8271|18755|5947|18825|11707|157|7333|18609|11867|1339|18491|14287|13879|2095|3631|10723|4233|3411|7303|9073|9245|4287|14331|14131|9829|16337|15721|2423|4213|8615|11353|3409|769|1871|2295|12487|13265|13685|9651|7447|5865|4819|14735|15545|16023|13381|13309|8203|1995|1961|1773|15731|3181|3059|493|1613|16711|17193|17203|18051|4429|18101|17925|18473|11469|7889|7923|7847|8963|9495…	2.65e-24		HP:0002011	2.07212	0
3463	2138	GO Biological Process		Cellular nitrogen compound metabolic process	2.03e-21	USP28|TSR3|YBX2|PPP5C|ERCC1|COX15|OTC|TARBP1|MRPS10|NFE2L3|GPKOW|KIF22|TNFRSF1A|TRIP13|HSD17B10|ST6GAL1|MKRN2|GPATCH1|MNT|DRD4|TIGAR|CDK13|NDUFB4|CLIC5|RRN3|DIMT1|RBM22|SLC22A4|SULT2B1|ESF1|TRMT6|PDCD7|NAT14|AASDH|DLD|ABCC6|OSGEP|CDC6|DHPS|NANS|GSTA3|SIRT1|ATP5F1D|TECR|CDC34|SNRPD3|MAPK1|SLC25A1|PDXP|DMC1|XBP1|RTCB|GTPBP1|APOBEC3D|HMOX1|MCM5|RBX1|PHF5A|PMM1|CERK|PAPOLA|SNAPC1|CTSG|POLE2|GNPNAT1|S…	128	1905|15815|13021|9921|8373|8271|5947|15129|3675|17161|11867|14287|1337|2095|10723|12379|9571|8377|2573|16661|4889|3411|785|4219|1775|10381|4089|10459|14923|18317|11691|9305|14753|15713|14131|9829|15721|2423|10783|8615|12665|17853|5079|3409|3367|1907|1871|2295|17583|12051|11995|11997|12587|12357|13305|13273|9773|9655|9639|9601|9555|10125|11057|10947|8197|7355|7347|9229|7153|7125|14913|14735|12593|…	2.33e-24		GO:0034641	2.06925	0
2182	1447	Monarch Phenotype		Growth abnormality	2.1e-21	CFTR|UBR7|ERCC1|COX15|XYLT2|PIGQ|B4GALT7|OTC|TLL1|SLC2A3|GNA11|GPKOW|KDM4B|ACTL6B|KIF22|PIGB|TRIP13|KRT14|HSD17B10|CA12|OSTM1|IMPG2|PLOD1|AQP2|SULT2B1|EFNB1|DLL3|DLD|ABCC6|OSGEP|TGM1|CDC6|AAAS|DHPS|ATP5F1D|SNAP29|MIF|MAPK1|HMOX1|IL2RB|ACO2|SOS2|PYGL|PIGH|CYP24A1|EEF1A2|CSNK2A1|PROKR2|AHCY|RNF125|STAG2|ABCD1|RP2|GLA|MMP2|ORC6|DHODH|STUB1|EXTL3|RP1|RNASEH2A|TGFB1|CD79A|CRX|SLC5A5|COMP|CAV2|LFNG|FKB…	128	6025|17735|8373|8271|13081|18755|8195|5947|11707|157|7333|11867|1339|18491|14287|13879|2095|3631|10723|17573|7303|7495|3171|11863|14923|4287|14331|14131|9829|15721|13413|2423|4213|10783|5079|769|1165|1871|13305|9777|9651|10919|10835|7447|3527|14735|15545|16023|13381|8203|1995|1773|18537|15731|3117|3059|4059|16711|17203|18437|4429|18101|17925|18473|7889|7847|3255|2885|3723|3669|16543|13069|10201|8…	3.09e-24		HP:0001507	2.06778	0
1763	1213	Monarch Phenotype		Abnormality of digestive system physiology	2.36e-21	CFTR|UBR7|ERCC1|PIGQ|OTC|SLC2A3|GNA11|KDM4B|ACTL6B|TNFRSF1A|PYGM|PIGB|TRIP13|KRT14|HSD17B10|CA12|CDK13|OSTM1|PLOD1|OXCT1|AQP2|SPG21|DLL3|DLD|ABCC6|CDC6|AAAS|DHPS|TECR|MIF|MAPK1|SLC25A1|HMOX1|ARSA|TXN2|IL2RB|SOS2|PYGL|VRK1|PABPN1|PCK2|NFKBIA|CYP24A1|EEF1A2|CSNK2A1|PROKR2|FERMT1|CHMP4B|PIGU|RNF125|STAG2|F9|ABCD1|GLA|ORC6|FA2H|TSC2|STUB1|MEFV|AGO2|TG|GSR|RNASEH2A|TGFB1|CD79A|EPOR|SLC5A5|PON1|LAMB1|S…	128	6025|17735|8373|18755|5947|157|7333|1339|18491|1337|16255|13879|2095|3631|10723|17573|3411|7303|3171|18581|11863|9245|14331|14131|9829|2423|4213|10783|3409|1165|1871|2295|13305|13265|13685|9777|10919|10835|5865|7125|7033|6995|3527|14735|15545|16023|15975|14087|13309|8203|1995|1961|1773|15731|3059|493|1613|16711|17193|17159|18051|5671|4429|18101|17925|11469|7889|8963|9495|3669|16543|15819|13059|91…	3.68e-24		HP:0025032	2.06271	0
2438	1586	GO Biological Process		Organic substance biosynthetic process	3.48e-21	HS3ST1|CFTR|CYP51A1|YBX2|CRY1|CD74|PPP5C|COX15|XYLT2|PIGQ|B4GALT7|OTC|MRI1|MRPS10|NFE2L3|INPP4A|ST6GALNAC1|TNFRSF1A|PIGB|TRIP13|HSD17B10|ST6GAL1|MKRN2|MNT|MTMR7|CDK13|NDUFB4|RRN3|MOGAT2|HSD17B2|NAT14|AASDH|DLD|XYLB|DHPS|NANS|SIRT1|ATP5F1D|TECR|MIF|SLC25A1|XBP1|GTPBP1|PNPLA3|PMM1|SNAPC1|POLE2|PYGL|GNPNAT1|PIGH|SPTLC2|EIF5|PCK2|EEF1A2|PIGU|ACOT8|PGRMC1|GUCY2F|ABCD1|DHODH|POLR2C|NME3|PLA2G15|FA2H|NM…	128	15023|6025|4281|13021|17867|1315|9921|8271|13081|18755|8195|5947|17555|3675|17161|14033|5653|1337|13879|2095|10723|12379|9571|2573|6267|3411|785|1775|389|2789|14753|15713|14131|15727|10783|8615|17853|5079|3409|1165|2295|11995|12587|13699|9639|10125|10947|10835|8197|7447|7355|9229|7033|14735|13309|13263|5881|611|1773|4059|4035|175|565|493|1615|1585|14363|14349|17203|17159|18513|15689|12121|6855|44…	4.22e-24		GO:1901576	2.04584	0
3181	1984	GO Biological Process		Organic cyclic compound metabolic process	4.82e-21	CYP26B1|CFTR|CYP51A1|USP28|TSR3|YBX2|PPP5C|ERCC1|COX15|TARBP1|NFE2L3|SLC2A3|GPKOW|KIF22|TNFRSF1A|TRIP13|HSD17B10|MKRN2|GPATCH1|MNT|DRD4|TIGAR|CDK13|NDUFB4|RRN3|DIMT1|RBM22|HSD17B2|CETP|MT3|SULT2B1|ESF1|TRMT6|PDCD7|NAT14|DLD|ABCC6|OSGEP|CDC6|NANS|SIRT1|ATP5F1D|TECR|CDC34|SNRPD3|MAPK1|SLC25A1|PDXP|DMC1|XBP1|RTCB|GTPBP1|APOBEC3D|HMOX1|MCM5|RBX1|PHF5A|PMM1|PAPOLA|SNAPC1|POLE2|GNPNAT1|ALKBH1|APEX1|PAB…	128	16153|6025|4281|1905|15815|13021|9921|8373|8271|15129|17161|157|11867|14287|1337|2095|10723|9571|8377|2573|16661|4889|3411|785|1775|10381|4089|2789|10397|10327|14923|18317|11691|9305|14753|14131|9829|15721|2423|8615|17853|5079|3409|3367|1907|1871|2295|17583|12051|11995|11997|12587|12357|13305|13273|9773|9655|9639|9555|10125|10947|8197|7347|7153|7125|3527|12593|13381|13263|5917|5881|611|1773|3181|…	6.15e-24		GO:1901360	2.0317	0
1888	1279	Monarch Phenotype		Abnormality of the skin	6.39e-21	CFTR|HOXA11|UBR7|ERCC1|XYLT2|PIGQ|B4GALT7|MYOC|TLL1|GNA11|GPKOW|KDM4B|ACTL6B|KIF22|TNFRSF1A|TRIP13|KRT14|HSD17B10|IMPG2|PLOD1|SULT2B1|MLF2|EFNB1|ABCC6|TGM1|AAAS|DHPS|NANS|VCL|SNAP29|MAPK1|SLC25A1|MYH9|IL2RB|SOS2|SPTLC2|NFKBIA|PROKR2|FERMT1|STS|STAG2|F9|ABCD1|RP2|GLA|NTHL1|MMP2|DHODH|TSC2|STUB1|MEFV|TGM5|EXTL3|TG|RP1|RNASEH2A|TGFB1|CD79A|ICAM5|CRX|EPOR|SLC5A5|FKBP14|SERPINE1|PLOD3|AEBP1|FKTN|C5|SE…	128	6025|16539|17735|8373|13081|18755|8195|12501|11707|7333|11867|1339|18491|14287|1337|2095|3631|10723|7495|3171|14923|4285|4287|9829|13413|4213|10783|8615|6495|769|1871|2295|13689|9777|10919|7355|6995|16023|15975|5917|1995|1961|1773|18537|15731|3181|3117|4059|1613|16711|17193|1717|17203|18051|18437|4429|18101|17925|17957|18473|11469|7889|3723|15819|13069|10169|8083|9187|18923|16639|7611|16243|16137…	1.05e-23		HP:0000951	2.01945	0
3358	2076	GO Biological Process		Response to stress	6.75e-21	CYP26B1|CFTR|USP28|PDK4|CX3CL1|RHBDD2|CRY1|PGLYRP1|CD74|CD4|PPP5C|ERCC1|GABARAPL2|GRN|NFE2L3|STYK1|CREB3L3|NOX3|KIF22|CEACAM1|TNFRSF1A|TRIP13|KRT20|MNT|DRD4|MAP2K5|TIGAR|CPB2|TSPAN32|NDUFB4|STRADB|PLOD1|OXCT1|AQP2|NME8|PPP1R15A|MT3|SIRT4|LAG3|TFAP4|APOH|CEBPE|CBX5|MAPK13|VCL|SIRT1|TGFBR3|TMED1|MAPK12|SERPIND1|MIF|MAPK1|PLA2G3|DMC1|XBP1|APOBEC3D|HMOX1|MCM5|TTLL12|MYH9|TXN2|RBX1|ACO2|RIPK3|CTSG|GZM…	128	16153|6025|1905|10959|15533|8215|17867|12735|1315|3965|9921|8373|15077|18825|17161|15153|7397|2873|14287|487|1337|2095|3639|2573|16661|17601|4889|7399|12557|785|8445|3171|18581|11863|9073|12707|10327|16297|4317|9439|6063|16337|4207|14285|6495|17853|16111|15011|4743|759|1165|1871|2287|12051|11995|12357|13305|13273|13203|13689|13685|9773|9651|9559|11057|11015|10947|7347|5907|5865|7153|7033|6995|438…	9.04e-24		GO:0006950	2.01707	0
2088	1389	Monarch Phenotype		Abnormal muscle physiology	7.94e-21	CFTR|UBR7|ERCC1|COX15|XYLT2|PIGQ|B4GALT7|TLL1|SLC2A3|GNA11|KCNQ1|KDM4B|ACTL6B|KIF22|TNFRSF1A|PYGM|PIGB|TRIP13|HSD17B10|NTN1|CDK13|OSTM1|PLOD1|SPG21|EFNB1|DLD|OSGEP|AAAS|DHPS|NANS|VCL|STX1B|ATP5F1D|TECR|SNAP29|MAPK1|SLC25A1|DNAL4|ARSA|TXN2|ACO2|SOS2|PYGL|PIGH|SPTLC2|VRK1|PABPN1|CYP24A1|EEF1A2|CSNK2A1|PROKR2|AHCY|PIGU|RNF125|STAG2|ABCD1|GLA|FA2H|STUB1|EXTL3|AGO2|TG|RNASEH2A|TGFB1|CRX|SLC5A5|PIK3R2|…	128	6025|17735|8373|8271|13081|18755|8195|11707|157|7333|18609|1339|18491|14287|1337|16255|13879|2095|10723|4233|3411|7303|3171|9245|4287|14131|15721|4213|10783|8615|6495|11353|5079|3409|769|1871|2295|12487|13265|13685|9651|10919|10835|7447|7355|5865|7125|3527|14735|15545|16023|13381|13309|8203|1995|1773|15731|493|16711|17203|17159|18051|4429|18101|18473|7889|7923|7847|8963|9495|3723|10169|10201|8083…	1.37e-23		HP:0011804	2.01002	0
3247	2008	GO Cellular Component		Extracellular space	9.01e-21	ARF5|FKBP4|FUCA2|SEMA3F|RALA|BAIAP2L1|PRSS21|CX3CL1|PGLYRP1|CD74|CPA1|GPRC5A|HEBP1|XYLT2|MYOC|RTN4R|PSMA4|DCN|GRN|UTS2|TLL1|SLC2A3|GNA11|CD22|NOX3|ICAM3|PRSS22|CEACAM1|TNFRSF1A|PYGM|FSTL3|KRT14|FGF4|SCT|FGF20|CPB2|CDK13|CLIC5|FAP|PLOD1|AQP2|CETP|MT3|SULT2B1|RALGAPA2|ESF1|CHRD|EFNB1|GLG1|APOH|TGM1|NANS|SEMA4G|TPSD1|GSTA3|VCL|TGFBR3|FGF22|SERPIND1|MIF|OSM|SEC14L3|SLC25A1|PLA2G3|LGALS1|HMOX1|ARSA|MY…	128	12565|17467|871|12175|10799|10743|1849|15533|12735|1315|7885|11065|10993|13081|12501|11933|14607|16319|18825|5983|11707|157|7333|11087|2873|665|6679|487|1337|16255|4875|3631|4547|16531|6245|7399|3411|4219|9089|3171|11863|10397|10327|14923|17923|18317|5451|4287|18419|6063|13413|8615|6605|16485|12665|6495|16111|3531|759|1165|1111|1951|2295|2287|17577|13305|13265|13689|9815|9765|11057|10835|7469|743…	6.16e-23		GO:0005615	2.00453	0
2301	1504	Monarch Phenotype		Abnormality of higher mental function	1.25e-20	CFTR|USH1C|UBR7|ERCC1|COX15|XYLT2|PIGQ|OTC|GRN|SLC2A3|GNA11|KCNQ1|KDM4B|ACTL6B|TRIP13|HSD17B10|ST6GAL1|NTN1|CDK13|IMPG2|AQP2|NME8|SULT2B1|SPG21|EFNB1|DLL3|DLD|OSGEP|TGM1|CDC6|AAAS|NANS|STX1B|ATP5F1D|TECR|SNAP29|MAPK1|SLC25A1|DNAL4|ARSA|ACO2|SOS2|PIGH|VRK1|PABPN1|CYP24A1|EEF1A2|CSNK2A1|PROKR2|AHCY|PIGU|RNF125|STS|STAG2|ABCD1|RP2|GLA|MMP2|ORC6|FA2H|TSC2|STUB1|EXTL3|AGO2|TG|RP1|RNASEH2A|TGFB1|CRX|SL…	128	6025|10501|17735|8373|8271|13081|18755|5947|18825|157|7333|18609|1339|18491|2095|10723|12379|4233|3411|7495|11863|9073|14923|9245|4287|14331|14131|15721|13413|2423|4213|8615|11353|5079|3409|769|1871|2295|12487|13265|9651|10919|7447|5865|7125|3527|14735|15545|16023|13381|13309|8203|5917|1995|1773|18537|15731|3117|3059|493|1613|16711|17203|17159|18051|18437|4429|18101|18473|7889|7923|9495|2929|2885…	2.25e-23		HP:0011446	1.99031	0
2121	1399	GO Cellular Component		Extracellular membrane-bounded organelle	1.33e-20	ARF5|FKBP4|FUCA2|RALA|BAIAP2L1|PGLYRP1|CD74|GPRC5A|HEBP1|MYOC|RTN4R|PSMA4|GRN|SLC2A3|GNA11|CD22|NOX3|ICAM3|CEACAM1|PYGM|KRT14|CPB2|CLIC5|PLOD1|AQP2|CETP|SULT2B1|EFNB1|GLG1|APOH|TGM1|NANS|GSTA3|VCL|TGFBR3|SERPIND1|MIF|SEC14L3|SLC25A1|LGALS1|ARSA|MYH9|UPK3A|ST13|CTSG|PYGL|ATP6V1D|PSMA3|AHSA1|PSME2|PYGB|PROCR|CTSZ|TUBB1|CHMP4B|CST4|AHCY|F9|RP2|TIMP1|GLA|NUTF2|PSMD7|PLA2G15|CRYM|CSK|CTSH|AGO2|CPQ|SFR…	128	12565|17467|871|10799|10743|12735|1315|11065|10993|12501|11933|14607|18825|157|7333|11087|2873|665|487|16255|3631|7399|4219|3171|11863|10397|14923|4287|18419|6063|13413|8615|12665|6495|16111|759|1165|1951|2295|17577|13265|13689|9815|9765|11057|10835|7469|7439|7381|3083|4865|4819|14913|14909|14087|13383|13381|1961|18537|18389|15731|4505|693|565|17191|6387|4401|17159|14321|14891|16363|15689|5671|28…	9.78e-23		GO:0065010	1.98761	0
2120	1398	GO Cellular Component		Extracellular vesicle	1.33e-20	ARF5|FKBP4|FUCA2|RALA|BAIAP2L1|PGLYRP1|CD74|GPRC5A|HEBP1|MYOC|RTN4R|PSMA4|GRN|SLC2A3|GNA11|CD22|NOX3|ICAM3|CEACAM1|PYGM|KRT14|CPB2|CLIC5|PLOD1|AQP2|CETP|SULT2B1|EFNB1|GLG1|APOH|TGM1|NANS|GSTA3|VCL|TGFBR3|SERPIND1|MIF|SEC14L3|SLC25A1|LGALS1|ARSA|MYH9|UPK3A|ST13|CTSG|PYGL|ATP6V1D|PSMA3|AHSA1|PSME2|PYGB|PROCR|CTSZ|TUBB1|CHMP4B|CST4|AHCY|F9|RP2|TIMP1|GLA|NUTF2|PSMD7|PLA2G15|CRYM|CSK|CTSH|AGO2|CPQ|SFR…	128	12565|17467|871|10799|10743|12735|1315|11065|10993|12501|11933|14607|18825|157|7333|11087|2873|665|487|16255|3631|7399|4219|3171|11863|10397|14923|4287|18419|6063|13413|8615|12665|6495|16111|759|1165|1951|2295|17577|13265|13689|9815|9765|11057|10835|7469|7439|7381|3083|4865|4819|14913|14909|14087|13383|13381|1961|18537|18389|15731|4505|693|565|17191|6387|4401|17159|14321|14891|16363|15689|5671|28…	1.09e-22		GO:1903561	1.98761	0
2755	1742	TISSUES		Hematopoietic system	1.73e-20	M6PR|FKBP4|RALA|SKAP2|PRSS21|PGLYRP1|CD74|CD4|INMT|PSMA4|LCP2|GRN|SLC2A3|GNA11|CD22|PSMC4|ACAP1|CEACAM1|TNFRSF1A|KRT14|ST6GAL1|MKRN2|TNS1|NGFR|TBX21|PPP1R15A|CETP|ESF1|LAG3|GOLGA3|GLG1|AASDH|HAUS4|OSGEP|DHPS|PSMD5|MAPK13|VCL|TGFBR3|TECR|MIF|OSM|SNRPD3|MAPK1|LGALS1|RTCB|BIK|MCM5|MYH9|RIPK3|FKBP3|CTSG|GZMB|PYGL|PSMA3|AHSA1|SPTLC2|APEX1|NFKBIA|AURKA|PYGB|MYBL2|CTSZ|TUBB1|AHCY|TXNL1|PGRMC1|STAG2|TIMP…	128	9763|17467|10799|7053|1849|12735|1315|3965|15993|14607|18277|18825|157|7333|11087|6981|11909|487|1337|3631|12379|9571|8503|423|13969|12707|10397|18317|4317|6717|18419|15713|14327|15721|10783|7557|14285|6495|16111|3409|1165|1111|1907|1871|17577|11997|13311|13273|13689|9559|11077|11057|11015|10835|7439|7381|7355|7153|6995|4381|4865|18483|14913|14909|13381|10469|5881|1995|18389|15731|3181|1613|17193…	1.35e-22		BTO:0000570	1.9762	0
2323	1514	Monarch Phenotype		Neurodevelopmental abnormality	1.92e-20	USH1C|UBR7|ERCC1|COX15|XYLT2|PIGQ|B4GALT7|OTC|SLC2A3|KDM4B|ACTL6B|PIGB|TRIP13|KRT14|HSD17B10|NTN1|CDK13|OSTM1|IMPG2|PLOD1|AQP2|NME8|SPG21|EFNB1|DLL3|DLD|ABCC6|OSGEP|CDC6|AAAS|DHPS|NANS|STX1B|ATP5F1D|TECR|SNAP29|MAPK1|SLC25A1|DNAL4|ARSA|TXN2|ACO2|SOS2|PYGL|PIGH|VRK1|CYP24A1|EEF1A2|CSNK2A1|PROKR2|AHCY|PIGU|RNF125|STAG2|ABCD1|RP2|GLA|MMP2|ORC6|FA2H|TSC2|STUB1|EXTL3|AGO2|TG|RP1|RNASEH2A|TGFB1|CRX|SLC…	128	10501|17735|8373|8271|13081|18755|8195|5947|157|1339|18491|13879|2095|3631|10723|4233|3411|7303|7495|3171|11863|9073|9245|4287|14331|14131|9829|15721|2423|4213|10783|8615|11353|5079|3409|769|1871|2295|12487|13265|13685|9651|10919|10835|7447|5865|3527|14735|15545|16023|13381|13309|8203|1995|1773|18537|15731|3117|3059|493|1613|16711|17203|17159|18051|18437|4429|18101|18473|7889|7923|9495|2929|2885|…	3.61e-23		HP:0012759	1.97167	0
5657	3255	GO Biological Process		Developmental process	1.94e-20	FKBP4|CYP26B1|SEMA3F|CFTR|USH1C|RALA|DVL2|PRSS21|HOXA11|CX3CL1|SPATA20|YBX2|CD74|CD4|ERCC1|SCTR|CDH17|MYOC|OTC|HOXC8|RTN4R|DCN|GRN|RCN1|TLL1|PKP2|STYK1|GNA11|HDAC7|KCNQ1|PSMC4|NOX3|KDM4B|ACTL6B|CEACAM1|FOXJ2|TNFRSF1A|FSTL3|EPHA8|TRIP13|KRT14|KRT20|FGF4|MKRN2|NGFR|NTN1|TRO|PTPN18|SCT|TBX21|MAP2K5|TIGAR|FGF20|CPB2|CDK13|FAP|OSTM1|IMPG2|PCDHB4|PCDHB2|HSPB11|STRADB|PLOD1|OXCT1|RRN3|AQP2|NME8|HSD17B2|…	128	17467|16153|12175|6025|10501|10799|9307|1849|16539|15533|9313|13021|1315|3965|8373|18057|1959|12501|5947|18881|11933|16319|18825|2099|11707|13355|15153|7333|14833|18609|6981|2873|1339|18491|487|6689|1337|4875|3597|2095|3631|3639|4547|9571|423|4233|15899|5331|16531|13969|17601|4889|6245|7399|3411|9089|7303|7495|13651|13653|12205|8445|3171|18581|1775|11863|9073|2789|12703|10327|5451|6717|4287|18419…	2.72e-23		GO:0032502	1.97122	0
2096	1382	GO Cellular Component		Extracellular exosome	2.4e-20	ARF5|FKBP4|FUCA2|RALA|BAIAP2L1|PGLYRP1|CD74|GPRC5A|HEBP1|MYOC|RTN4R|PSMA4|GRN|SLC2A3|GNA11|CD22|NOX3|ICAM3|CEACAM1|PYGM|KRT14|CPB2|CLIC5|PLOD1|AQP2|CETP|SULT2B1|EFNB1|GLG1|APOH|TGM1|NANS|GSTA3|VCL|TGFBR3|SERPIND1|MIF|SEC14L3|SLC25A1|LGALS1|ARSA|MYH9|UPK3A|ST13|CTSG|PYGL|ATP6V1D|PSMA3|AHSA1|PSME2|PYGB|PROCR|CTSZ|TUBB1|CHMP4B|CST4|AHCY|F9|RP2|TIMP1|GLA|NUTF2|PSMD7|PLA2G15|CRYM|CSK|CTSH|AGO2|CPQ|SFR…	128	12565|17467|871|10799|10743|12735|1315|11065|10993|12501|11933|14607|18825|157|7333|11087|2873|665|487|16255|3631|7399|4219|3171|11863|10397|14923|4287|18419|6063|13413|8615|12665|6495|16111|759|1165|1951|2295|17577|13265|13689|9815|9765|11057|10835|7469|7439|7381|3083|4865|4819|14913|14909|14087|13383|13381|1961|18537|18389|15731|4505|693|565|17191|6387|4401|17159|14321|14891|16363|15689|5671|28…	2.11e-22		GO:0070062	1.96198	0
1657	1143	Monarch Phenotype		Abnormality of the urinary system	2.71e-20	CFTR|WDR54|ERCC1|SLC7A9|PIGQ|OTC|GNA11|GPKOW|PYGM|PIGB|TRIP13|HSD17B10|FGF20|OSTM1|PLOD1|OXCT1|AQP2|SULT2B1|EFNB1|DLL3|DLD|ABCC6|OSGEP|TGM1|CDC6|ATP5F1D|SNAP29|MIF|MAPK1|SLC25A1|HMOX1|ARSA|MYH9|IL2RB|SOS2|PYGL|PCK2|CYP24A1|PROKR2|FERMT1|F9|ABCD1|GLA|ORC6|DHODH|FA2H|TSC2|MEFV|EXTL3|TGFB1|PIK3R2|LFNG|FKBP14|STX1A|GCK|SETX|WNT3|SHPK|PIGL|SLC25A11|C1QBP|NAGLU|COL1A1|WFS1|PUS3|CYP27B1|GLI1|CDKN1B|NUP1…	128	6025|10325|8373|10231|18755|5947|7333|11867|16255|13879|2095|10723|6245|7303|3171|18581|11863|14923|4287|14331|14131|9829|15721|13413|2423|5079|769|1165|1871|2295|13305|13265|13689|9777|10919|10835|7033|3527|16023|15975|1961|1773|15731|3059|4059|493|1613|17193|17203|18101|7923|2885|3723|3669|10201|18923|14993|15005|16243|16137|16579|13473|10367|19041|6247|5951|5025|3439|14641|15169|14837|13713|95…	5.32e-23		HP:0000079	1.9567	0
3778	2293	DISEASES		Genetic disease	3e-20	M6PR|FUCA2|CFTR|USH1C|TRAPPC6A|TSR3|CRY1|CD4|ERCC1|COX15|SLC7A9|PIGQ|B4GALT7|MYOC|OTC|GRN|TLL1|PKP2|GNA11|KCNQ1|ACTL6B|KIF22|TNFRSF1A|PYGM|PIGB|KRT14|HSD17B10|CA12|CDK13|CLIC5|OSTM1|PCDHB4|AQP2|NME8|HBQ1|SLC22A4|CETP|SPG21|EFNB1|DLD|ABCC6|OSGEP|TGM1|TEKT2|ADH1A|AAAS|CBX5|TIMM13|SERPIND1|SNAP29|SLC25A1|RSPH14|MCM5|ARSA|PNPLA3|MYH9|ACO2|PMM1|CERK|RIPK3|CTSG|POLE2|SOS2|PYGL|SPTLC2|VRK1|PYGB|SLCO4A1|…	128	9763|871|6025|10501|13225|15815|17867|3965|8373|8271|10231|18755|8195|12501|5947|18825|11707|13355|7333|18609|18491|14287|1337|16255|13879|3631|10723|17573|3411|4219|7303|13651|11863|9073|5231|10459|10397|9245|4287|14131|9829|15721|13413|1745|6551|4213|4207|3375|759|769|2295|12003|13273|13265|13699|13689|9651|9639|9601|9559|11057|10947|10919|10835|7355|5865|4865|14829|16045|16023|15975|14087|1338…	1.96e-23		DOID:630	1.95229	0
2189	1438	Monarch Phenotype		Abnormality of the genitourinary system	3.25e-20	CFTR|WDR54|UBR7|ERCC1|XYLT2|SLC7A9|PIGQ|B4GALT7|OTC|SLC2A3|GNA11|GPKOW|KDM4B|ACTL6B|TNFRSF1A|PYGM|PIGB|TRIP13|HSD17B10|NTN1|FGF20|OSTM1|IMPG2|PLOD1|OXCT1|AQP2|NME8|SULT2B1|EFNB1|DLL3|DLD|ABCC6|OSGEP|TGM1|CDC6|ATP5F1D|SNAP29|MIF|MAPK1|SLC25A1|DNAL4|HMOX1|ARSA|MYH9|IL2RB|SOS2|PYGL|PCK2|CYP24A1|PROKR2|FERMT1|STS|STAG2|F9|ABCD1|RP2|GLA|NTHL1|MMP2|ORC6|DHODH|FA2H|TSC2|STUB1|MEFV|EXTL3|RP1|RNASEH2A|TGF…	128	6025|10325|17735|8373|13081|10231|18755|8195|5947|157|7333|11867|1339|18491|1337|16255|13879|2095|10723|4233|6245|7303|7495|3171|18581|11863|9073|14923|4287|14331|14131|9829|15721|13413|2423|5079|769|1165|1871|2295|12487|13305|13265|13689|9777|10919|10835|7033|3527|16023|15975|5917|1995|1961|1773|18537|15731|3181|3117|3059|4059|493|1613|16711|17193|17203|18437|4429|18101|18473|7923|2885|3723|3669…	6.66e-23		HP:0000119	1.94881	0
4209	2511	GO Biological Process		Multicellular organism development	4.43e-20	FKBP4|CYP26B1|SEMA3F|USH1C|RALA|DVL2|HOXA11|CX3CL1|CD74|CD4|ERCC1|SCTR|CDH17|MYOC|OTC|HOXC8|RTN4R|GRN|RCN1|TLL1|PKP2|GNA11|HDAC7|KCNQ1|PSMC4|KDM4B|ACTL6B|CEACAM1|TNFRSF1A|FSTL3|EPHA8|FGF4|NGFR|NTN1|TRO|PTPN18|SCT|TBX21|MAP2K5|TIGAR|FGF20|CPB2|CDK13|FAP|OSTM1|IMPG2|PCDHB4|PCDHB2|HSPB11|OXCT1|RRN3|AQP2|HSD17B2|TRIP6|MT3|CHRD|EFNB1|GLG1|DLL3|DLD|CEBPE|RAB26|SEMA4G|VCL|SIRT1|TGFBR3|EFNA2|MAPK1|LGALS1…	128	17467|16153|12175|10501|10799|9307|16539|15533|1315|3965|8373|18057|1959|12501|5947|18881|11933|18825|2099|11707|13355|7333|14833|18609|6981|1339|18491|487|1337|4875|3597|4547|423|4233|15899|5331|16531|13969|17601|4889|6245|7399|3411|9089|7303|7495|13651|13653|12205|18581|1775|11863|2789|12703|10327|5451|4287|18419|14331|14131|16337|11939|6605|6495|17853|16111|5101|1871|17577|17427|12051|12049|11…	6.5e-23		GO:0007275	1.93536	0
3847	2322	GO Biological Process		Positive regulation of metabolic process	5.03e-20	CYP26B1|DVL2|HOXA11|CX3CL1|YBX2|CRY1|CD74|RANBP9|CD4|ERCC1|GPRC5A|LCP2|DCN|GRN|CREB3L3|TRIB2|PSMC4|ACTL6B|PRSS22|FOXJ2|TNFRSF1A|FSTL3|EPHA8|FGF4|MKRN2|NGFR|DRD4|SCT|TBX21|MAP2K5|TIGAR|FGF20|CDK13|ACTR6|STRADB|RRN3|DIMT1|RBM22|PPP1R15A|MT3|SIRT4|TFAP4|NAT14|CEBPE|CDC6|MAPK13|SIRT1|MZF1|FGF22|MAPK12|MIF|OSM|MAPK1|PLA2G3|XBP1|GTPBP1|RHBDD3|HMOX1|RASD2|CBX7|TAB1|MYH9|RBX1|PHF5A|RIPK3|SPTLC2|APEX1|NFK…	128	16153|9307|16539|15533|13021|17867|1315|3783|3965|8373|11065|18277|16319|18825|7397|17265|6981|18491|6679|6689|1337|4875|3597|4547|9571|423|16661|16531|13969|17601|4889|6245|3411|13943|8445|1775|10381|4089|12707|10327|16297|9439|14753|16337|2423|14285|17853|10867|3531|4743|1165|1111|1871|2287|11995|12587|12403|13305|13249|13217|13779|13689|9773|9655|9559|7355|7153|6995|3083|4381|18483|14735|15545…	7.83e-23		GO:0009893	1.92984	0
2362	1532	GO Biological Process		Cellular biosynthetic process	5.03e-20	YBX2|CD74|PPP5C|COX15|XYLT2|PIGQ|B4GALT7|OTC|MRI1|MRPS10|NFE2L3|INPP4A|ST6GALNAC1|TNFRSF1A|PIGB|TRIP13|HSD17B10|ST6GAL1|MKRN2|MNT|MTMR7|CDK13|NDUFB4|RRN3|MOGAT2|HSD17B2|NAT14|AASDH|DLD|DHPS|NANS|SIRT1|ATP5F1D|TECR|MIF|SLC25A1|XBP1|GTPBP1|PNPLA3|PMM1|SNAPC1|POLE2|GNPNAT1|PIGH|SPTLC2|EIF5|PCK2|EEF1A2|PIGU|ACOT8|PGRMC1|GUCY2F|ABCD1|DHODH|POLR2C|NME3|PLA2G15|FA2H|NME4|DECR2|MAZ|CDIPT|EXTL3|AGO2|BRF2|…	128	13021|1315|9921|8271|13081|18755|8195|5947|17555|3675|17161|14033|5653|1337|13879|2095|10723|12379|9571|2573|6267|3411|785|1775|389|2789|14753|15713|14131|10783|8615|17853|5079|3409|1165|2295|11995|12587|13699|9639|10125|10947|8197|7447|7355|9229|7033|14735|13309|13263|5881|611|1773|4059|4035|175|565|493|1615|1585|14363|14349|17203|17159|18513|15689|12121|6855|4041|16681|18101|11533|7887|7923|696…	7.69e-23		GO:0044249	1.92984	0
1902	1278	GO Biological Process		Phosphorus metabolic process	5.68e-20	PDK4|CRY1|CAMK1G|CD4|PPP5C|PIGQ|ADCK2|INPP4A|STYK1|TRIB2|PIGB|EPHA8|PTPN18|MAP2K5|TIGAR|MTMR7|CDK13|NDUFB4|STRADB|PPP1R15A|CETP|SULT2B1|DLD|ABCC6|XYLB|NANS|MAPK13|PRRT1|TGFBR3|ATP5F1D|TECR|MAPK12|MAPK1|SLC25A1|PLA2G3|PDXP|GTPBP1|TAB1|PNPLA3|CERK|RIPK3|CTSG|PYGL|GNPNAT1|PIGH|SPTLC2|VRK1|PCK2|AURKA|SRMS|CSNK2A1|PIGU|ACOT8|GUCY2F|ABCD1|NTHL1|DHODH|NME3|PLA2G15|NME4|CDIPT|CSK|RIPK2|MTMR9|PPP2CB|CKM|F…	128	10959|17867|6335|3965|9921|18755|1691|14033|15153|17265|13879|3597|5331|17601|4889|6267|3411|785|8445|12707|10397|14923|14131|9829|15727|8615|14285|9875|16111|5079|3409|4743|1871|2295|2287|17583|12587|13779|13699|9601|9559|11057|10835|8197|7447|7355|5865|7033|4381|14729|15545|13309|13263|611|1773|3181|4059|175|565|1615|14349|6387|14365|9491|5597|4487|505|1549|18101|10317|7923|8355|9177|8963|6965|…	9.41e-23		GO:0006793	1.92457	0
5117	2973	GO Biological Process		Anatomical structure development	7.35e-20	FKBP4|CYP26B1|SEMA3F|CFTR|USH1C|RALA|DVL2|HOXA11|CX3CL1|YBX2|CD74|CD4|ERCC1|SCTR|CDH17|MYOC|OTC|HOXC8|RTN4R|DCN|GRN|RCN1|TLL1|PKP2|GNA11|HDAC7|KCNQ1|PSMC4|NOX3|KDM4B|ACTL6B|CEACAM1|TNFRSF1A|FSTL3|EPHA8|TRIP13|KRT14|KRT20|FGF4|NGFR|NTN1|TRO|PTPN18|SCT|TBX21|MAP2K5|TIGAR|FGF20|CPB2|CDK13|FAP|OSTM1|IMPG2|PCDHB4|PCDHB2|HSPB11|STRADB|PLOD1|OXCT1|RRN3|AQP2|HSD17B2|TRIP6|MT3|CHRD|EFNB1|GLG1|DLL3|DLD|CEB…	128	17467|16153|12175|6025|10501|10799|9307|16539|15533|13021|1315|3965|8373|18057|1959|12501|5947|18881|11933|16319|18825|2099|11707|13355|7333|14833|18609|6981|2873|1339|18491|487|1337|4875|3597|2095|3631|3639|4547|423|4233|15899|5331|16531|13969|17601|4889|6245|7399|3411|9089|7303|7495|13651|13653|12205|8445|3171|18581|1775|11863|2789|12703|10327|5451|4287|18419|14331|14131|16337|13413|2465|11939|…	1.26e-22		GO:0048856	1.91337	0
1877	1262	GO Biological Process		Phosphate-containing compound metabolic process	8.83e-20	PDK4|CRY1|CAMK1G|CD4|PPP5C|PIGQ|ADCK2|INPP4A|STYK1|TRIB2|PIGB|EPHA8|PTPN18|MAP2K5|TIGAR|MTMR7|CDK13|NDUFB4|STRADB|PPP1R15A|CETP|SULT2B1|DLD|ABCC6|XYLB|MAPK13|PRRT1|TGFBR3|ATP5F1D|TECR|MAPK12|MAPK1|SLC25A1|PLA2G3|PDXP|GTPBP1|TAB1|PNPLA3|CERK|RIPK3|CTSG|PYGL|PIGH|SPTLC2|VRK1|PCK2|AURKA|SRMS|CSNK2A1|PIGU|ACOT8|GUCY2F|ABCD1|NTHL1|DHODH|NME3|PLA2G15|NME4|CDIPT|CSK|RIPK2|MTMR9|PPP2CB|CKM|FIZ1|LGALS13|T…	128	10959|17867|6335|3965|9921|18755|1691|14033|15153|17265|13879|3597|5331|17601|4889|6267|3411|785|8445|12707|10397|14923|14131|9829|15727|14285|9875|16111|5079|3409|4743|1871|2295|2287|17583|12587|13779|13699|9601|9559|11057|10835|7447|7355|5865|7033|4381|14729|15545|13309|13263|611|1773|3181|4059|175|565|1615|14349|6387|14365|9491|5597|4487|505|1549|18101|10317|7923|8355|9177|8963|6965|10201|1500…	1.58e-22		GO:0006796	1.9054	0
1702	1165	Reactome Pathways		Disease	9.62e-20	FKBP4|CYP26B1|CFTR|DVL2|CD4|SLC7A9|B4GALT7|PSMA4|DCN|HDAC7|PSMC4|ANO8|FGF4|ST6GAL1|FGF20|ABCC6|AAAS|PSMD5|VCL|PSMD8|STX1B|FGF22|SNRPD3|MAPK1|HMOX1|TAB1|MYH9|RBX1|RIPK3|CTSG|PSMA3|PABPN1|NFKBIA|PSME2|CYP24A1|TUBB1|CHMP4B|AHCY|PSMD10|F9|ABCD1|NTHL1|POLR2C|PSMD7|TSC2|MEFV|SLC6A2|CSK|VPS18|RIPK2|DKK4|PPP2CB|POLR2I|TGFB1|CD79A|CDC37|RPL18A|SLC5A5|PIK3R2|GSK3A|HGF|LFNG|STX1A|NOD1|WASL|RPA3|GCK|BLNK|ST6…	128	17467|16153|6025|9307|3965|10231|8195|14607|16319|14833|6981|3127|4547|12379|6245|9829|4213|7557|6495|11423|11353|3531|1907|1871|13305|13779|13689|9773|9559|11057|7439|7125|6995|3083|3527|14909|14087|13381|5909|1961|1773|3181|4035|693|1613|17193|15805|6387|16789|14365|15791|5597|16681|18101|17925|10247|7887|7889|7923|9177|8907|2885|3669|3647|16619|13075|10201|16639|1459|19043|15031|16579|13509|13…	1.26e-22		HSA-1643685	1.90168	0
1547	1074	GO Biological Process		Response to oxygen-containing compound	1.7e-19	CYP26B1|CFTR|PDK4|HOXA11|CRY1|PPP5C|ERCC1|OTC|GNA11|KCNQ1|CEACAM1|ST6GAL1|NGFR|DRD4|CPB2|OXCT1|AQP2|NME8|HSD17B2|MT3|TFAP4|CEBPE|CDC6|MAPK13|SIRT1|TGFBR3|MAPK1|PDXP|XBP1|HMOX1|ARSA|PNPLA3|TXN2|RBX1|RIPK3|CTSG|SLC10A1|BDKRB1|APEX1|PABPN1|PCK2|NFKBIA|CYP24A1|OXT|GLRA2|TIMP1|MMP2|MMP15|AQP8|AQP9|CSK|CTSH|RIPK2|SFRP1|PLAT|PPP2CB|PAF1|RETN|APLP1|TGFB1|SLC5A5|PIK3R2|GSK3A|PON1|CAV2|HOXA2|NOD1|SERPINE1|…	128	16153|6025|10959|16539|17867|9921|8373|5947|7333|18609|487|12379|423|16661|7399|18581|11863|9073|2789|10327|9439|16337|2423|14285|17853|16111|1871|17583|11995|13305|13265|13699|13685|9773|9559|11057|9267|5907|7153|7125|7033|6995|3527|12543|2021|18389|3117|957|17947|12891|6387|4401|14365|14891|16363|5597|6855|4175|17263|18101|7889|7923|9177|8963|3255|2929|3647|15819|10201|18923|16627|331|1457|1783…	3.14e-22		GO:1901700	1.87696	0
1917	1279	GO Molecular Function		Purine nucleotide binding	2.57e-19	ARF5|FKBP4|CFTR|PDK4|RALA|CAMK1G|PPP5C|ADCK2|STYK1|GNA11|TRIB2|PSMC4|KIF22|EPHA8|TRIP13|MAP2K5|CDK13|STRADB|SLC22A4|AASDH|ABCC6|XYLB|CDC6|RAB26|MAPK13|CDC34|MAPK12|MAPK1|DMC1|RTCB|GTPBP1|MCM5|RASD2|TTLL12|PNPLA3|MYH9|CERK|RIPK3|PAPOLA|PYGL|EIF5|VRK1|PCK2|AURKA|TUBB1|EEF1A2|SRMS|CSNK2A1|AHCY|IDH3G|GUCY2F|ABCD1|RP2|ATP12A|NME3|NME4|CSK|RASL12|RIPK2|CKM|SULT2A1|RAB3A|GSK3A|ABCF2|UBE2D4|GTPBP10|NOD1|…	128	12565|17467|6025|10959|10799|6335|9921|1691|15153|7333|17265|6981|14287|3597|2095|17601|3411|8445|10459|15713|9829|15727|2423|11939|14285|3367|4743|1871|12051|11997|12587|13273|13249|13203|13699|13689|9601|9559|9555|10835|9229|5865|7033|4381|14909|14735|14729|15545|13381|5463|611|1773|18537|15649|175|1615|6387|3139|14365|4487|10317|7851|9177|8885|8681|5237|3647|10201|18923|17831|15005|14931|15441…	5.65e-22		GO:0017076	1.85901	0
1920	1281	GO Molecular Function		Ribonucleotide binding	2.57e-19	ARF5|FKBP4|CFTR|PDK4|RALA|CAMK1G|PPP5C|ADCK2|STYK1|GNA11|TRIB2|PSMC4|KIF22|EPHA8|TRIP13|MAP2K5|CDK13|STRADB|SLC22A4|AASDH|ABCC6|XYLB|CDC6|RAB26|MAPK13|CDC34|MAPK12|MAPK1|DMC1|RTCB|GTPBP1|MCM5|RASD2|TTLL12|PNPLA3|MYH9|CERK|RIPK3|PAPOLA|PYGL|EIF5|VRK1|PCK2|AURKA|TUBB1|EEF1A2|SRMS|CSNK2A1|IDH3G|GUCY2F|ABCD1|RP2|ATP12A|NME3|NME4|CSK|RASL12|RIPK2|CKM|SULT2A1|RAB3A|GSK3A|ABCF2|UBE2D4|GTPBP10|NOD1|GCK|S…	128	12565|17467|6025|10959|10799|6335|9921|1691|15153|7333|17265|6981|14287|3597|2095|17601|3411|8445|10459|15713|9829|15727|2423|11939|14285|3367|4743|1871|12051|11997|12587|13273|13249|13203|13699|13689|9601|9559|9555|10835|9229|5865|7033|4381|14909|14735|14729|15545|5463|611|1773|18537|15649|175|1615|6387|3139|14365|4487|10317|7851|9177|8885|8681|5237|3647|10201|18923|17831|15005|14931|15441|16541…	5.21e-22		GO:0032553	1.85901	0
2254	1464	Monarch Phenotype		Abnormality of brain morphology	2.89e-19	USP28|USH1C|ERCC1|COX15|PIGQ|OTC|GRN|TLL1|SLC2A3|GNA11|KCNQ1|GPKOW|KDM4B|ACTL6B|PIGB|TRIP13|KRT14|HSD17B10|NTN1|CDK13|OSTM1|NME8|SPG21|EFNB1|DLL3|DLD|ABCC6|OSGEP|CDC6|AAAS|NANS|STX1B|TECR|SNAP29|MAPK1|SLC25A1|DNAL4|ARSA|TXN2|ACO2|PIGH|VRK1|PROCR|EEF1A2|CSNK2A1|PROKR2|AHCY|PIGU|RNF125|STAG2|F9|ABCD1|GLA|ORC6|FA2H|TSC2|STUB1|EXTL3|TG|RNASEH2A|TGFB1|CRX|EPOR|SLC5A5|PIK3R2|LAMB1|HOXA2|LFNG|AIMP2|SERP…	128	1905|10501|8373|8271|18755|5947|18825|11707|157|7333|18609|11867|1339|18491|13879|2095|3631|10723|4233|3411|7303|9073|9245|4287|14331|14131|9829|15721|2423|4213|8615|11353|3409|769|1871|2295|12487|13265|13685|9651|7447|5865|4819|14735|15545|16023|13381|13309|8203|1995|1961|1773|15731|3059|493|1613|16711|17203|18051|4429|18101|18473|11469|7889|7923|9495|2929|2885|16543|15819|13069|8083|18923|9859|…	6.15e-22		HP:0012443	1.85391	0
2749	1731	GO Biological Process		Regulation of multicellular organismal process	3.75e-19	CYP26B1|SEMA3F|CFTR|CYP51A1|PDK4|HOXA11|CX3CL1|YBX2|CRY1|PGLYRP1|CD74|CD4|RTN4R|DCN|GRN|PKP2|HDAC7|KCNQ1|TRIB2|LMCD1|ACTL6B|CEACAM1|FOXJ2|TNFRSF1A|FSTL3|FGF4|NGFR|NTN1|SCT|TBX21|MAP2K5|FGF20|CPB2|FAP|MT3|SULT2B1|LAG3|GLG1|DLL3|APOH|SEMA4G|MAPK13|VCL|SIRT1|TGFBR3|STX1B|MIF|OSM|MAPK1|PLA2G3|XBP1|HMOX1|RIPK3|SOS2|NFKBIA|BRMS1L|PROCR|FERMT1|OXT|RNF125|ABCD1|TIMP1|MMP2|FA2H|MEFV|CSK|CTSH|AGO2|TG|RIPK2…	128	16153|12175|6025|4281|10959|16539|15533|13021|17867|12735|1315|3965|11933|16319|18825|13355|14833|18609|17265|9057|18491|487|6689|1337|4875|4547|423|4233|16531|13969|17601|6245|7399|9089|10327|14923|4317|18419|14331|6063|6605|14285|6495|17853|16111|11353|1165|1111|1871|2287|11995|13305|9559|10919|6995|3077|4819|15975|12543|8203|1773|18389|3117|493|17193|6387|4401|17159|18051|14365|14335|14891|163…	7.18e-22		GO:0051239	1.8426	0
1903	1268	GO Molecular Function		Purine ribonucleotide binding	5.08e-19	ARF5|FKBP4|CFTR|PDK4|RALA|CAMK1G|PPP5C|ADCK2|STYK1|GNA11|TRIB2|PSMC4|KIF22|EPHA8|TRIP13|MAP2K5|CDK13|STRADB|SLC22A4|AASDH|ABCC6|XYLB|CDC6|RAB26|MAPK13|CDC34|MAPK12|MAPK1|DMC1|RTCB|GTPBP1|MCM5|RASD2|TTLL12|PNPLA3|MYH9|CERK|RIPK3|PAPOLA|PYGL|EIF5|VRK1|PCK2|AURKA|TUBB1|EEF1A2|SRMS|CSNK2A1|IDH3G|GUCY2F|ABCD1|RP2|ATP12A|NME3|NME4|CSK|RASL12|RIPK2|CKM|SULT2A1|RAB3A|GSK3A|ABCF2|UBE2D4|GTPBP10|NOD1|GCK|S…	128	12565|17467|6025|10959|10799|6335|9921|1691|15153|7333|17265|6981|14287|3597|2095|17601|3411|8445|10459|15713|9829|15727|2423|11939|14285|3367|4743|1871|12051|11997|12587|13273|13249|13203|13699|13689|9601|9559|9555|10835|9229|5865|7033|4381|14909|14735|14729|15545|5463|611|1773|18537|15649|175|1615|6387|3139|14365|4487|10317|7851|9177|8885|8681|5237|3647|10201|18923|17831|15005|14931|15441|16541…	1.24e-21		GO:0032555	1.82941	0
6050	3429	GO Molecular Function		Organic cyclic compound binding	5.98e-19	ARF5|FKBP4|CYP26B1|CFTR|CYP51A1|PDK4|RALA|HOXA11|YBX2|CRY1|CAMK1G|PPP5C|ERCC1|HEBP1|COX15|HOXC8|TARBP1|DCN|GRN|NFE2L3|ADCK2|STYK1|GNA11|CREB3L3|TRIB2|GPKOW|PSMC4|KIF22|FOXJ2|PYGM|EPHA8|TRIP13|HSD17B10|MKRN2|GPATCH1|TNS1|MNT|DRD4|TBX21|MAP2K5|CDK13|HEATR6|STRADB|PLOD1|RRN3|DIMT1|HBQ1|RBM22|ZW10|TRIP6|SLC22A4|CETP|SULT2B1|ESF1|SIRT4|TRMT6|TFAP4|NAT14|AASDH|DLD|ABCC6|SPAG7|CEBPE|XYLB|CDC6|FMO2|RAB26…	128	12565|17467|16153|6025|4281|10959|10799|16539|13021|17867|6335|9921|8373|10993|8271|18881|15129|16319|18825|17161|1691|15153|7333|7397|17265|11867|6981|14287|6689|16255|3597|2095|10723|9571|8377|8503|2573|16661|13969|17601|3411|10941|8445|3171|1775|10381|5231|4089|19051|12703|10459|10397|14923|18317|16297|11691|9439|14753|15713|14131|9829|603|16337|15727|2423|341|11939|14285|6103|17853|10867|3367…	1.58e-21		GO:0097159	1.82233	0
2077	1363	Monarch Phenotype		Abnormal eye morphology	7.1e-19	USH1C|UBR7|ERCC1|COX15|XYLT2|PIGQ|B4GALT7|MYOC|DCN|GRN|GNA11|GPKOW|KDM4B|ACTL6B|TNFRSF1A|PIGB|TRIP13|KRT14|HSD17B10|FGF20|CDK13|OSTM1|IMPG2|PLOD1|NME8|EFNB1|ABCC6|OSGEP|TGM1|AAAS|DHPS|SNAP29|MAPK1|ARSA|MYH9|TXN2|ACO2|SOS2|EEF1A2|CSNK2A1|PROKR2|FERMT1|CHMP4B|PIGU|RNF125|STS|STAG2|RP2|GLA|MMP2|FA2H|TSC2|STUB1|EXTL3|AGO2|RP1|GSR|RNASEH2A|TGFB1|CD79A|LIM2|CRX|PIK3R2|LAMB1|TSPAN12|FKBP14|PLOD3|AEBP1|G…	128	10501|17735|8373|8271|13081|18755|8195|12501|16319|18825|7333|11867|1339|18491|1337|13879|2095|3631|10723|6245|3411|7303|7495|3171|9073|4287|9829|15721|13413|4213|10783|769|1871|13265|13689|13685|9651|10919|14735|15545|16023|15975|14087|13309|8203|5917|1995|18537|15731|3117|493|1613|16711|17203|17159|18437|5671|4429|18101|17925|17929|18473|7923|9495|2801|3723|13069|10169|10201|8083|18923|16639|98…	1.57e-21		HP:0012372	1.81487	0
2206	1433	Monarch Phenotype		Abnormal axial skeleton morphology	7.99e-19	CYP26B1|CFTR|ERCC1|COX15|XYLT2|PIGQ|B4GALT7|GPKOW|KDM4B|ACTL6B|KIF22|TNFRSF1A|PIGB|TRIP13|KRT14|HSD17B10|NTN1|FGF20|CDK13|OSTM1|PLOD1|NME8|EFNB1|DLL3|DLD|ABCC6|OSGEP|CDC6|AAAS|DHPS|NANS|TECR|SNAP29|MIF|MAPK1|SLC25A1|DNAL4|HMOX1|TXN2|ACO2|SOS2|PIGH|PABPN1|NFKBIA|EEF1A2|CSNK2A1|PROKR2|FERMT1|AHCY|PIGU|RNF125|STAG2|ABCD1|MMP2|ORC6|DHODH|FA2H|STUB1|EXTL3|AGO2|TG|RNASEH2A|TGFB1|CD79A|CRX|SLC5A5|PIK3R2…	128	16153|6025|8373|8271|13081|18755|8195|11867|1339|18491|14287|1337|13879|2095|3631|10723|4233|6245|3411|7303|3171|9073|4287|14331|14131|9829|15721|2423|4213|10783|8615|3409|769|1165|1871|2295|12487|13305|13685|9651|10919|7447|7125|6995|14735|15545|16023|15975|13381|13309|8203|1995|1773|3117|3059|4059|493|16711|17203|17159|18051|4429|18101|17925|18473|7889|7923|7847|9495|2885|3723|3669|16543|13069|…	1.83e-21		HP:0009121	1.80975	0
1776	1193	UniProt Keywords		Nucleotide-binding	8.12e-19	ARF5|CFTR|PDK4|RALA|CRY1|CAMK1G|ADCK2|STYK1|GNA11|PSMC4|KIF22|PYGM|EPHA8|TRIP13|MAP2K5|CDK13|STRADB|SLC22A4|AASDH|ABCC6|XYLB|CDC6|RAB26|MAPK13|CDC34|MAPK12|MAPK1|DMC1|RTCB|GTPBP1|MCM5|RASD2|TTLL12|MYH9|CERK|RIPK3|PAPOLA|PYGL|EIF5|VRK1|PCK2|AURKA|TUBB1|EEF1A2|SRMS|CSNK2A1|IDH3G|GUCY2F|ABCD1|RP2|ATP12A|NME3|NME4|CSK|RASL12|RIPK2|CKM|RAB3A|GSK3A|ABCF2|UBE2D4|GTPBP10|NOD1|GCK|SETX|SHPK|RPS6KB1|RASD1|…	128	12565|6025|10959|10799|17867|6335|1691|15153|7333|6981|14287|16255|3597|2095|17601|3411|8445|10459|15713|9829|15727|2423|11939|14285|3367|4743|1871|12051|11997|12587|13273|13249|13203|13689|9601|9559|9555|10835|9229|5865|7033|4381|14909|14735|14729|15545|5463|611|1773|18537|15649|175|1615|6387|3139|14365|4487|7851|9177|8885|8681|5237|3647|10201|18923|15005|15441|16541|12751|3397|4311|11033|9355|1…	3.63e-21		KW-0547	1.80904	0
1834	1226	GO Molecular Function		Purine ribonucleoside triphosphate binding	1.07e-18	ARF5|FKBP4|CFTR|PDK4|RALA|CAMK1G|PPP5C|ADCK2|STYK1|GNA11|TRIB2|PSMC4|KIF22|EPHA8|TRIP13|MAP2K5|CDK13|STRADB|SLC22A4|AASDH|ABCC6|XYLB|CDC6|RAB26|MAPK13|CDC34|MAPK12|MAPK1|DMC1|RTCB|GTPBP1|MCM5|RASD2|TTLL12|MYH9|CERK|RIPK3|PAPOLA|PYGL|EIF5|VRK1|PCK2|AURKA|TUBB1|EEF1A2|SRMS|CSNK2A1|IDH3G|GUCY2F|ABCD1|RP2|ATP12A|NME3|NME4|CSK|RASL12|RIPK2|CKM|RAB3A|GSK3A|ABCF2|UBE2D4|GTPBP10|NOD1|GCK|SETX|P2RX5|SHPK|…	128	12565|17467|6025|10959|10799|6335|9921|1691|15153|7333|17265|6981|14287|3597|2095|17601|3411|8445|10459|15713|9829|15727|2423|11939|14285|3367|4743|1871|12051|11997|12587|13273|13249|13203|13689|9601|9559|9555|10835|9229|5865|7033|4381|14909|14735|14729|15545|5463|611|1773|18537|15649|175|1615|6387|3139|14365|4487|7851|9177|8885|8681|5237|3647|10201|18923|17831|15005|14931|15441|16541|12751|3397|…	3.03e-21		GO:0035639	1.79706	0
1566	1075	GO Molecular Function		Adenyl nucleotide binding	1.29e-18	FKBP4|CFTR|PDK4|CAMK1G|PPP5C|ADCK2|STYK1|TRIB2|PSMC4|KIF22|EPHA8|TRIP13|MAP2K5|CDK13|STRADB|SLC22A4|AASDH|ABCC6|XYLB|CDC6|MAPK13|CDC34|MAPK12|MAPK1|DMC1|MCM5|TTLL12|PNPLA3|MYH9|CERK|RIPK3|PAPOLA|PYGL|VRK1|AURKA|SRMS|CSNK2A1|AHCY|IDH3G|GUCY2F|ABCD1|ATP12A|NME3|NME4|CSK|RIPK2|CKM|SULT2A1|GSK3A|ABCF2|UBE2D4|NOD1|GCK|SETX|P2RX5|SHPK|P2RX1|RPS6KB1|PFN1|MYH1|OAS3|STK38|MTREX|THG1L|RARS1|MLH1|PFKFB4|NEK…	128	17467|6025|10959|6335|9921|1691|15153|17265|6981|14287|3597|2095|17601|3411|8445|10459|15713|9829|15727|2423|14285|3367|4743|1871|12051|13273|13203|13699|13689|9601|9559|9555|10835|5865|4381|14729|15545|13381|5463|611|1773|15649|175|1615|6387|14365|4487|10317|9177|8885|8681|3647|10201|18923|17831|15005|14931|15441|16091|3397|4311|9355|11019|17433|15961|13713|2033|8905|9463|5433|3285|1235|17141|95…	3.93e-21		GO:0030554	1.78894	0
3867	2313	GO Biological Process		System development	1.64e-18	FKBP4|CYP26B1|SEMA3F|USH1C|RALA|DVL2|HOXA11|CX3CL1|CD74|CD4|ERCC1|SCTR|CDH17|MYOC|OTC|HOXC8|RTN4R|GRN|RCN1|TLL1|PKP2|GNA11|HDAC7|KCNQ1|KDM4B|ACTL6B|CEACAM1|TNFRSF1A|FSTL3|EPHA8|FGF4|NGFR|NTN1|SCT|TBX21|MAP2K5|TIGAR|FGF20|CPB2|CDK13|FAP|OSTM1|IMPG2|PCDHB4|PCDHB2|HSPB11|OXCT1|AQP2|HSD17B2|MT3|CHRD|EFNB1|GLG1|DLL3|CEBPE|RAB26|SEMA4G|VCL|SIRT1|TGFBR3|EFNA2|MAPK1|LGALS1|MICALL1|DMC1|HSCB|XBP1|RTCB|RHB…	128	17467|16153|12175|10501|10799|9307|16539|15533|1315|3965|8373|18057|1959|12501|5947|18881|11933|18825|2099|11707|13355|7333|14833|18609|1339|18491|487|1337|4875|3597|4547|423|4233|16531|13969|17601|4889|6245|7399|3411|9089|7303|7495|13651|13653|12205|18581|11863|2789|10327|5451|4287|18419|14331|16337|11939|6605|6495|17853|16111|5101|1871|17577|17427|12051|12049|11995|11997|12403|13311|13305|13265…	3.23e-21		GO:0048731	1.77852	0
1648	1121	Monarch Phenotype		Abnormality of skin morphology	1.7e-18	CFTR|HOXA11|UBR7|ERCC1|XYLT2|PIGQ|B4GALT7|MYOC|TLL1|GNA11|GPKOW|KDM4B|ACTL6B|KIF22|TNFRSF1A|TRIP13|KRT14|HSD17B10|IMPG2|PLOD1|SULT2B1|EFNB1|ABCC6|TGM1|AAAS|DHPS|VCL|SNAP29|MAPK1|SLC25A1|MYH9|IL2RB|SOS2|SPTLC2|NFKBIA|PROKR2|FERMT1|STS|STAG2|F9|ABCD1|RP2|GLA|MMP2|DHODH|TSC2|STUB1|MEFV|TGM5|EXTL3|TG|RP1|RNASEH2A|TGFB1|CRX|EPOR|SLC5A5|FKBP14|SERPINE1|PLOD3|AEBP1|FKTN|SETX|STN1|PIGL|SLC25A11|COL1A1|NF…	128	6025|16539|17735|8373|13081|18755|8195|12501|11707|7333|11867|1339|18491|14287|1337|2095|3631|10723|7495|3171|14923|4287|9829|13413|4213|10783|6495|769|1871|2295|13689|9777|10919|7355|6995|16023|15975|5917|1995|1961|1773|18537|15731|3117|4059|1613|16711|17193|1717|17203|18051|18437|4429|18101|18473|11469|7889|3723|15819|13069|10169|8083|18923|7611|16243|16137|10367|2151|8467|6247|10995|5025|3439|…	4.05e-21		HP:0011121	1.77696	0
5313	3053	GO Biological Process		Negative regulation of biological process	1.88e-18	FKBP4|CYP26B1|SEMA3F|CYP51A1|USP28|PDK4|SKAP2|CX3CL1|WDR54|CRY1|PGLYRP1|CD74|RANBP9|ERCC1|GPRC5A|B4GALT7|GABARAPL2|MYOC|HOXC8|RTN4R|DCN|GRN|NFE2L3|PKP2|HDAC7|CD22|KCNQ1|TRIB2|LMCD1|KDM4B|ACTL6B|CEACAM1|FOXJ2|TNFRSF1A|FSTL3|TRIP13|FGF4|ST6GAL1|MKRN2|NGFR|NTN1|TRO|MNT|PTPN18|DRD4|SCT|TBX21|MAP2K5|TIGAR|FGF20|CPB2|CDK13|TSPAN32|ACTR6|FAP|STRADB|RRN3|ZW10|PPP1R15A|CETP|MT3|SULT2B1|SIRT4|LAG3|OTUB2|TF…	128	17467|16153|12175|4281|1905|10959|7053|15533|10325|17867|12735|1315|3783|8373|11065|8195|15077|12501|18881|11933|16319|18825|17161|13355|14833|11087|18609|17265|9057|1339|18491|487|6689|1337|4875|2095|4547|12379|9571|423|4233|15899|2573|5331|16661|16531|13969|17601|4889|6245|7399|3411|12557|13943|9089|8445|1775|19051|12707|10397|10327|14923|16297|4317|4801|9439|5451|18419|14331|6063|2423|4207|417…	3.83e-21		GO:0048519	1.77258	0
4010	2386	GO Biological Process		Response to chemical	1.92e-18	FKBP4|CYP26B1|SEMA3F|CFTR|PDK4|RALA|HOXA11|CX3CL1|RHBDD2|CRY1|CD74|CPA1|CD4|PPP5C|INMT|ERCC1|SYT13|OTC|GNA11|CREB3L3|KCNQ1|CEACAM1|TNFRSF1A|EPHA8|FGF4|ST6GAL1|NGFR|NTN1|DRD4|TBX21|MAP2K5|TIGAR|FGF20|CPB2|OXCT1|AQP2|NME8|HBQ1|RBM22|HSD17B2|MT3|SIRT4|UQCRC1|TFAP4|PDCD7|CHRD|EFNB1|GLG1|ABCC6|CEBPE|CDC6|KLHL20|FMO2|SEMA4G|GSTA3|MAPK13|SIRT1|TGFBR3|EFNA2|ATP5F1D|FGF22|CDC34|SERPIND1|MIF|OSM|MAPK1|PDXP…	128	17467|16153|12175|6025|10959|10799|16539|15533|8215|17867|1315|7885|3965|9921|15993|8373|9189|5947|7333|7397|18609|487|1337|3597|4547|12379|423|4233|16661|13969|17601|4889|6245|7399|18581|11863|9073|5231|4089|2789|10327|16297|7169|9439|9305|5451|4287|18419|9829|16337|2423|4171|341|6605|12665|14285|17853|16111|5101|5079|3531|3367|759|1165|1111|1871|17583|11995|12403|13305|13265|13217|13205|13779|1…	4.04e-21		GO:0042221	1.77167	0
1554	1065	GO Molecular Function		Adenyl ribonucleotide binding	2.76e-18	FKBP4|CFTR|PDK4|CAMK1G|PPP5C|ADCK2|STYK1|TRIB2|PSMC4|KIF22|EPHA8|TRIP13|MAP2K5|CDK13|STRADB|SLC22A4|AASDH|ABCC6|XYLB|CDC6|MAPK13|CDC34|MAPK12|MAPK1|DMC1|MCM5|TTLL12|PNPLA3|MYH9|CERK|RIPK3|PAPOLA|PYGL|VRK1|AURKA|SRMS|CSNK2A1|IDH3G|GUCY2F|ABCD1|ATP12A|NME3|NME4|CSK|RIPK2|CKM|SULT2A1|GSK3A|ABCF2|UBE2D4|NOD1|GCK|SETX|P2RX5|SHPK|P2RX1|RPS6KB1|MYH1|OAS3|STK38|MTREX|THG1L|RARS1|MLH1|PFKFB4|NEK4|EIF2AK2|…	128	17467|6025|10959|6335|9921|1691|15153|17265|6981|14287|3597|2095|17601|3411|8445|10459|15713|9829|15727|2423|14285|3367|4743|1871|12051|13273|13203|13699|13689|9601|9559|9555|10835|5865|4381|14729|15545|5463|611|1773|15649|175|1615|6387|14365|4487|10317|9177|8885|8681|3647|10201|18923|17831|15005|14931|15441|3397|4311|9355|11019|17433|15961|13713|2033|8905|9463|5433|3285|1235|17141|9507|5689|5473…	8.97e-21		GO:0032559	1.75591	0
5977	3382	GO Molecular Function		Heterocyclic compound binding	2.76e-18	ARF5|FKBP4|CYP26B1|CFTR|CYP51A1|PDK4|RALA|HOXA11|YBX2|CRY1|CAMK1G|PPP5C|ERCC1|HEBP1|COX15|HOXC8|TARBP1|DCN|GRN|NFE2L3|ADCK2|STYK1|GNA11|CREB3L3|TRIB2|GPKOW|PSMC4|KIF22|FOXJ2|PYGM|EPHA8|TRIP13|HSD17B10|MKRN2|GPATCH1|TNS1|MNT|TBX21|MAP2K5|CDK13|HEATR6|STRADB|PLOD1|RRN3|DIMT1|HBQ1|RBM22|ZW10|TRIP6|SLC22A4|SULT2B1|ESF1|SIRT4|TRMT6|TFAP4|NAT14|AASDH|DLD|ABCC6|SPAG7|CEBPE|XYLB|CDC6|FMO2|RAB26|MAPK13|ZN…	128	12565|17467|16153|6025|4281|10959|10799|16539|13021|17867|6335|9921|8373|10993|8271|18881|15129|16319|18825|17161|1691|15153|7333|7397|17265|11867|6981|14287|6689|16255|3597|2095|10723|9571|8377|8503|2573|13969|17601|3411|10941|8445|3171|1775|10381|5231|4089|19051|12703|10459|14923|18317|16297|11691|9439|14753|15713|14131|9829|603|16337|15727|2423|341|11939|14285|6103|17853|10867|3367|4743|1907|1…	9.08e-21		GO:1901363	1.75591	0
4787	2777	COMPARTMENTS		Nucleus	3.14e-18	FKBP4|USP28|BAIAP2L1|DVL2|HOXA11|CX3CL1|CRY1|CD74|RANBP9|CD4|PPP5C|ERCC1|CDH17|HOXC8|MRI1|TARBP1|PSMA4|NFE2L3|PKP2|YIPF1|INPP4A|CREB3L3|HDAC7|APPBP2|GPKOW|LMCD1|PSMC4|KDM4B|ACTL6B|FOXJ2|FSTL3|KRT14|MKRN2|GPATCH1|NGFR|NTN1|MNT|TBX21|TIGAR|CDK13|NDUFB4|ACTR6|STRADB|RRN3|DIMT1|RBM22|TRIP6|ESF1|TRMT6|TFAP4|PDCD7|GOLGA3|NAT14|DLD|CEBPE|OSGEP|CDC6|AAAS|CBX5|KLHL20|SIRT1|MZF1|PSMD8|STX1B|TIMM13|CDC34|GA…	128	17467|1905|10743|9307|16539|15533|17867|1315|3783|3965|9921|8373|1959|18881|17555|15129|14607|17161|13355|4223|14033|7397|14833|5031|11867|9057|6981|1339|18491|6689|4875|3631|9571|8377|423|4233|2573|13969|4889|3411|785|13943|8445|1775|10381|4089|12703|18317|11691|9439|9305|6717|14753|14131|16337|15721|2423|4213|4207|4171|17853|10867|11423|11353|3375|3367|4863|4743|1165|1907|1871|12051|11995|11997…	1.77e-20		GOCC:0005634	1.75031	0
3156	1929	COMPARTMENTS		Endomembrane system	5.06e-18	M6PR|CYP26B1|FUCA2|HS3ST1|CFTR|CYP51A1|TRAPPC6A|RHBDD2|PGLYRP1|CD74|CD4|QPCTL|XYLT2|SYT13|PIGQ|B4GALT7|GABARAPL2|MYOC|DCN|GRN|RCN1|YIPF1|SLC2A3|CREB3L3|CD22|KCNQ1|ST6GALNAC1|CEACAM1|TNFRSF1A|PIGB|ST6GAL1|NGFR|CDK13|CLIC5|PLOD1|MOGAT2|AQP2|HSD17B2|ZW10|PPP1R15A|MT3|SPG21|GOLGA3|GLG1|APOH|AAAS|CBX5|KLHL20|RAB26|TMEM14A|VCL|SIRT1|TMED1|STX1B|TECR|SNAP29|MMP11|MIF|MAPK1|PLA2G3|MICALL1|XBP1|HMOX1|ARSA…	128	9763|16153|871|15023|6025|4281|13225|8215|12735|1315|3965|13847|13081|9189|18755|8195|15077|12501|16319|18825|2099|4223|157|7397|11087|18609|5653|487|1337|13879|12379|423|3411|4219|3171|389|11863|2789|19051|12707|10327|9245|6717|18419|6063|4213|4207|4171|11939|10407|6495|17853|15011|11353|3409|769|727|1165|1871|2287|17427|11995|13305|13265|13205|13173|13779|13699|13689|11057|10835|8179|7469|7447|…	3.08e-20		GOCC:0012505	1.72958	0
6357	3569	GO Biological Process		Cellular response to stimulus	6.52e-18	FKBP4|CYP26B1|SEMA3F|CFTR|USP28|PDK4|RALA|DVL2|SKAP2|CX3CL1|RHBDD2|CRY1|CD74|RANBP9|CD4|PPP5C|ERCC1|GPRC5A|SCTR|SYT13|CDH17|FAM13B|GABARAPL2|MYOC|RTN4R|LCP2|GRN|UTS2|NFE2L3|INPP4A|STYK1|GNA11|CREB3L3|KCNQ1|TRPM5|KIF22|CEACAM1|TNFRSF1A|CELSR3|EPHA8|TRIP13|KRT20|FGF4|MKRN2|P2RY10|NGFR|NTN1|MNT|DRD4|SCT|TBX21|MAP2K5|TIGAR|FGF20|CPB2|TSPAN32|HSPB11|STRADB|RRN3|AQP2|NME8|HBQ1|RBM22|ZW10|PPP1R15A|TRIP6…	128	17467|16153|12175|6025|1905|10959|10799|9307|7053|15533|8215|17867|1315|3783|3965|9921|8373|11065|18057|9189|1959|3009|15077|12501|11933|18277|18825|5983|17161|14033|15153|7333|7397|18609|18571|14287|487|1337|17753|3597|2095|3639|4547|9571|9663|423|4233|2573|16661|16531|13969|17601|4889|6245|7399|12557|12205|8445|1775|11863|9073|5231|4089|19051|12707|12703|13983|10327|16297|4317|9439|9245|5451|42…	1.41e-20		GO:0051716	1.71858	0
1491	1025	GO Molecular Function		ATP binding	7.66e-18	FKBP4|CFTR|PDK4|CAMK1G|PPP5C|ADCK2|STYK1|TRIB2|PSMC4|KIF22|EPHA8|TRIP13|MAP2K5|CDK13|STRADB|SLC22A4|AASDH|ABCC6|XYLB|CDC6|MAPK13|CDC34|MAPK12|MAPK1|DMC1|MCM5|TTLL12|MYH9|CERK|RIPK3|PAPOLA|PYGL|VRK1|AURKA|SRMS|CSNK2A1|IDH3G|GUCY2F|ABCD1|ATP12A|NME3|NME4|CSK|RIPK2|CKM|GSK3A|ABCF2|UBE2D4|NOD1|GCK|SETX|P2RX5|SHPK|P2RX1|RPS6KB1|MYH1|OAS3|STK38|MTREX|THG1L|RARS1|MLH1|PFKFB4|NEK4|EIF2AK2|MSH2|TTL|HSPE1|…	128	17467|6025|10959|6335|9921|1691|15153|17265|6981|14287|3597|2095|17601|3411|8445|10459|15713|9829|15727|2423|14285|3367|4743|1871|12051|13273|13203|13689|9601|9559|9555|10835|5865|4381|14729|15545|5463|611|1773|15649|175|1615|6387|14365|4487|9177|8885|8681|3647|10201|18923|17831|15005|14931|15441|3397|4311|9355|11019|17433|15961|13713|2033|8905|9463|5433|3285|17141|9507|5689|5473|8091|311|2071|17…	2.79e-20		GO:0005524	1.71158	0
1773	1184	Monarch Phenotype		Abnormal muscle tone	8.7e-18	UBR7|ERCC1|COX15|XYLT2|PIGQ|B4GALT7|SLC2A3|KDM4B|ACTL6B|KIF22|PIGB|TRIP13|HSD17B10|CDK13|OSTM1|PLOD1|SPG21|EFNB1|DLD|OSGEP|AAAS|DHPS|NANS|STX1B|TECR|SNAP29|MAPK1|SLC25A1|ARSA|TXN2|ACO2|SOS2|PYGL|PIGH|VRK1|CYP24A1|EEF1A2|CSNK2A1|PROKR2|AHCY|PIGU|RNF125|STAG2|ABCD1|FA2H|STUB1|EXTL3|AGO2|TG|RNASEH2A|TGFB1|CRX|SLC5A5|PIK3R2|PON1|LAMB1|FKBP14|AEBP1|GCK|FKTN|SETX|STN1|DNAJC12|PIGL|PFN1|COL1A1|PHOX2B|PU…	128	17735|8373|8271|13081|18755|8195|157|1339|18491|14287|13879|2095|10723|3411|7303|3171|9245|4287|14131|15721|4213|10783|8615|11353|3409|769|1871|2295|13265|13685|9651|10919|10835|7447|5865|3527|14735|15545|16023|13381|13309|8203|1995|1773|493|16711|17203|17159|18051|4429|18101|18473|7889|7923|8963|9495|3723|10169|10201|8083|18923|7611|325|16243|16091|10367|3849|6247|2231|10995|10891|7321|5951|3477…	2.14e-20		HP:0003808	1.70605	0
1903	1256	Monarch Phenotype		Cognitive impairment	8.7e-18	USH1C|UBR7|ERCC1|COX15|XYLT2|PIGQ|OTC|GRN|SLC2A3|KDM4B|ACTL6B|TRIP13|HSD17B10|ST6GAL1|NTN1|CDK13|IMPG2|AQP2|SULT2B1|SPG21|EFNB1|DLL3|OSGEP|TGM1|CDC6|AAAS|NANS|STX1B|TECR|SNAP29|MAPK1|SLC25A1|DNAL4|ARSA|ACO2|VRK1|CYP24A1|EEF1A2|CSNK2A1|PROKR2|AHCY|PIGU|RNF125|STAG2|ABCD1|RP2|GLA|MMP2|ORC6|FA2H|TSC2|STUB1|EXTL3|AGO2|TG|RP1|RNASEH2A|CRX|SLC5A5|PIK3R2|LAMB1|LFNG|AIMP2|GCK|FKTN|CDH23|DNAJC12|PIGL|NAGL…	128	10501|17735|8373|8271|13081|18755|5947|18825|157|1339|18491|2095|10723|12379|4233|3411|7495|11863|14923|9245|4287|14331|15721|13413|2423|4213|8615|11353|3409|769|1871|2295|12487|13265|9651|5865|3527|14735|15545|16023|13381|13309|8203|1995|1773|18537|15731|3117|3059|493|1613|16711|17203|17159|18051|18437|4429|18473|7889|7923|9495|2885|16543|10201|8083|9859|325|16243|13473|3849|19041|6247|2231|1089…	2.14e-20		HP:0100543	1.70605	0
1820	1204	UniProt Keywords		Transferase	1.52e-17	HS3ST1|PDK4|CAMK1G|QPCTL|UBR7|INMT|XYLT2|PIGQ|B4GALT7|OTC|TARBP1|ADCK2|STYK1|ST6GALNAC1|PYGM|PIGB|EPHA8|ST6GAL1|MKRN2|MAP2K5|CDK13|OXCT1|MOGAT2|DIMT1|SULT2B1|SIRT4|NAT14|OSGEP|G2E3|TGM1|XYLB|DHPS|NANS|GSTA3|MAPK13|SIRT1|CDC34|MAPK12|MAPK1|PNPLA3|RBX1|CERK|RIPK3|PAPOLA|PYGL|GNPNAT1|PIGH|SPTLC2|VRK1|AURKA|PYGB|SRMS|CSNK2A1|RNF125|NME3|SETD6|PLA2G15|NME4|STUB1|CDIPT|CSK|TGM5|EXTL3|RIPK2|CKM|FBL|SULT…	128	15023|10959|6335|13847|17735|15993|13081|18755|8195|5947|15129|1691|15153|5653|16255|13879|3597|12379|9571|17601|3411|18581|389|10381|14923|16297|14753|15721|15523|13413|15727|10783|8615|12665|14285|17853|3367|4743|1871|13699|9773|9601|9559|9555|10835|8197|7447|7355|5865|4381|4865|14729|15545|8203|175|689|565|1615|16711|14349|6387|1717|17203|14365|4487|16897|10317|11533|9177|8681|6965|2885|12611|…	9.03e-20		KW-0808	1.68182	0
1636	1105	Monarch Phenotype		Abnormality of the respiratory system	1.55e-17	CFTR|COX15|TLL1|GNA11|GPKOW|KDM4B|ACTL6B|KIF22|TNFRSF1A|PYGM|TRIP13|KRT14|TBX21|FGF20|OSTM1|PLOD1|OXCT1|NME8|SULT2B1|DLL3|ABCC6|TGM1|CDC6|AAAS|VCL|SNAP29|MIF|SLC25A1|HMOX1|IL2RB|SOS2|VRK1|PABPN1|NFKBIA|PROKR2|FERMT1|AHCY|RNF125|STAG2|GLA|ORC6|TSC2|MEFV|EXTL3|AGO2|RNASEH2A|TGFB1|CD79A|EPOR|PON1|LFNG|STX1A|AIMP2|FKTN|BLNK|WNT3|SHPK|PIGL|PFN1|NAGLU|COL1A1|FOXN1|PHOX2B|NFKB1|WFS1|CTSC|SLC25A3|DAO|GLI…	128	6025|8271|11707|7333|11867|1339|18491|14287|1337|16255|2095|3631|13969|6245|7303|3171|18581|9073|14923|14331|9829|13413|2423|4213|6495|769|1165|2295|13305|9777|10919|5865|7125|6995|16023|15975|13381|8203|1995|15731|3059|1613|17193|17203|17159|4429|18101|17925|11469|8963|2885|3669|16543|8083|16639|14993|15005|16243|16091|13473|10367|2657|3849|2151|19041|8467|10995|7321|5025|3477|4839|14641|15893|1…	4.06e-20		HP:0002086	1.68097	0
2279	1457	GO Molecular Function		Catalytic activity, acting on a protein	1.58e-17	FKBP4|USP28|PDK4|PRSS21|RHBDD2|CAMK1G|CPA1|QPCTL|PPP5C|UBR7|XYLT2|B4GALT7|TLL1|ADCK2|STYK1|HDAC7|TRIB2|KDM4B|PRSS22|EPHA8|MKRN2|PTPN18|MAP2K5|MTMR7|CPB2|CDK13|FAP|STRADB|PLOD1|ADAM11|SIRT4|OTUB2|G2E3|TGM1|KLHL20|TPSD1|MAPK13|SIRT1|TGFBR3|CDC34|MAPK12|MMP11|MAPK1|PDXP|RHBDD3|ACR|TAB1|TXN2|RBX1|RIPK3|FKBP3|CTSG|GZMH|GZMB|VRK1|AURKA|CTSZ|SRMS|CSNK2A1|TXNL1|RNF125|GUCY2F|F9|MMP2|MMP15|PRSS54|PSMD7|SE…	128	17467|1905|10959|1849|8215|6335|7885|13847|9921|17735|13081|8195|11707|1691|15153|14833|17265|1339|6679|3597|9571|5331|17601|6267|7399|3411|9089|8445|3171|13983|16297|4801|15523|13413|4171|16485|14285|17853|16111|3367|4743|727|1871|17583|12403|13205|13779|13685|9773|9559|11077|11057|11007|11015|5865|4381|14913|14729|15545|10469|8203|611|1961|3117|957|173|693|689|1267|16711|17193|18169|6387|4401|1…	6.07e-20		GO:0140096	1.68013	0
1379	956	UniProt Keywords		ATP-binding	1.58e-17	CFTR|PDK4|CAMK1G|ADCK2|STYK1|PSMC4|KIF22|EPHA8|TRIP13|MAP2K5|CDK13|STRADB|SLC22A4|AASDH|ABCC6|XYLB|CDC6|MAPK13|CDC34|MAPK12|MAPK1|DMC1|MCM5|TTLL12|MYH9|CERK|RIPK3|PAPOLA|VRK1|AURKA|SRMS|CSNK2A1|IDH3G|ABCD1|ATP12A|NME3|NME4|CSK|RIPK2|CKM|GSK3A|ABCF2|UBE2D4|NOD1|GCK|SETX|SHPK|RPS6KB1|MYH1|OAS3|STK38|MTREX|RARS1|MLH1|PFKFB4|NEK4|EIF2AK2|MSH2|TTL|MSH6|CLCN6|WARS2|VPS4B|ADCK1|NEK9|PAPOLG|ATAD2B|PANK3|…	128	6025|10959|6335|1691|15153|6981|14287|3597|2095|17601|3411|8445|10459|15713|9829|15727|2423|14285|3367|4743|1871|12051|13273|13203|13689|9601|9559|9555|5865|4381|14729|15545|5463|1773|15649|175|1615|6387|14365|4487|9177|8885|8681|3647|10201|18923|15005|15441|3397|4311|9355|11019|15961|13713|2033|8905|9463|5433|3285|5689|5473|8091|311|2071|17881|18561|18909|8431|2061|7413|7231|7181|8557|3053|17111…	1.17e-19		KW-0067	1.68013	0
868	660	GO Biological Process		Organic acid metabolic process	4.25e-17	CYP26B1|CD74|CPA1|OTC|MRI1|SLC2A3|TNFRSF1A|HSD17B10|ST6GAL1|TIGAR|SULT2B1|SIRT4|AASDH|DLD|XYLB|ADH1A|FMO2|TECR|MIF|PLA2G3|XBP1|PNPLA3|ACO2|PCK2|CYP24A1|AHCY|ACOT8|IDH3G|ABCD1|PLA2G15|FA2H|DECR2|CRYM|DECR1|PYCR3|CYP4F3|ECH1|CYP4F2|SULT2A1|GAPDHS|PON1|CYP3A5|PLOD3|GCK|CYP26A1|MPO|SULT1E1|PDHX|DAO|LTA4H|ART4|TPI1|CMAS|IYD|B3GAT2|AGXT2|RARS1|EHHADH|RBP1|ACADL|ODC1|ATP6V1B1|WARS2|ATIC|ACOT2|RDH10|GSTM…	128	16153|1315|7885|5947|17555|157|1337|10723|12379|4889|14923|16297|15713|14131|15727|6551|341|3409|1165|2287|11995|13699|9651|7033|3527|13381|13263|5463|1773|565|493|1585|17191|14335|12121|6517|2811|1293|10317|8355|8963|543|13069|10201|16627|1457|1083|2231|7321|7039|4843|15893|12029|13233|18301|14879|15961|9551|4007|1235|11551|9507|8091|9167|17837|8791|10849|12251|10083|17419|3001|4339|881|17111|68…	9.49e-20		GO:0006082	1.63716	0
2405	1522	Monarch Phenotype		Abnormal eye physiology	4.39e-17	USH1C|UBR7|ERCC1|COX15|XYLT2|PIGQ|B4GALT7|MYOC|DCN|GRN|SLC2A3|GNA11|KDM4B|ACTL6B|KIF22|TNFRSF1A|PIGB|TRIP13|KRT14|HSD17B10|CDK13|OSTM1|IMPG2|PLOD1|EFNB1|DLD|ABCC6|OSGEP|TGM1|AAAS|NANS|TECR|SNAP29|MAPK1|SLC25A1|ARSA|ACO2|SOS2|PABPN1|EEF1A2|CSNK2A1|PROKR2|FERMT1|AHCY|PIGU|RNF125|STAG2|ABCD1|RP2|MMP2|DHODH|FA2H|STUB1|TGM5|EXTL3|AGO2|RP1|RNASEH2A|TGFB1|CD79A|LIM2|CRX|PIK3R2|TSPAN12|FKBP14|NOD1|PLOD3|…	128	10501|17735|8373|8271|13081|18755|8195|12501|16319|18825|157|7333|1339|18491|14287|1337|13879|2095|3631|10723|3411|7303|7495|3171|4287|14131|9829|15721|13413|4213|8615|3409|769|1871|2295|13265|9651|10919|7125|14735|15545|16023|15975|13381|13309|8203|1995|1773|18537|3117|4059|493|16711|1717|17203|17159|18437|4429|18101|17925|17929|18473|7923|2801|3723|3647|13069|10169|10201|8083|18923|16639|9859|3…	1.19e-19		HP:0012373	1.63575	0
1839	1212	Monarch Phenotype		Behavioral abnormality	5.81e-17	CFTR|USH1C|ERCC1|COX15|PIGQ|OTC|GRN|SLC2A3|GNA11|KDM4B|ACTL6B|TNFRSF1A|KRT14|HSD17B10|IMPG2|AQP2|SPG21|DLD|ABCC6|DHPS|STX1B|TECR|MAPK1|SLC25A1|ARSA|PVALB|RBX1|PYGL|PIGH|EEF1A2|CSNK2A1|PROKR2|AHCY|RNF125|STS|STAG2|ABCD1|RP2|GLA|FA2H|TSC2|EXTL3|AGO2|RP1|CPQ|RNASEH2A|TGFB1|CRX|COMP|PON1|HOXA2|AIMP2|CLIP2|SETX|CDH23|STN1|DNAJC12|PIGL|PFN1|SLC25A11|NAGLU|COL1A1|PHOX2B|GNRHR|WFS1|SPI1|PUS3|GALNT18|PDHX…	128	6025|10501|8373|8271|18755|5947|18825|157|7333|1339|18491|1337|3631|10723|7495|11863|9245|14131|9829|10783|11353|3409|1871|2295|13265|9843|9773|10835|7447|14735|15545|16023|13381|8203|5917|1995|1773|18537|15731|493|1613|17203|17159|18437|14321|4429|18101|18473|7847|8963|2929|16543|10721|18923|9859|7611|325|16243|16091|16137|13473|10367|3849|1151|19041|7237|6247|1129|2231|7321|5951|5767|7175|3477|…	1.62e-19		HP:0000708	1.62358	0
1448	993	Monarch Phenotype		Abdominal symptom	6.94e-17	CFTR|ERCC1|PIGQ|OTC|GNA11|KDM4B|ACTL6B|TNFRSF1A|PIGB|TRIP13|KRT14|HSD17B10|CA12|CDK13|OXCT1|AQP2|DLL3|DLD|ABCC6|CDC6|DHPS|TECR|MIF|SLC25A1|HMOX1|ARSA|TXN2|IL2RB|SOS2|PYGL|VRK1|CYP24A1|EEF1A2|CSNK2A1|PROKR2|PIGU|STAG2|ABCD1|GLA|ORC6|TSC2|MEFV|AGO2|TG|GSR|RNASEH2A|TGFB1|CD79A|EPOR|SLC5A5|PON1|LAMB1|STX1A|AIMP2|GLCCI1|C5|BLNK|PIGL|PFN1|SLC25A11|NAGLU|COL1A1|PHOX2B|WFS1|CCND1|DAO|CYP27B1|MYL2|CDKN1B|…	128	6025|8373|18755|5947|7333|1339|18491|1337|13879|2095|3631|10723|17573|3411|18581|11863|14331|14131|9829|2423|10783|3409|1165|2295|13305|13265|13685|9777|10919|10835|5865|3527|14735|15545|16023|13309|1995|1773|15731|3059|1613|17193|17159|18051|5671|4429|18101|17925|11469|7889|8963|9495|3669|16543|13059|9187|16639|16243|16091|16137|13473|10367|3849|19041|3505|7321|5951|3477|3439|16287|13233|15169|1…	1.99e-19		HP:0011458	1.61586	0
1992	1295	Monarch Phenotype		Abnormality of the mouth	7.1e-17	USH1C|PPP5C|UBR7|ERCC1|XYLT2|PIGQ|B4GALT7|KDM4B|ACTL6B|PYGM|PIGB|TRIP13|KRT14|HSD17B10|NTN1|FGF20|CDK13|CLIC5|OSTM1|PLOD1|SULT2B1|EFNB1|DLL3|ABCC6|OSGEP|TGM1|CDC6|DHPS|NANS|TECR|SNAP29|MAPK1|SLC25A1|MYH9|SOS2|PIGH|NFKBIA|CYP24A1|EEF1A2|CSNK2A1|PROKR2|FERMT1|AHCY|PIGU|RNF125|STAG2|ABCD1|GLA|MMP2|ORC6|DHODH|TSC2|MEFV|EXTL3|AGO2|TG|TGFB1|CD79A|SULT2A1|SLC5A5|PIK3R2|PON1|HOXA2|LFNG|FKBP14|AIMP2|SERPI…	128	10501|9921|17735|8373|13081|18755|8195|1339|18491|16255|13879|2095|3631|10723|4233|6245|3411|4219|7303|3171|14923|4287|14331|9829|15721|13413|2423|10783|8615|3409|769|1871|2295|13689|10919|7447|6995|3527|14735|15545|16023|15975|13381|13309|8203|1995|1773|15731|3117|3059|4059|1613|17193|17203|17159|18051|18101|17925|10317|7889|7923|8963|2929|2885|3723|16543|15819|13069|10169|10201|8083|16639|9859|…	2.1e-19		HP:0000153	1.61487	0
1954	1274	Monarch Phenotype		Abnormal skull morphology	7.1e-17	CYP26B1|CFTR|ERCC1|COX15|PIGQ|B4GALT7|GPKOW|KDM4B|ACTL6B|KIF22|PIGB|TRIP13|KRT14|HSD17B10|CDK13|OSTM1|PLOD1|NME8|EFNB1|DLL3|DLD|OSGEP|CDC6|AAAS|NANS|TECR|SNAP29|MIF|MAPK1|SLC25A1|HMOX1|TXN2|ACO2|SOS2|PIGH|NFKBIA|EEF1A2|CSNK2A1|FERMT1|AHCY|PIGU|RNF125|STAG2|MMP2|ORC6|DHODH|STUB1|EXTL3|AGO2|TG|RNASEH2A|TGFB1|CD79A|CRX|SLC5A5|PIK3R2|LAMB1|LFNG|STX1A|AIMP2|PLOD3|AEBP1|GCK|FKTN|BLNK|WNT3|SHPK|PIGL|NAG…	128	16153|6025|8373|8271|18755|8195|11867|1339|18491|14287|13879|2095|3631|10723|3411|7303|3171|9073|4287|14331|14131|15721|2423|4213|8615|3409|769|1165|1871|2295|13305|13685|9651|10919|7447|6995|14735|15545|15975|13381|13309|8203|1995|3117|3059|4059|16711|17203|17159|18051|4429|18101|17925|18473|7889|7923|9495|2885|3669|16543|13069|10169|10201|8083|16639|14993|15005|16243|13473|10367|2151|6247|2231|…	2.18e-19		HP:0000929	1.61487	0
1607	1082	Monarch Phenotype		Seizure	7.1e-17	UBR7|ERCC1|COX15|PIGQ|OTC|GRN|SLC2A3|KCNQ1|KDM4B|ACTL6B|KIF22|PIGB|TRIP13|HSD17B10|CDK13|OSTM1|AQP2|DLD|ABCC6|OSGEP|AAAS|DHPS|NANS|STX1B|ATP5F1D|TECR|SNAP29|MAPK1|SLC25A1|ARSA|TXN2|ACO2|PIGH|EEF1A2|CSNK2A1|PROKR2|PIGU|RNF125|STAG2|ABCD1|GLA|FA2H|TSC2|STUB1|MEFV|EXTL3|AGO2|RNASEH2A|TGFB1|CRX|PIK3R2|LAMB1|AIMP2|GCK|FKTN|PIGL|NAGLU|PHOX2B|WFS1|PUS3|PDHX|CYP27B1|MGP|NUP107|FIG4|PCDH12|RARS1|MLH1|EHHA…	128	17735|8373|8271|18755|5947|18825|157|18609|1339|18491|14287|13879|2095|10723|3411|7303|11863|14131|9829|15721|4213|10783|8615|11353|5079|3409|769|1871|2295|13265|13685|9651|7447|14735|15545|16023|13309|8203|1995|1773|15731|493|1613|16711|17193|17203|17159|4429|18101|18473|7923|9495|16543|10201|8083|16243|13473|3849|19041|6247|2231|5951|4839|14641|14837|14757|15961|13713|9551|11085|9463|5433|575|1…	2.14e-19		HP:0001250	1.61487	0
4721	2722	GO Cellular Component		Endomembrane system	7.31e-17	ARF5|M6PR|CYP26B1|FUCA2|HS3ST1|CFTR|CYP51A1|TRAPPC6A|RHBDD2|PGLYRP1|CAMK1G|CD74|CD4|QPCTL|XYLT2|SYT13|PIGQ|B4GALT7|GABARAPL2|MYOC|TTC17|RTN4R|DCN|GRN|RCN1|YIPF1|INPP4A|SLC2A3|CREB3L3|CD22|KCNQ1|ST6GALNAC1|ACAP1|ANO8|CEACAM1|TNFRSF1A|PIGB|FSTL3|EPHA8|ST6GAL1|NGFR|MTMR7|CDK13|TRAM2|CLIC5|PLOD1|MOGAT2|AQP2|HSD17B2|ZW10|PPP1R15A|MT3|SULT2B1|SPG21|GOLGA3|GLG1|DLD|ABCC6|APOH|G2E3|AAAS|CBX5|KLHL20|FMO2|…	128	12565|9763|16153|871|15023|6025|4281|13225|8215|12735|6335|1315|3965|13847|13081|9189|18755|8195|15077|12501|13907|11933|16319|18825|2099|4223|14033|157|7397|11087|18609|5653|11909|3127|487|1337|13879|4875|3597|12379|423|6267|3411|8433|4219|3171|389|11863|2789|19051|12707|10327|14923|9245|6717|18419|14131|9829|6063|15523|4213|4207|4171|341|11939|10407|9875|6495|17853|15011|11353|3409|759|769|727|…	6.78e-19		GO:0012505	1.61361	0
2347	1486	GO Molecular Function		Hydrolase activity	7.93e-17	ARF5|FUCA2|CFTR|USP28|RALA|PRSS21|RHBDD2|PGLYRP1|CPA1|PPP5C|TLL1|INPP4A|GNA11|HDAC7|PSMC4|KIF22|PRSS22|TRIP13|PTPN18|TIGAR|MTMR7|CPB2|FAP|ADAM11|SIRT4|OTUB2|RAB26|TPSD1|SIRT1|MMP11|PLA2G3|PDXP|GTPBP1|RHBDD3|APOBEC3D|HMOX1|MCM5|ARSA|RASD2|ACR|TAB1|PNPLA3|CTSG|GZMH|GZMB|APEX1|CTSZ|EEF1A2|AHCY|ACOT8|APMAP|STS|F9|ABCD1|GLA|ATP12A|NTHL1|MMP2|DHODH|MMP15|PRSS54|PSMD7|PLA2G15|MPG|CAPN15|RASL12|CTSH|AGO2…	128	12565|871|6025|1905|10799|1849|8215|12735|7885|9921|11707|14033|7333|14833|6981|14287|6679|2095|5331|4889|6267|7399|9089|13983|16297|4801|11939|16485|17853|727|2287|17583|12587|12403|12357|13305|13273|13265|13249|13205|13779|13699|11057|11007|11015|7153|14913|14735|13381|13263|13255|5917|1961|1773|15731|15649|3181|3117|4059|957|173|693|565|1785|18169|3139|4401|17159|14321|14891|16363|9491|5597|69…	3.22e-19		GO:0016787	1.61007	0
2018	1308	Monarch Phenotype		Abnormality of limbs	8.64e-17	CYP26B1|CFTR|HOXA11|UBR7|ERCC1|XYLT2|PIGQ|B4GALT7|TLL1|GPKOW|KDM4B|ACTL6B|KIF22|PIGB|TRIP13|KRT14|FGF20|CDK13|OSTM1|PLOD1|NME8|SPG21|EFNB1|DLL3|ABCC6|OSGEP|TGM1|CDC6|AAAS|DHPS|NANS|VCL|STX1B|SNAP29|MIF|MAPK1|SLC25A1|HMOX1|SOS2|PIGH|SPTLC2|VRK1|PABPN1|EEF1A2|CSNK2A1|PROKR2|FERMT1|AHCY|RNF125|STAG2|ABCD1|GLA|MMP2|ORC6|DHODH|FA2H|STUB1|MEFV|TGM5|EXTL3|AGO2|TG|TGFB1|SLC5A5|PIK3R2|COMP|LFNG|FKBP14|STX…	128	16153|6025|16539|17735|8373|13081|18755|8195|11707|11867|1339|18491|14287|13879|2095|3631|6245|3411|7303|3171|9073|9245|4287|14331|9829|15721|13413|2423|4213|10783|8615|6495|11353|769|1165|1871|2295|13305|10919|7447|7355|5865|7125|14735|15545|16023|15975|13381|8203|1995|1773|15731|3117|3059|4059|493|16711|17193|1717|17203|17159|18051|18101|7889|7923|7847|2885|3723|3669|13069|10169|8083|18923|325|…	2.76e-19		HP:0040064	1.60635	0
1919	1253	Monarch Phenotype		Abnormality of the ear	9.95e-17	USH1C|HOXA11|UBR7|ERCC1|COX15|XYLT2|PIGQ|B4GALT7|KCNQ1|GPKOW|KDM4B|ACTL6B|TNFRSF1A|PIGB|TRIP13|HSD17B10|FGF20|CDK13|OSTM1|IMPG2|PLOD1|NME8|SULT2B1|EFNB1|DLL3|ABCC6|OSGEP|TGM1|CDC6|AAAS|DHPS|NANS|VCL|SNAP29|MAPK1|SLC25A1|ARSA|MYH9|IL2RB|ACO2|SOS2|PIGH|EEF1A2|CSNK2A1|PROKR2|PIGU|STAG2|ABCD1|RP2|GLA|ORC6|DHODH|STUB1|CRYM|AGO2|TG|RP1|RNASEH2A|TGFB1|CD79A|CRX|EPOR|SLC5A5|HGF|LAMB1|HOXA2|LFNG|FKBP14|PL…	128	10501|16539|17735|8373|8271|13081|18755|8195|18609|11867|1339|18491|1337|13879|2095|10723|6245|3411|7303|7495|3171|9073|14923|4287|14331|9829|15721|13413|2423|4213|10783|8615|6495|769|1871|2295|13265|13689|9777|9651|10919|7447|14735|15545|16023|13309|1995|1773|18537|15731|3059|4059|16711|17191|17159|18051|18437|4429|18101|17925|18473|11469|7889|8907|9495|2929|2885|3723|13069|10169|10201|8083|1663…	3.26e-19		HP:0000598	1.60022	0
1673	1117	Monarch Phenotype		Abnormality of the vasculature	9.95e-17	CFTR|USP28|SKAP2|HOXA11|UBR7|ERCC1|MYOC|OTC|TLL1|PKP2|HDAC7|KCNQ1|KDM4B|ACTL6B|TNFRSF1A|TRIP13|KRT14|OSTM1|IMPG2|PLOD1|NME8|SULT2B1|GLG1|DLL3|ABCC6|TGM1|SERPIND1|SNAP29|MIF|MAPK1|HMOX1|MYH9|IL2RB|SOS2|PROCR|FERMT1|RNF125|STAG2|F9|RP2|GLA|MMP2|TSC2|MEFV|TGM5|EXTL3|AGO2|RP1|RNASEH2A|TGFB1|CD79A|CRX|EPOR|PIK3R2|LFNG|FKBP14|STX1A|SERPINE1|PLOD3|AEBP1|FKTN|SETX|BLNK|STN1|SHPK|PIGL|SLC25A11|NAGLU|COL1A…	128	6025|1905|7053|16539|17735|8373|12501|5947|11707|13355|14833|18609|1339|18491|1337|2095|3631|7303|7495|3171|9073|14923|18419|14331|9829|13413|759|769|1165|1871|13305|13689|9777|10919|4819|15975|8203|1995|1961|18537|15731|3117|1613|17193|1717|17203|17159|18437|4429|18101|17925|18473|11469|7923|2885|3723|3669|15819|13069|10169|8083|18923|16639|7611|15005|16243|16137|13473|10367|2151|19041|3505|3439…	3.3e-19		HP:0002597	1.60022	0
2268	1442	GO Molecular Function		Transferase activity	9.98e-17	HS3ST1|PDK4|TSR3|CAMK1G|QPCTL|UBR7|INMT|XYLT2|B4GALT7|OTC|TARBP1|ADCK2|STYK1|HDAC7|TRIB2|ST6GALNAC1|PYGM|PIGB|EPHA8|ST6GAL1|MKRN2|MAP2K5|CDK13|STRADB|OXCT1|MOGAT2|DIMT1|SULT2B1|SIRT4|NAT14|OSGEP|G2E3|TGM1|XYLB|KLHL20|DHPS|NANS|GSTA3|MAPK13|SIRT1|TGFBR3|CDC34|MAPK12|MAPK1|TAB1|PNPLA3|RBX1|CERK|RIPK3|PAPOLA|POLE2|PYGL|GNPNAT1|PIGH|SPTLC2|VRK1|PCK2|AURKA|PYGB|SRMS|CSNK2A1|CDK5RAP1|RNF125|GUCY2F|POLR…	128	15023|10959|15815|6335|13847|17735|15993|13081|8195|5947|15129|1691|15153|14833|17265|5653|16255|13879|3597|12379|9571|17601|3411|8445|18581|389|10381|14923|16297|14753|15721|15523|13413|15727|4171|10783|8615|12665|14285|17853|16111|3367|4743|1871|13779|13699|9773|9601|9559|9555|10947|10835|8197|7447|7355|5865|7033|4381|4865|14729|15545|12593|8203|611|4035|175|689|565|1615|16711|17193|14349|6387|…	4.25e-19		GO:0016740	1.60009	0
1786	1179	Monarch Phenotype		Abnormal cerebral morphology	1.12e-16	USP28|USH1C|ERCC1|COX15|PIGQ|OTC|GRN|SLC2A3|GNA11|GPKOW|KDM4B|ACTL6B|PIGB|TRIP13|HSD17B10|NTN1|CDK13|OSTM1|SPG21|EFNB1|DLL3|DLD|ABCC6|OSGEP|CDC6|AAAS|NANS|STX1B|TECR|SNAP29|MAPK1|SLC25A1|DNAL4|ARSA|TXN2|ACO2|PIGH|VRK1|PROCR|EEF1A2|CSNK2A1|PROKR2|AHCY|PIGU|RNF125|STAG2|ABCD1|ORC6|FA2H|TSC2|STUB1|EXTL3|RNASEH2A|TGFB1|PIK3R2|LAMB1|LFNG|AIMP2|FKTN|CDH23|WNT3|SHPK|PIGL|WFS1|CTSC|PUS3|PDHX|POLR3B|MGP|N…	128	1905|10501|8373|8271|18755|5947|18825|157|7333|11867|1339|18491|13879|2095|10723|4233|3411|7303|9245|4287|14331|14131|9829|15721|2423|4213|8615|11353|3409|769|1871|2295|12487|13265|13685|9651|7447|5865|4819|14735|15545|16023|13381|13309|8203|1995|1773|3059|493|1613|16711|17203|4429|18101|7923|9495|2885|16543|8083|9859|14993|15005|16243|19041|8467|6247|2231|10891|4839|14641|15169|14837|417|14757|1…	3.85e-19		HP:0002060	1.59508	0
3533	2115	GO Biological Process		Positive regulation of macromolecule metabolic process	1.25e-16	CYP26B1|DVL2|HOXA11|CX3CL1|CRY1|CD74|RANBP9|CD4|ERCC1|GPRC5A|LCP2|DCN|GRN|CREB3L3|TRIB2|PSMC4|ACTL6B|PRSS22|FOXJ2|TNFRSF1A|FSTL3|FGF4|MKRN2|NGFR|DRD4|TBX21|MAP2K5|TIGAR|FGF20|CDK13|ACTR6|STRADB|RRN3|DIMT1|RBM22|PPP1R15A|MT3|TFAP4|NAT14|CEBPE|CDC6|MAPK13|SIRT1|MZF1|FGF22|MAPK12|MIF|OSM|MAPK1|PLA2G3|XBP1|GTPBP1|RHBDD3|HMOX1|RASD2|CBX7|TAB1|MYH9|RBX1|PHF5A|RIPK3|APEX1|NFKBIA|PSME2|AURKA|MYBL2|CSNK2A…	128	16153|9307|16539|15533|17867|1315|3783|3965|8373|11065|18277|16319|18825|7397|17265|6981|18491|6679|6689|1337|4875|4547|9571|423|16661|13969|17601|4889|6245|3411|13943|8445|1775|10381|4089|12707|10327|9439|14753|16337|2423|14285|17853|10867|3531|4743|1165|1111|1871|2287|11995|12587|12403|13305|13249|13217|13779|13689|9773|9655|9559|7153|6995|3083|4381|18483|15545|15975|12593|5909|2043|3175|16711|…	2.86e-19		GO:0010604	1.59031	0
1076	782	DISEASES		Disease of metabolism	1.3e-16	M6PR|FUCA2|PPP5C|COX15|SLC7A9|OTC|GRN|GNA11|KCNQ1|TNFRSF1A|PYGM|KRT14|PCDHB4|CETP|DLD|ADH1A|CBX5|TIMM13|SLC25A1|ARSA|PNPLA3|PYGL|CYP24A1|PYGB|AHCY|F9|GLA|MEFV|CDIPT|TG|RETN|CYP4F2|SLC1A6|GSK3A|GCK|CYP26A1|DNAJC12|PIGL|C1QBP|NAGLU|CD38|WFS1|APOC3|PDHX|MGP|TPI1|RARS1|EHHADH|UMPS|APOB|NDUFS7|GGCX|PRTN3|SLC35D1|SLC19A2|CTSD|APOA1|TTR|FGF23|SLC25A2|IAPP|PEX16|CAT|BBS9|AKR1D1|ACADS|ATP7B|TTC21B|KCNJ2|M…	128	9763|871|9921|8271|10231|5947|18825|7333|18609|1337|16255|3631|13651|10397|14131|6551|4207|3375|2295|13265|13699|10835|3527|4865|13381|1961|15731|17193|14349|18051|4175|1293|1747|9177|10201|16627|325|16243|16579|13473|2567|19041|4705|2231|4839|15893|15961|9551|18095|6879|575|16767|9021|10223|18905|10217|8097|3887|13973|6251|3873|12405|12279|15115|12251|10083|8557|18255|14743|3053|4339|881|751|171…	1.13e-19		DOID:0014667	1.58861	0
1814	1193	Monarch Phenotype		Abnormal forebrain morphology	1.53e-16	USP28|USH1C|ERCC1|COX15|PIGQ|OTC|GRN|SLC2A3|GNA11|GPKOW|KDM4B|ACTL6B|PIGB|TRIP13|HSD17B10|NTN1|CDK13|OSTM1|SPG21|EFNB1|DLL3|DLD|ABCC6|OSGEP|CDC6|AAAS|NANS|STX1B|TECR|SNAP29|MAPK1|SLC25A1|DNAL4|ARSA|TXN2|ACO2|PIGH|VRK1|PROCR|EEF1A2|CSNK2A1|PROKR2|AHCY|PIGU|RNF125|STAG2|ABCD1|ORC6|FA2H|TSC2|STUB1|EXTL3|RNASEH2A|TGFB1|PIK3R2|LAMB1|LFNG|AIMP2|FKTN|CDH23|WNT3|SHPK|PIGL|WFS1|CTSC|PUS3|PDHX|POLR3B|MGP|N…	128	1905|10501|8373|8271|18755|5947|18825|157|7333|11867|1339|18491|13879|2095|10723|4233|3411|7303|9245|4287|14331|14131|9829|15721|2423|4213|8615|11353|3409|769|1871|2295|12487|13265|13685|9651|7447|5865|4819|14735|15545|16023|13381|13309|8203|1995|1773|3059|493|1613|16711|17203|4429|18101|7923|9495|2885|16543|8083|9859|14993|15005|16243|19041|8467|6247|2231|10891|4839|14641|15169|14837|417|14757|1…	5.4e-19		HP:0100547	1.58153	0
846	642	GO Biological Process		Oxoacid metabolic process	1.8e-16	CYP26B1|CD74|CPA1|OTC|MRI1|SLC2A3|TNFRSF1A|HSD17B10|ST6GAL1|TIGAR|SULT2B1|SIRT4|AASDH|DLD|XYLB|ADH1A|TECR|MIF|PLA2G3|XBP1|PNPLA3|ACO2|PCK2|CYP24A1|AHCY|ACOT8|IDH3G|ABCD1|PLA2G15|FA2H|DECR2|CRYM|DECR1|PYCR3|CYP4F3|ECH1|CYP4F2|SULT2A1|GAPDHS|PON1|CYP3A5|PLOD3|GCK|CYP26A1|MPO|SULT1E1|PDHX|DAO|LTA4H|ART4|TPI1|CMAS|IYD|B3GAT2|AGXT2|RARS1|EHHADH|RBP1|ACADL|ODC1|ATP6V1B1|WARS2|ATIC|ACOT2|RDH10|GSTM2|AKR…	128	16153|1315|7885|5947|17555|157|1337|10723|12379|4889|14923|16297|15713|14131|15727|6551|3409|1165|2287|11995|13699|9651|7033|3527|13381|13263|5463|1773|565|493|1585|17191|14335|12121|6517|2811|1293|10317|8355|8963|543|13069|10201|16627|1457|1083|2231|7321|7039|4843|15893|12029|13233|18301|14879|15961|9551|4007|1235|11551|9507|8091|9167|17837|8791|10849|12251|10083|17419|3001|4339|881|17111|6829|1…	4.25e-19		GO:0043436	1.57447	0
1689	1123	Monarch Phenotype		Abnormal central motor function	1.82e-16	CFTR|USH1C|ERCC1|COX15|PIGQ|OTC|GRN|SLC2A3|GNA11|KDM4B|ACTL6B|HSD17B10|NTN1|OSTM1|SPG21|DLD|ABCC6|OSGEP|AAAS|DHPS|NANS|STX1B|TECR|SNAP29|SLC25A1|DNAL4|ARSA|TXN2|ACO2|VRK1|EEF1A2|PROKR2|PIGU|RNF125|STAG2|ABCD1|GLA|FA2H|TSC2|STUB1|EXTL3|RNASEH2A|TGFB1|CRX|PON1|LAMB1|GCK|FKTN|SETX|CDH23|STN1|DNAJC12|PIGL|PFN1|SLC25A11|WFS1|PDHX|POLR3B|DAO|MYF5|NUP107|TPI1|FIG4|THG1L|PCDH12|RARS1|MLH1|CRBN|EIF2AK2|MS…	128	6025|10501|8373|8271|18755|5947|18825|157|7333|1339|18491|10723|4233|7303|9245|14131|9829|15721|4213|10783|8615|11353|3409|769|2295|12487|13265|13685|9651|5865|14735|16023|13309|8203|1995|1773|15731|493|1613|16711|17203|4429|18101|18473|8963|9495|10201|8083|18923|9859|7611|325|16243|16091|16137|19041|2231|10891|7321|5767|14641|15893|14837|17433|14757|15961|13713|11085|9463|5433|6879|575|10597|115…	6.55e-19		HP:0011442	1.57399	0
3246	1960	GO Biological Process		Animal organ development	2.91e-16	FKBP4|CYP26B1|SEMA3F|CFTR|USH1C|DVL2|HOXA11|CD74|CD4|ERCC1|SCTR|CDH17|MYOC|OTC|HOXC8|RTN4R|DCN|RCN1|PKP2|GNA11|KCNQ1|NOX3|KDM4B|ACTL6B|TNFRSF1A|FSTL3|FGF4|NGFR|NTN1|SCT|TBX21|MAP2K5|FGF20|CPB2|CDK13|OSTM1|IMPG2|HSPB11|OXCT1|AQP2|HSD17B2|MT3|CHRD|EFNB1|GLG1|DLL3|CEBPE|TGM1|SEMA4G|SIRT1|TGFBR3|EFNA2|FGF22|MAPK12|MAPK1|LGALS1|DMC1|HSCB|XBP1|RTCB|RHBDD3|BIK|HMOX1|TAB1|MYH9|PVALB|UPK3A|ACO2|RIPK3|SPTL…	128	17467|16153|12175|6025|10501|9307|16539|1315|3965|8373|18057|1959|12501|5947|18881|11933|16319|2099|13355|7333|18609|2873|1339|18491|1337|4875|4547|423|4233|16531|13969|17601|6245|7399|3411|7303|7495|12205|18581|11863|2789|10327|5451|4287|18419|14331|16337|13413|6605|17853|16111|5101|3531|4743|1871|17577|12051|12049|11995|11997|12403|13311|13305|13779|13689|9843|9815|9651|9559|7355|7347|7033|4381…	7.06e-19		GO:0048513	1.55361	0
2936	1796	GO Biological Process		Cellular aromatic compound metabolic process	3.19e-16	USP28|TSR3|YBX2|PPP5C|ERCC1|COX15|TARBP1|NFE2L3|GPKOW|KIF22|TNFRSF1A|TRIP13|HSD17B10|MKRN2|GPATCH1|MNT|DRD4|TIGAR|CDK13|NDUFB4|RRN3|DIMT1|RBM22|SULT2B1|ESF1|TRMT6|PDCD7|NAT14|DLD|ABCC6|OSGEP|CDC6|NANS|SIRT1|ATP5F1D|TECR|CDC34|SNRPD3|MAPK1|SLC25A1|PDXP|DMC1|XBP1|RTCB|GTPBP1|APOBEC3D|HMOX1|MCM5|RBX1|PHF5A|PMM1|PAPOLA|SNAPC1|POLE2|GNPNAT1|ALKBH1|APEX1|PABPN1|CDK5RAP1|AHCY|ACOT8|PGRMC1|GUCY2F|ABCD1|N…	128	1905|15815|13021|9921|8373|8271|15129|17161|11867|14287|1337|2095|10723|9571|8377|2573|16661|4889|3411|785|1775|10381|4089|14923|18317|11691|9305|14753|14131|9829|15721|2423|8615|17853|5079|3409|3367|1907|1871|2295|17583|12051|11995|11997|12587|12357|13305|13273|9773|9655|9639|9555|10125|10947|8197|7347|7153|7125|12593|13381|13263|5881|611|1773|3181|3059|4059|4035|175|1785|1615|16711|17191|14363|…	8.05e-19		GO:0006725	1.54962	0
3114	1890	GO Biological Process		Positive regulation of cellular metabolic process	3.19e-16	DVL2|HOXA11|CX3CL1|CD74|CD4|ERCC1|GPRC5A|LCP2|DCN|CREB3L3|TRIB2|ACTL6B|FOXJ2|TNFRSF1A|FSTL3|EPHA8|FGF4|MKRN2|NGFR|DRD4|TBX21|MAP2K5|TIGAR|FGF20|CDK13|ACTR6|STRADB|RRN3|DIMT1|RBM22|PPP1R15A|MT3|TFAP4|NAT14|CEBPE|CDC6|SIRT1|MZF1|FGF22|MIF|OSM|MAPK1|PLA2G3|XBP1|GTPBP1|HMOX1|CBX7|TAB1|RBX1|PHF5A|RIPK3|SPTLC2|APEX1|NFKBIA|AURKA|MYBL2|EEF1A2|CDK5RAP1|PSMD10|PAGE4|ABCD1|ZNF263|TSC2|STUB1|MEFV|MAZ|MGA|CS…	128	9307|16539|15533|1315|3965|8373|11065|18277|16319|7397|17265|18491|6689|1337|4875|3597|4547|9571|423|16661|13969|17601|4889|6245|3411|13943|8445|1775|10381|4089|12707|10327|9439|14753|16337|2423|17853|10867|3531|1165|1111|1871|2287|11995|12587|13305|13217|13779|9773|9655|9559|7355|7153|6995|4381|18483|14735|12593|5909|2043|1773|3175|1613|16711|17193|14363|12939|6387|17159|14365|14891|15689|9491|5…	7.94e-19		GO:0031325	1.54962	0
1680	1115	Monarch Phenotype		Abnormality of cardiovascular system morphology	3.6e-16	CFTR|USP28|SKAP2|UBR7|COX15|XYLT2|PIGQ|B4GALT7|MYOC|OTC|TLL1|PKP2|HDAC7|KCNQ1|LMCD1|KDM4B|ACTL6B|TNFRSF1A|PYGM|TRIP13|HSD17B10|FGF20|CDK13|PLOD1|NME8|GLG1|DLL3|DLD|ABCC6|VCL|ATP5F1D|SERPIND1|SNAP29|MIF|MAPK1|HMOX1|SOS2|PYGL|CYP24A1|PROCR|CSNK2A1|PROKR2|AHCY|STAG2|F9|GLA|MMP2|DHODH|TSC2|MEFV|EXTL3|AGO2|RNASEH2A|TGFB1|EPOR|PIK3R2|LFNG|FKBP14|STX1A|SERPINE1|PLOD3|AEBP1|GCK|FKTN|PIGL|SLC25A11|C1QBP|N…	128	6025|1905|7053|17735|8271|13081|18755|8195|12501|5947|11707|13355|14833|18609|9057|1339|18491|1337|16255|2095|10723|6245|3411|3171|9073|18419|14331|14131|9829|6495|5079|759|769|1165|1871|13305|10919|10835|3527|4819|15545|16023|13381|1995|1961|15731|3117|4059|1613|17193|17203|17159|4429|18101|11469|7923|2885|3723|3669|15819|13069|10169|10201|8083|16243|16137|16579|13473|10367|2151|19041|10995|5025…	1.33e-18		HP:0030680	1.54437	0
1824	1191	TISSUES		Blood	3.63e-16	FKBP4|RALA|SKAP2|PRSS21|PGLYRP1|CD74|CD4|PSMA4|LCP2|GRN|SLC2A3|GNA11|CD22|PSMC4|CEACAM1|TNFRSF1A|KRT14|MKRN2|TNS1|TBX21|PPP1R15A|ESF1|GOLGA3|GLG1|AASDH|HAUS4|PSMD5|MAPK13|VCL|TGFBR3|TECR|MIF|OSM|SNRPD3|MAPK1|LGALS1|RTCB|MYH9|RIPK3|FKBP3|CTSG|GZMB|PYGL|PSMA3|APEX1|NFKBIA|AURKA|PYGB|CTSZ|TUBB1|AHCY|TXNL1|PGRMC1|TIMP1|GLA|TSC2|MEFV|DECR1|EIF3E|GSR|CYP4F3|ECH1|RELB|TGFB1|EPOR|RPL18A|PON1|HGF|NAMPT|PP…	128	17467|10799|7053|1849|12735|1315|3965|14607|18277|18825|157|7333|11087|6981|487|1337|3631|9571|8503|13969|12707|18317|6717|18419|15713|14327|7557|14285|6495|16111|3409|1165|1111|1907|1871|17577|11997|13689|9559|11077|11057|11015|10835|7439|7153|6995|4381|4865|14913|14909|13381|10469|5881|18389|15731|1613|17193|14335|15689|5671|6517|2811|2725|18101|11469|7887|8963|8907|6965|331|1457|17701|19043|14…	2.99e-18		BTO:0000089	1.54401	0
1758	1158	Monarch Phenotype		Abnormality of movement	3.67e-16	CFTR|ERCC1|COX15|PIGQ|GRN|SLC2A3|GNA11|KDM4B|ACTL6B|PIGB|HSD17B10|NTN1|OSTM1|IMPG2|PLOD1|SPG21|DLD|ABCC6|AAAS|DHPS|STX1B|ATP5F1D|TECR|SNAP29|SLC25A1|DNAL4|ARSA|TXN2|ACO2|VRK1|PABPN1|EEF1A2|PROKR2|RNF125|STAG2|ABCD1|RP2|GLA|MMP2|FA2H|TSC2|STUB1|EXTL3|TG|RP1|RNASEH2A|TGFB1|CRX|SLC5A5|COMP|AIMP2|GCK|FKTN|SETX|STN1|DNAJC12|PIGL|PFN1|SLC25A11|NAGLU|WFS1|PUS3|PDHX|POLR3B|CYP27B1|MYF5|MYL2|TPI1|COX6A1|I…	128	6025|8373|8271|18755|18825|157|7333|1339|18491|13879|10723|4233|7303|7495|3171|9245|14131|9829|4213|10783|11353|5079|3409|769|2295|12487|13265|13685|9651|5865|7125|14735|16023|8203|1995|1773|18537|15731|3117|493|1613|16711|17203|18051|18437|4429|18101|18473|7889|7847|16543|10201|8083|18923|7611|325|16243|16091|16137|13473|19041|6247|2231|10891|5951|5767|3477|15893|12415|13233|14837|12419|12329|17…	1.38e-18		HP:0100022	1.54353	0
819	623	GO Biological Process		Carboxylic acid metabolic process	3.94e-16	CYP26B1|CD74|CPA1|OTC|MRI1|SLC2A3|TNFRSF1A|HSD17B10|ST6GAL1|TIGAR|SIRT4|AASDH|DLD|XYLB|ADH1A|TECR|MIF|PLA2G3|XBP1|PNPLA3|ACO2|PCK2|CYP24A1|AHCY|ACOT8|IDH3G|ABCD1|PLA2G15|FA2H|DECR2|CRYM|DECR1|PYCR3|CYP4F3|ECH1|CYP4F2|SULT2A1|GAPDHS|PON1|CYP3A5|PLOD3|GCK|CYP26A1|PDHX|DAO|LTA4H|ART4|TPI1|CMAS|IYD|B3GAT2|AGXT2|RARS1|EHHADH|RBP1|ACADL|ODC1|ATP6V1B1|WARS2|ATIC|ACOT2|RDH10|GSTM2|AKR1D1|ACADS|FAAH|PTGIS…	128	16153|1315|7885|5947|17555|157|1337|10723|12379|4889|16297|15713|14131|15727|6551|3409|1165|2287|11995|13699|9651|7033|3527|13381|13263|5463|1773|565|493|1585|17191|14335|12121|6517|2811|1293|10317|8355|8963|543|13069|10201|16627|2231|7321|7039|4843|15893|12029|13233|18301|14879|15961|9551|4007|1235|11551|9507|8091|9167|17837|8791|10849|12251|10083|17419|3001|4339|881|17111|6829|18015|11841|13053…	1.03e-18		GO:0019752	1.54045	0
4736	2727	GO Biological Process		Negative regulation of cellular process	3.94e-16	FKBP4|CYP26B1|SEMA3F|CYP51A1|USP28|PDK4|SKAP2|CX3CL1|WDR54|CRY1|PGLYRP1|CD74|RANBP9|ERCC1|GPRC5A|B4GALT7|MYOC|HOXC8|RTN4R|DCN|GRN|NFE2L3|PKP2|HDAC7|CD22|KCNQ1|TRIB2|LMCD1|KDM4B|ACTL6B|CEACAM1|FOXJ2|TNFRSF1A|FSTL3|TRIP13|FGF4|ST6GAL1|MKRN2|NGFR|NTN1|TRO|MNT|PTPN18|DRD4|TBX21|MAP2K5|TIGAR|FGF20|CPB2|CDK13|TSPAN32|ACTR6|FAP|STRADB|RRN3|ZW10|PPP1R15A|CETP|MT3|SULT2B1|SIRT4|LAG3|OTUB2|TFAP4|CHRD|GLG1|…	128	17467|16153|12175|4281|1905|10959|7053|15533|10325|17867|12735|1315|3783|8373|11065|8195|12501|18881|11933|16319|18825|17161|13355|14833|11087|18609|17265|9057|1339|18491|487|6689|1337|4875|2095|4547|12379|9571|423|4233|15899|2573|5331|16661|13969|17601|4889|6245|7399|3411|12557|13943|9089|8445|1775|19051|12707|10397|10327|14923|16297|4317|4801|9439|5451|18419|14331|6063|2423|4207|4171|341|6605|1…	1.05e-18		GO:0048523	1.54045	0
1682	1114	Monarch Phenotype		Abnormality of the immune system	5.65e-16	CFTR|CD4|ERCC1|SLC7A9|OTC|TLL1|GNA11|TNFRSF1A|TRIP13|KRT14|TBX21|OSTM1|PLOD1|NME8|SULT2B1|MLF2|DLL3|ABCC6|CEBPE|OSGEP|TGM1|VCL|TGFBR3|SNAP29|MIF|MAPK1|SLC25A1|HMOX1|MYH9|IL2RB|SOS2|SPTLC2|NFKBIA|CSNK2A1|FERMT1|PIGU|RNF125|STAG2|ABCD1|MMP2|ORC6|TSC2|STUB1|MEFV|TGM5|EXTL3|RNASEH2A|TGFB1|CD79A|ICAM5|EPOR|LFNG|STX1A|AEBP1|FKTN|C5|SETX|BLNK|MPO|SHPK|PIGL|NAGLU|HSD17B1|COL1A1|FOXN1|NFKB1|WFS1|CTSC|CCND…	128	6025|3965|8373|10231|5947|11707|7333|1337|2095|3631|13969|7303|3171|9073|14923|4285|14331|9829|16337|15721|13413|6495|16111|769|1165|1871|2295|13305|13689|9777|10919|7355|6995|15545|15975|13309|8203|1995|1773|3117|3059|1613|16711|17193|1717|17203|4429|18101|17925|17957|11469|2885|3669|10169|8083|9187|18923|16639|1457|15005|16243|13473|13479|10367|2657|2151|19041|8467|3505|5025|3477|3439|4839|1464…	2.18e-18		HP:0002715	1.5248	0
4169	2426	GO Cellular Component		Nucleoplasm	7e-16	FKBP4|USP28|BAIAP2L1|DVL2|SKAP2|HOXA11|RHBDD2|RANBP9|PPP5C|ERCC1|COX15|CDH17|HOXC8|MRI1|PSMA4|PKP2|YIPF1|INPP4A|CREB3L3|HDAC7|APPBP2|GPKOW|LMCD1|PSMC4|KDM4B|ACTL6B|KIF22|FOXJ2|FSTL3|NGFR|NTN1|MNT|PTPN18|CDK13|NDUFB4|ACTR6|RRN3|DIMT1|NME8|RBM22|ESF1|TRMT6|TFAP4|PDCD7|GOLGA3|ABCC6|CEBPE|OSGEP|ADH1A|CDC6|AAAS|CBX5|KLHL20|PSMD5|SIRT1|MZF1|PSMD8|STX1B|CDC34|MAPK12|SNAP29|MIF|SEC14L3|SNRPD3|MAPK1|HSCB|…	128	17467|1905|10743|9307|7053|16539|8215|3783|9921|8373|8271|1959|18881|17555|14607|13355|4223|14033|7397|14833|5031|11867|9057|6981|1339|18491|14287|6689|4875|423|4233|2573|5331|3411|785|13943|1775|10381|9073|4089|18317|11691|9439|9305|6717|9829|16337|15721|6551|2423|4213|4207|4171|7557|17853|10867|11423|11353|3367|4743|769|1165|1951|1907|1871|12049|11995|11997|13305|13273|13217|13779|13689|9773|97…	6.84e-18		GO:0005654	1.51549	0
1926	1246	Monarch Phenotype		Neurodevelopmental delay	9.38e-16	USH1C|UBR7|ERCC1|COX15|PIGQ|B4GALT7|OTC|KDM4B|ACTL6B|PIGB|TRIP13|KRT14|HSD17B10|CDK13|OSTM1|PLOD1|AQP2|NME8|SPG21|EFNB1|DLD|ABCC6|OSGEP|CDC6|AAAS|DHPS|STX1B|ATP5F1D|TECR|SNAP29|MAPK1|SLC25A1|TXN2|ACO2|SOS2|PYGL|PIGH|VRK1|EEF1A2|CSNK2A1|PROKR2|AHCY|PIGU|RNF125|STAG2|ORC6|TSC2|STUB1|EXTL3|AGO2|TG|RNASEH2A|TGFB1|CRX|SLC5A5|PIK3R2|LAMB1|HOXA2|FKBP14|AIMP2|PLOD3|AEBP1|GCK|FKTN|CDH23|DNAJC12|PIGL|COL1A…	128	10501|17735|8373|8271|18755|8195|5947|1339|18491|13879|2095|3631|10723|3411|7303|3171|11863|9073|9245|4287|14131|9829|15721|2423|4213|10783|11353|5079|3409|769|1871|2295|13685|9651|10919|10835|7447|5865|14735|15545|16023|13381|13309|8203|1995|3059|1613|16711|17203|17159|18051|4429|18101|18473|7889|7923|9495|2929|3723|16543|13069|10169|10201|8083|9859|325|16243|10367|6247|2231|10891|5951|3477|4839…	3.69e-18		HP:0012758	1.50278	0
1234	857	TISSUES		Blood cancer cell	9.83e-16	DVL2|CD74|CD4|PSMA4|LCP2|HDAC7|CD22|ICAM3|ST6GAL1|NDUFB4|MLF2|DLD|CBX5|PSMD5|VCL|SIRT1|MAPK12|MAPK1|LGALS1|TOMM22|XBP1|MCM5|MYH9|TXN2|ACO2|PSMA3|APEX1|PABPN1|PSME2|MYBL2|AHCY|TXNL1|STAG2|HSDL1|TSC2|STUB1|AGO2|EIF3E|GSR|TNFRSF10A|RELB|CLASRP|FBL|PLIN3|EPOR|RPL18A|PIK3R2|GSK3A|NAMPT|FIS1|SEC61B|MPO|RPL19|RPS6KB1|PFN1|SLC25A11|CD38|NFKB1|CD82|CD69|MLEC|ARHGDIB|TPI1|SRSF9|ULBP1|ACOT13|MTREX|HBEGF|NR3…	128	9307|1315|3965|14607|18277|14833|11087|665|12379|785|4285|14131|4207|7557|6495|17853|4743|1871|17577|12009|11995|13273|13689|13685|9651|7439|7153|7125|3083|18483|13381|10469|1995|1767|1613|16711|17159|15689|5671|5665|2725|2665|16897|18019|11469|7887|7923|9177|6965|13027|7519|1457|19043|15441|16091|16137|2567|2151|7185|7453|9353|4881|15893|12337|8205|18309|11019|5041|15631|13713|11085|9463|5655|55…	8.51e-18		BTO:0000580	1.50074	0
1067	760	TISSUES		Leukemia cell	1.32e-15	DVL2|CD4|PSMA4|LCP2|HDAC7|CD22|ICAM3|ST6GAL1|NDUFB4|MLF2|DLD|CBX5|VCL|SIRT1|MAPK12|MAPK1|LGALS1|TOMM22|XBP1|MCM5|MYH9|TXN2|ACO2|PSMA3|APEX1|PSME2|MYBL2|AHCY|TXNL1|STAG2|HSDL1|TSC2|STUB1|AGO2|EIF3E|GSR|TNFRSF10A|RELB|FBL|PLIN3|EPOR|RPL18A|PIK3R2|GSK3A|NAMPT|SEC61B|MPO|RPL19|RPS6KB1|PFN1|CD38|NFKB1|CD82|CD69|ARHGDIB|TPI1|SRSF9|ACOT13|MTREX|NR3C1|MLH1|CRBN|EIF2AK2|TMSB10|MSH2|MSH6|CLCN6|WDR77|PRDM2|…	128	9307|3965|14607|18277|14833|11087|665|12379|785|4285|14131|4207|6495|17853|4743|1871|17577|12009|11995|13273|13689|13685|9651|7439|7153|3083|18483|13381|10469|1995|1767|1613|16711|17159|15689|5671|5665|2725|16897|18019|11469|7887|7923|9177|6965|7519|1457|19043|15441|16091|2567|2151|7185|7453|4881|15893|12337|18309|11019|15631|13713|11085|9463|5553|5433|5689|5473|15669|10661|17401|7603|13539|10019…	1.2e-17		BTO:0001271	1.48794	0
1537	1029	Monarch Phenotype		Abnormal skeletal muscle morphology	1.52e-15	CFTR|ERCC1|XYLT2|PIGQ|B4GALT7|GPKOW|ACTL6B|KIF22|TNFRSF1A|PYGM|TRIP13|KRT14|CDK13|PLOD1|SPG21|EFNB1|DLL3|OSGEP|TGM1|CDC6|AAAS|DHPS|VCL|ATP5F1D|SLC25A1|SOS2|VRK1|PABPN1|EEF1A2|PROKR2|FERMT1|AHCY|RNF125|STAG2|F9|ABCD1|MMP2|ORC6|DHODH|FA2H|STUB1|MEFV|EXTL3|TG|RNASEH2A|TGFB1|SLC5A5|PIK3R2|COMP|PON1|LFNG|FKBP14|AIMP2|SERPINE1|PLOD3|GCK|FKTN|SETX|DNAJC12|SHPK|PIGL|PFN1|C1QBP|GNRHR|WFS1|SLC25A3|DAO|MYF5…	128	6025|8373|13081|18755|8195|11867|18491|14287|1337|16255|2095|3631|3411|3171|9245|4287|14331|15721|13413|2423|4213|10783|6495|5079|2295|10919|5865|7125|14735|16023|15975|13381|8203|1995|1961|1773|3117|3059|4059|493|16711|17193|17203|18051|4429|18101|7889|7923|7847|8963|2885|3723|16543|15819|13069|10201|8083|18923|325|15005|16243|16091|16579|1151|19041|10995|7321|5767|3477|14641|15893|12415|13233|6…	6.12e-18		HP:0011805	1.48182	0
4175	2424	GO Cellular Component		Extracellular region	1.56e-15	ARF5|FKBP4|FUCA2|SEMA3F|RALA|BAIAP2L1|PRSS21|CX3CL1|SPATA20|PGLYRP1|CD74|CPA1|GPRC5A|HEBP1|XYLT2|MYOC|RTN4R|PSMA4|DCN|GRN|UTS2|TLL1|SLC2A3|GNA11|CA11|CD22|NOX3|ICAM3|PRSS22|CEACAM1|TNFRSF1A|PYGM|FSTL3|KRT14|FGF4|ST6GAL1|NGFR|NTN1|SCT|FGF20|CPB2|CDK13|CLIC5|FAP|IMPG2|PLOD1|AQP2|CETP|MT3|SULT2B1|RALGAPA2|ESF1|LAG3|CHRD|EFNB1|GLG1|ABCC6|APOH|TGM1|CDC6|NANS|SEMA4G|TPSD1|GSTA3|VCL|TGFBR3|FGF22|SERPIND…	128	12565|17467|871|12175|10799|10743|1849|15533|9313|12735|1315|7885|11065|10993|13081|12501|11933|14607|16319|18825|5983|11707|157|7333|1633|11087|2873|665|6679|487|1337|16255|4875|3631|4547|12379|423|4233|16531|6245|7399|3411|4219|9089|7495|3171|11863|10397|10327|14923|17923|18317|4317|5451|4287|18419|9829|6063|13413|2423|8615|6605|16485|12665|6495|16111|3531|759|727|1165|1111|1951|1871|2295|2287|…	1.6e-17		GO:0005576	1.48069	0
1901	1229	Monarch Phenotype		Abnormal oral cavity morphology	1.87e-15	USH1C|PPP5C|UBR7|ERCC1|XYLT2|PIGQ|B4GALT7|KDM4B|ACTL6B|PIGB|TRIP13|KRT14|NTN1|FGF20|CDK13|CLIC5|OSTM1|PLOD1|SULT2B1|EFNB1|DLL3|ABCC6|OSGEP|TGM1|CDC6|DHPS|NANS|TECR|SNAP29|MAPK1|SLC25A1|MYH9|SOS2|PIGH|NFKBIA|CYP24A1|EEF1A2|CSNK2A1|PROKR2|FERMT1|AHCY|PIGU|RNF125|STAG2|ABCD1|GLA|MMP2|ORC6|DHODH|TSC2|MEFV|EXTL3|AGO2|TG|TGFB1|CD79A|SULT2A1|SLC5A5|PIK3R2|HOXA2|LFNG|FKBP14|AIMP2|PLOD3|AEBP1|GCK|FKTN|BLN…	128	10501|9921|17735|8373|13081|18755|8195|1339|18491|13879|2095|3631|4233|6245|3411|4219|7303|3171|14923|4287|14331|9829|15721|13413|2423|10783|8615|3409|769|1871|2295|13689|10919|7447|6995|3527|14735|15545|16023|15975|13381|13309|8203|1995|1773|15731|3117|3059|4059|1613|17193|17203|17159|18051|18101|17925|10317|7889|7923|2929|2885|3723|16543|13069|10169|10201|8083|16639|9859|7611|14993|16243|14023|…	7.67e-18		HP:0000163	1.47282	0
2891	1762	GO Biological Process		Heterocycle metabolic process	2.08e-15	USP28|TSR3|YBX2|PPP5C|ERCC1|COX15|TARBP1|NFE2L3|SLC2A3|GPKOW|KIF22|TNFRSF1A|TRIP13|HSD17B10|MKRN2|GPATCH1|MNT|TIGAR|CDK13|NDUFB4|RRN3|DIMT1|RBM22|SULT2B1|ESF1|TRMT6|PDCD7|NAT14|DLD|ABCC6|OSGEP|CDC6|NANS|SIRT1|ATP5F1D|TECR|CDC34|SNRPD3|MAPK1|SLC25A1|PDXP|DMC1|XBP1|RTCB|GTPBP1|APOBEC3D|HMOX1|MCM5|RBX1|PHF5A|PMM1|PAPOLA|SNAPC1|POLE2|GNPNAT1|ALKBH1|APEX1|PABPN1|CDK5RAP1|AHCY|ACOT8|PGRMC1|GUCY2F|ABCD1…	128	1905|15815|13021|9921|8373|8271|15129|17161|157|11867|14287|1337|2095|10723|9571|8377|2573|4889|3411|785|1775|10381|4089|14923|18317|11691|9305|14753|14131|9829|15721|2423|8615|17853|5079|3409|3367|1907|1871|2295|17583|12051|11995|11997|12587|12357|13305|13273|9773|9655|9639|9555|10125|10947|8197|7347|7153|7125|12593|13381|13263|5881|611|1773|3181|3059|4059|4035|175|1785|1615|16711|14363|17567|17…	5.7e-18		GO:0046483	1.46819	0
1612	1065	UniProt Keywords		Hydrolase	2.6e-15	FUCA2|USP28|PRSS21|CPA1|PPP5C|ERCC1|PSMA4|TLL1|INPP4A|HDAC7|PRSS22|PTPN18|TIGAR|MTMR7|CPB2|FAP|OTUB2|TPSD1|MMP11|PLA2G3|PDXP|APOBEC3D|MCM5|ARSA|ACR|PNPLA3|CTSG|GZMH|GZMB|PSMA3|APEX1|CTSZ|AHCY|ACOT8|STS|F9|GLA|NTHL1|MMP2|MMP15|PLA2G15|MPG|CAPN15|CTSH|AGO2|CPQ|PLAT|PPP2CB|RNASEH2A|DNASE2|PON1|CPA2|CPA4|ABHD11|MEST|SETX|PIGL|CPD|DRG2|NAGLU|HDAC5|DUSP3|CD38|LAP3|CTSC|PPM1H|LTA4H|USP5|APOBEC1|AICDA|HI…	128	871|1905|1849|7885|9921|8373|14607|11707|14033|14833|6679|5331|4889|6267|7399|9089|4801|16485|727|2287|17583|12357|13273|13265|13205|13699|11057|11007|11015|7439|7153|14913|13381|13263|5917|1961|15731|3181|3117|957|565|1785|18169|4401|17159|14321|16363|5597|4429|7993|8963|5565|5567|3719|13867|18923|16243|12769|12751|13473|10361|5135|2567|2471|8467|7175|7039|15989|12143|11971|11033|18283|18309|148…	2.33e-17		KW-0378	1.4585	0
4526	2599	GO Cellular Component		Nuclear lumen	3.09e-15	FKBP4|USP28|BAIAP2L1|DVL2|SKAP2|HOXA11|RHBDD2|RANBP9|PPP5C|ERCC1|GPRC5A|COX15|CDH17|HOXC8|MRI1|PSMA4|PKP2|YIPF1|INPP4A|CREB3L3|HDAC7|APPBP2|GPKOW|LMCD1|PSMC4|KDM4B|ACTL6B|KIF22|FOXJ2|FSTL3|NGFR|NTN1|MNT|PTPN18|CDK13|NDUFB4|ACTR6|RRN3|DIMT1|NME8|RBM22|ESF1|TRMT6|TFAP4|PDCD7|GOLGA3|ABCC6|CEBPE|OSGEP|G2E3|ADH1A|CDC6|AAAS|CBX5|KLHL20|PSMD5|SIRT1|MZF1|PSMD8|STX1B|TIMM13|CDC34|MAPK12|SNAP29|MIF|SEC14L3…	128	17467|1905|10743|9307|7053|16539|8215|3783|9921|8373|11065|8271|1959|18881|17555|14607|13355|4223|14033|7397|14833|5031|11867|9057|6981|1339|18491|14287|6689|4875|423|4233|2573|5331|3411|785|13943|1775|10381|9073|4089|18317|11691|9439|9305|6717|9829|16337|15721|15523|6551|2423|4213|4207|4171|7557|17853|10867|11423|11353|3375|3367|4743|769|1165|1951|1907|1871|12051|12049|11995|11997|13305|13273|13…	3.32e-17		GO:0031981	1.451	0
1534	1024	Monarch Phenotype		Aplasia/Hypoplasia involving the central nervous system	3.16e-15	USH1C|ERCC1|COX15|PIGQ|GRN|SLC2A3|GPKOW|KDM4B|ACTL6B|PIGB|TRIP13|HSD17B10|NTN1|CDK13|OSTM1|SPG21|EFNB1|DLL3|DLD|OSGEP|CDC6|AAAS|NANS|STX1B|TECR|SNAP29|MAPK1|SLC25A1|DNAL4|TXN2|ACO2|PIGH|VRK1|EEF1A2|CSNK2A1|PROKR2|AHCY|PIGU|RNF125|STAG2|ABCD1|ORC6|FA2H|STUB1|EXTL3|RNASEH2A|TGFB1|CRX|PIK3R2|LAMB1|LFNG|AIMP2|FKTN|CDH23|WNT3|SHPK|PIGL|WFS1|PUS3|PDHX|POLR3B|GLI1|NUP107|GMNN|FIG4|THG1L|PCDH12|RARS1|MLH…	128	10501|8373|8271|18755|18825|157|11867|1339|18491|13879|2095|10723|4233|3411|7303|9245|4287|14331|14131|15721|2423|4213|8615|11353|3409|769|1871|2295|12487|13685|9651|7447|5865|14735|15545|16023|13381|13309|8203|1995|1773|3059|493|16711|17203|4429|18101|18473|7923|9495|2885|16543|8083|9859|14993|15005|16243|19041|6247|2231|10891|5025|14641|15169|14837|17433|14757|15961|13713|9551|11085|9463|5433|5…	1.35e-17		HP:0002977	1.45003	0
3166	1903	GO Biological Process		Positive regulation of nitrogen compound metabolic process	4.07e-15	DVL2|HOXA11|CX3CL1|CRY1|CD74|RANBP9|CD4|ERCC1|GPRC5A|LCP2|DCN|GRN|CREB3L3|TRIB2|PSMC4|ACTL6B|PRSS22|FOXJ2|TNFRSF1A|FSTL3|FGF4|MKRN2|NGFR|DRD4|TBX21|MAP2K5|TIGAR|FGF20|CDK13|ACTR6|STRADB|RRN3|DIMT1|RBM22|PPP1R15A|MT3|TFAP4|NAT14|CEBPE|CDC6|SIRT1|MZF1|FGF22|MAPK12|MIF|OSM|MAPK1|XBP1|GTPBP1|RHBDD3|RASD2|CBX7|TAB1|MYH9|RBX1|PHF5A|RIPK3|APEX1|NFKBIA|PSME2|AURKA|MYBL2|CSNK2A1|CDK5RAP1|PSMD10|PAGE4|ZNF2…	128	9307|16539|15533|17867|1315|3783|3965|8373|11065|18277|16319|18825|7397|17265|6981|18491|6679|6689|1337|4875|4547|9571|423|16661|13969|17601|4889|6245|3411|13943|8445|1775|10381|4089|12707|10327|9439|14753|16337|2423|17853|10867|3531|4743|1165|1111|1871|11995|12587|12403|13249|13217|13779|13689|9773|9655|9559|7153|6995|3083|4381|18483|15545|12593|5909|2043|3175|16711|17193|14363|12939|6387|4401|1…	1.14e-17		GO:0051173	1.43904	0
5639	3168	GO Biological Process		Cellular component organization or biogenesis	4.07e-15	FKBP4|CYP26B1|SEMA3F|USH1C|RALA|BAIAP2L1|SKAP2|CX3CL1|TRAPPC6A|TSR3|CD74|RANBP9|ERCC1|COX15|SCTR|SYT13|SLC7A9|B4GALT7|GABARAPL2|MYOC|TTC17|RTN4R|GRN|TLL1|PKP2|HDAC7|KCNQ1|KDM4B|ACTL6B|KIF22|FOXJ2|EPHA8|TRIP13|KRT14|KRT20|HSD17B10|NGFR|NTN1|SCT|TIGAR|TSPAN32|TRAM2|NDUFB4|ACTR6|IMPG2|PCDHB4|PCDHB2|HSPB11|RRN3|AQP2|DIMT1|NME8|ZW10|PPP1R15A|TRIP6|CETP|MT3|ESF1|SIRT4|TFAP4|EFNB1|HAUS4|TGM1|TEKT2|KRT23…	128	17467|16153|12175|10501|10799|10743|7053|15533|13225|15815|1315|3783|8373|8271|18057|9189|10231|8195|15077|12501|13907|11933|18825|11707|13355|14833|18609|1339|18491|14287|6689|3597|2095|3631|3639|10723|423|4233|16531|4889|12557|8433|785|13943|7495|13651|13653|12205|1775|11863|10381|9073|19051|12707|12703|10397|10327|18317|16297|9439|4287|14327|13413|1745|2465|4213|4207|4171|7557|6605|10407|9875|…	1.17e-17		GO:0071840	1.43904	0
6490	3592	GO Biological Process		Multicellular organismal process	4.1e-15	FKBP4|CYP26B1|SEMA3F|CFTR|SLC7A2|USH1C|RALA|DVL2|PRSS21|HOXA11|CX3CL1|SPATA20|YBX2|CRY1|CD74|CD4|ERCC1|COX15|SCTR|CDH17|MYOC|OTC|HOXC8|RTN4R|GRN|UTS2|RCN1|TLL1|PKP2|SLC2A3|GNA11|HDAC7|KCNQ1|TRPM5|PSMC4|NOX3|KDM4B|ACTL6B|CEACAM1|FOXJ2|TNFRSF1A|FSTL3|EPHA8|TRIP13|KRT14|FGF4|MKRN2|NGFR|NTN1|TRO|PTPN18|DRD4|SCT|TBX21|MAP2K5|TIGAR|FGF20|CPB2|CDK13|TSPAN32|CLIC5|FAP|OSTM1|IMPG2|PCDHB4|PCDHB2|HSPB11|OXC…	128	17467|16153|12175|6025|3103|10501|10799|9307|1849|16539|15533|9313|13021|17867|1315|3965|8373|8271|18057|1959|12501|5947|18881|11933|18825|5983|2099|11707|13355|157|7333|14833|18609|18571|6981|2873|1339|18491|487|6689|1337|4875|3597|2095|3631|4547|9571|423|4233|15899|5331|16661|16531|13969|17601|4889|6245|7399|3411|12557|4219|9089|7303|7495|13651|13653|12205|18581|1775|389|11863|9073|2789|12703|1…	1.2e-17		GO:0032501	1.43872	0
1275	877	Monarch Phenotype		Abnormal homeostasis	4.53e-15	CFTR|COX15|OTC|TLL1|TNFRSF1A|TRIP13|KRT14|HSD17B10|CA12|FGF20|IMPG2|OXCT1|AQP2|SULT2B1|DLD|ABCC6|OSGEP|TGM1|ATP5F1D|MIF|MAPK1|HMOX1|TXN2|SOS2|PYGL|PCK2|NFKBIA|CYP24A1|PROKR2|AHCY|RNF125|STAG2|RP2|GLA|MMP2|TSC2|STUB1|MEFV|TG|RP1|RNASEH2A|TGFB1|CD79A|CRX|SLC5A5|STX1A|AEBP1|GCK|BLNK|SHPK|C1QBP|COL1A1|PHOX2B|WFS1|CCND1|PDHX|SLC25A3|CDKN1B|NUP107|IYD|FIG4|GUCA1B|PRPH2|NR3C1|RARS1|SLC7A14|EHHADH|SLC11A…	128	6025|8271|5947|11707|1337|2095|3631|10723|17573|6245|7495|18581|11863|14923|14131|9829|15721|13413|5079|1165|1871|13305|13685|10919|10835|7033|6995|3527|16023|13381|8203|1995|18537|15731|3117|1613|16711|17193|18051|18437|4429|18101|17925|18473|7889|3669|10169|10201|16639|15005|16579|10367|3849|19041|3505|2231|10995|3439|14641|13233|14837|12419|12329|15631|15961|13401|9551|6939|843|575|11551|9507|…	1.97e-17		HP:0012337	1.43439	0
3931	2297	GO Biological Process		Regulation of response to stimulus	6.96e-15	CYP26B1|SEMA3F|BAIAP2L1|DVL2|CX3CL1|WDR54|CRY1|PGLYRP1|CD74|RANBP9|CD4|PPP5C|ERCC1|GPRC5A|SCTR|FAM13B|MYOC|RTN4R|LCP2|DCN|GRN|CREB3L3|HDAC7|CD22|LMCD1|ACTL6B|CEACAM1|TNFRSF1A|FSTL3|EPHA8|FGF4|ST6GAL1|MKRN2|P2RY10|NGFR|MNT|PTPN18|DRD4|SCT|TBX21|MAP2K5|TIGAR|FGF20|CPB2|CDK13|TSPAN32|FAP|STRADB|RRN3|PPP1R15A|TRIP6|MT3|RALGAPA2|LAG3|OTUB2|SPG21|CHRD|GLG1|APOH|SEMA4G|MAPK13|TMEM14A|PRRT1|SIRT1|TGFBR3|…	128	16153|12175|10743|9307|15533|10325|17867|12735|1315|3783|3965|9921|8373|11065|18057|3009|12501|11933|18277|16319|18825|7397|14833|11087|9057|18491|487|1337|4875|3597|4547|12379|9571|9663|423|2573|5331|16661|16531|13969|17601|4889|6245|7399|3411|12557|9089|8445|1775|12707|12703|10327|17923|4317|4801|9245|5451|18419|6063|6605|14285|10407|9875|17853|16111|11353|3367|4863|1165|1111|1871|2287|2291|175…	2.08e-17		GO:0048583	1.41574	0
1710	1116	COMPARTMENTS		Catalytic complex	7.24e-15	CYP51A1|PDK4|RHBDD2|RANBP9|PIGQ|GABARAPL2|OTC|PSMA4|GNA11|HDAC7|APPBP2|PSMC4|NOX3|ACTL6B|PIGB|HSD17B10|GPATCH1|TRO|MAP2K5|CDK13|NDUFB4|ACTR6|FAP|NME8|RBM22|PPP1R15A|SIRT4|TRMT6|UQCRC1|DLD|XYLB|CBX5|KLHL20|PSMD5|PSMD8|SNRPD3|HSCB|XBP1|GTPBP1|DNAL4|HMGXB4|HMOX1|CBX7|RBX1|ACO2|PMM1|RIPK3|POLE2|PIGH|PSMA3|SPTLC2|NFKBIA|PSME2|BRMS1L|CSNK2A1|SLC32A1|PIGU|IDH3G|PSMD10|STAG2|F9|ATP12A|POLR2C|PARD6A|PSMD7…	128	4281|10959|8215|3783|18755|15077|5947|14607|7333|14833|5031|6981|2873|18491|13879|10723|8377|15899|17601|3411|785|13943|9089|9073|4089|12707|16297|11691|7169|14131|15727|4207|4171|7557|11423|1907|12049|11995|12587|12487|13345|13305|13217|9773|9651|9639|9559|10947|7447|7439|7355|6995|3083|3077|15545|13395|13309|5463|5909|1995|1961|15649|4035|4037|693|16711|12939|17159|14335|12121|5671|5597|6921|68…	4.72e-17		GOCC:1902494	1.41403	0
2019	1288	GO Biological Process		Cellular response to organic substance	7.91e-15	FKBP4|CYP26B1|CFTR|PDK4|CX3CL1|RHBDD2|CD74|CD4|GNA11|CREB3L3|KCNQ1|CEACAM1|TNFRSF1A|EPHA8|FGF4|NGFR|DRD4|TBX21|MAP2K5|FGF20|CPB2|MT3|TFAP4|CHRD|GLG1|CEBPE|CDC6|MAPK13|SIRT1|TGFBR3|FGF22|CDC34|OSM|MAPK1|PDXP|XBP1|TAB1|PNPLA3|IL2RB|PMM1|CTSG|APEX1|PABPN1|PCK2|NFKBIA|CYP24A1|MYBL2|RNF125|GLRA2|MMP2|STUB1|AQP8|AQP9|CSK|CTSH|RIPK2|SFRP1|PLAT|PAF1|APLP1|TGFB1|HAS1|EPOR|SLC5A5|PIK3R2|COMP|GSK3A|HGF|CAV2…	128	17467|16153|6025|10959|15533|8215|1315|3965|7333|7397|18609|487|1337|3597|4547|423|16661|13969|17601|6245|7399|10327|9439|5451|18419|16337|2423|14285|17853|16111|3531|3367|1111|1871|17583|11995|13779|13699|9777|9639|11057|7153|7125|7033|6995|3527|18483|8203|2021|3117|16711|17947|12891|6387|4401|14365|14891|16363|6855|17263|18101|11533|11469|7889|7923|7847|9177|8907|3255|2929|3647|15819|10201|1892…	2.42e-17		GO:0071310	1.41018	0
1669	1096	GO Biological Process		Regulation of cell population proliferation	8.4e-15	DVL2|SKAP2|CX3CL1|CD74|B4GALT7|GRN|CD22|ACTL6B|CEACAM1|FOXJ2|FGF4|ST6GAL1|NGFR|NTN1|MAP2K5|FGF20|CPB2|TSPAN32|FAP|SULT2B1|TFAP4|CHRD|EFNB1|APOH|TGM1|CDC6|DHPS|SIRT1|TGFBR3|FGF22|MIF|OSM|MAPK1|XBP1|HMOX1|RIPK3|SOS2|CGRRF1|NFKBIA|CSNK2A1|FERMT1|TIMP1|MMP2|FA2H|TSC2|MAZ|CSK|CTSH|RIPK2|SFRP1|GML|CLC|TGFB1|EPOR|COMP|LAMB1|NAMPT|CAV2|HOXA5|AIMP2|RPA3|FKTN|CSF3|WNT3|TAX1BP3|RPS6KB1|MED31|CCL2|CD38|PHOX2…	128	9307|7053|15533|1315|8195|18825|11087|18491|487|6689|4547|12379|423|4233|17601|6245|7399|12557|9089|14923|9439|5451|4287|6063|13413|2423|10783|17853|16111|3531|1165|1111|1871|11995|13305|9559|10919|8179|6995|15545|15975|18389|3117|493|1613|14363|6387|4401|14365|14891|12183|16899|18101|11469|7847|9495|6965|3255|2889|16543|13075|8083|18925|14993|14961|15441|12749|13985|2567|3849|18621|3505|9241|595…	2.62e-17		GO:0042127	1.40757	0
2144	1353	GO Molecular Function		Identical protein binding	9.55e-15	DVL2|WDR54|CD74|CD4|PPP5C|OTC|MRI1|CREB3L3|CEACAM1|FOXJ2|TRIP13|ST6GAL1|DRD4|FAP|OXCT1|TFAP4|APOH|CEBPE|TGM1|CBX5|DHPS|PRRT1|SIRT1|MZF1|MIF|MAPK1|PDXP|MICALL1|DMC1|HSCB|XBP1|DNAL4|HMGXB4|HMOX1|MYH9|PVALB|RIPK3|PYGL|GNPNAT1|NFKBIA|PSME2|CSNK2A1|CHMP4B|AHCY|PGRMC1|GUCY2F|ABCD1|GLA|NUTF2|PSMD7|TSC2|STUB1|MEFV|CRYM|CSK|OIP5|TG|RIPK2|CPQ|DECR1|SFRP1|TNFRSF10A|KCTD9|RELB|SGTA|CLC|APLP1|TGFB1|CD79A|CEAC…	128	9307|10325|1315|3965|9921|5947|17555|7397|487|6689|2095|12379|16661|9089|18581|9439|6063|16337|13413|4207|10783|9875|17853|10867|1165|1871|17583|17427|12051|12049|11995|12487|13345|13305|13689|9843|9559|10835|8197|6995|3083|15545|14087|13381|5881|611|1773|15731|4505|693|1613|16711|17193|17191|6387|16731|18051|14365|14321|14335|14891|5665|5175|2725|4017|16899|17263|18101|17925|18469|10255|11533|11…	4.26e-17		GO:0042802	1.402	0
[truncated: 2,645 more rows]
